# Supplementary material for: Transcriptional insights into gastrointestinal adaptations in pigs to high altitude
Source: Front Vet Sci. 2025 Dec 4;12:1723710. doi: 10.3389/fvets.2025.1723710 (PMC12711528; doi:10.3389/fvets.2025.1723710)
Supplement: Supplementary file 2 [file Data_Sheet_2.XLSX]

## Sheet: Table S1
Table S1. Summary of RNA-seq data
Sample Name	Breed	Tissue type	Clean Reads	Clean Base	Read Length	Q20(%)	Q30(%)	GC(%)	Database	Accession number
SN6_TB_1A	Black pig	triceps brachii	24148297	7244489100	PE150	98.17	93.77	50.62	SRA	SRX26941625
SN5_TB_3A	Black pig	triceps brachii	24030954	7209286200	PE150	98.07	93.38	50.8	SRA	SRX26941620
SN4_TB_1A	Black pig	triceps brachii	24041352	7212405600	PE150	98.16	93.74	50.82	SRA	SRX26941614
SN3_TB_1A	Black pig	triceps brachii	24040662	7212198600	PE150	98.23	93.93	51.59	SRA	SRX26941609
SN2_TB_1A	Black pig	triceps brachii	24054279	7216283700	PE150	98.12	93.55	50.52	SRA	SRX26941625
SN1_TB_1A	Black pig	triceps brachii	24076678	7223003400	PE150	98.32	94.27	51.29	SRA	SRX26941598
LQ6_TB_1A	Tibetan pig	triceps brachii	24144633	7243389900	PE150	98.05	93.08	50.07	SRA	SRX26941592
LQ5_TB_1A	Tibetan pig	triceps brachii	24122074	7236622200	PE150	97.72	92.72	50.85	SRA	SRX26941587
LQ4_TB_1A	Tibetan pig	triceps brachii	24112074	7233622200	PE150	97.75	92.93	49.98	SRA	SRX26941581
LQ3_TB_1A	Tibetan pig	triceps brachii	24033466	7210039800	PE150	97.78	93.23	51.17	SRA	SRX26941576
LQ2_TB_1A	Tibetan pig	triceps brachii	24047782	7214334600	PE150	97.84	93.34	51.26	SRA	SRX26941629
LQ1_TB_1A	Tibetan pig	triceps brachii	24152486	7245745800	PE150	97.83	93.29	51	SRA	SRX26941604
SN6_stomach_2A	Black pig	stomach	24112602	7233780600	PE150	98.12	93.59	49.48	SRA	SRX26941685
SN5_stomach_3A	Black pig	stomach	24155991	7246797300	PE150	97.87	92.71	50.3	SRA	SRX26941680
SN4_stomach_1A	Black pig	stomach	24053587	7216076100	PE150	98.26	94.03	50.22	SRA	SRX26941674
SN3_stomach_1A	Black pig	stomach	24071090	7221327000	PE150	98.31	94.14	49.3	SRA	SRX26941669
SN2_stomach_2A	Black pig	stomach	24070286	7221085800	PE150	98.22	93.85	50.68	SRA	SRX26941663
SN1_stomach_3A	Black pig	stomach	24069211	7220763300	PE150	98.25	93.93	49.96	SRA	SRX26941658
LQ6_stomach_1A	Tibetan pig	stomach	24067810	7220343000	PE150	97.7	92.84	52.46	SRA	SRX26941653
LQ5_stomach_1A	Tibetan pig	stomach	24040773	7212231900	PE150	97.8	93.22	52.05	SRA	SRX26941648
LQ4_stomach_1A	Tibetan pig	stomach	24106496	7231948800	PE150	97.91	93.62	50.2	SRA	SRX26941642
LQ3_stomach_1A	Tibetan pig	stomach	24138637	7241591100	PE150	97.74	93.11	52.09	SRA	SRX26941637
LQ2_stomach_1A	Tibetan pig	stomach	24072830	7221849000	PE150	97.89	93.45	49.29	SRA	SRX26941689
LQ1_stomach_1A	Tibetan pig	stomach	24044013	7213203900	PE150	97.89	93.53	50.82	SRA	SRX26941665
SN6_jeju_3A	Black pig	jejunum	24139341	7241802300	PE150	98.34	94.35	48.66	SRA	SRX26941683
SN5_jeju_1A	Black pig	jejunum	24028509	7208552700	PE150	98.23	93.96	48.55	SRA	SRX26941678
SN4_jeju_2A	Black pig	jejunum	24142401	7242720300	PE150	98.41	94.56	49.12	SRA	SRX26941672
SN3_jeju_1A	Black pig	jejunum	24116212	7234863600	PE150	98.28	93.99	48.14	SRA	SRX26941667
SN2_jeju_3A	Black pig	jejunum	24120128	7236038400	PE150	98.31	94.08	48.51	SRA	SRX26941661
SN1_jeju_1A	Black pig	jejunum	24031040	7209312000	PE150	98.33	94.08	48.66	SRA	SRX26941656
LQ6_jeju_1A	Tibetan pig	jejunum	24060774	7218232200	PE150	97.86	93.4	48.35	SRA	SRX26941651
LQ5_jeju_1A	Tibetan pig	jejunum	24009578	7202873400	PE150	97.89	93.44	48.41	SRA	SRX26941646
LQ4_jeju_1A	Tibetan pig	jejunum	24024044	7207213200	PE150	97.72	92.89	48.2	SRA	SRX26941640
LQ3_jeju_3A	Tibetan pig	jejunum	24097540	7229262000	PE150	97.93	93.45	48.78	SRA	SRX26941635
LQ2_jeju_1A	Tibetan pig	jejunum	24100860	7230258000	PE150	97.91	93.45	48.49	SRA	SRX26941687
LQ1_jeju_1A	Tibetan pig	jejunum	24049466	7214839800	PE150	97.92	93.59	49.23	SRA	SRX26941643
SN6_cecum_1A	Black pig	cecum	23774496	7132348800	PE150	98.14	93.6	49.48	SRA	SRX26941681
SN5_cecum_3A	Black pig	cecum	24011634	7203490200	PE150	98.12	93.53	49.15	SRA	SRX26941675
SN4_cecum_3A	Black pig	cecum	24063118	7218935400	PE150	99.08	96.99	53.07	SRA	SRX26941670
SN3_cecum_1A	Black pig	cecum	24134948	7240484400	PE150	98.14	93.67	48.36	SRA	SRX26941664
SN2_cecum_2A	Black pig	cecum	24046274	7213882200	PE150	98.37	94.36	49.1	SRA	SRX26941659
SN1_cecum_1A	Black pig	cecum	24114184	7234255200	PE150	98.2	93.7	49.2	SRA	SRX26941655
LQ6_cecum_1A	Tibetan pig	cecum	24072707	7221812100	PE150	97.79	93.24	48.8	SRA	SRX26941649
LQ5_cecum_1A	Tibetan pig	cecum	24036772	7211031600	PE150	97.71	92.94	48.7	SRA	SRX26941644
LQ4_cecum_1A	Tibetan pig	cecum	24114862	7234458600	PE150	97.95	93.59	49.25	SRA	SRX26941638
LQ3_cecum_2A	Tibetan pig	cecum	24099933	7229979900	PE150	97.76	92.91	48.64	SRA	SRX26941633
LQ2_cecum_1A	Tibetan pig	cecum	24083834	7225150200	PE150	97.89	93.34	48.44	SRA	SRX26941676
LQ1_cecum_1A	Tibetan pig	cecum	24022790	7206837000	PE150	97.95	93.57	48.95	SRA	SRX26941631
SN6_colon_1A	Black pig	colon	24048541	7214562300	PE150	98.3	94.2	49.08	SRA	SRX26941682
SN5_colon_3A	Black pig	colon	21534363	6460308900	PE150	98.24	93.91	49.05	SRA	SRX26941677
SN4_colon_3A	Black pig	colon	24006464	7201939200	PE150	98.22	93.95	48.96	SRA	SRX26941671
SN3_colon_1A	Black pig	colon	24024828	7207448400	PE150	98.26	94.02	49.15	SRA	SRX26941666
SN2_colon_3A	Black pig	colon	24151979	7245593700	PE150	97.98	92.9	48.88	SRA	SRX26941660
LQ6_colon_1A	Tibetan pig	colon	24106228	7231868400	PE150	97.78	93.1	48.69	SRA	SRX26941650
LQ5_colon_1A	Tibetan pig	colon	24110444	7233133200	PE150	97.75	93	48.66	SRA	SRX26941645
LQ4_colon_1A	Tibetan pig	colon	24125161	7237548300	PE150	97.92	93.42	48.85	SRA	SRX26941639
LQ3_colon_1A	Tibetan pig	colon	23882880	7164864000	PE150	97.66	92.5	48.09	SRA	SRX26941634
LQ2_colon_1A	Tibetan pig	colon	24029975	7208992500	PE150	97.94	93.6	48.62	SRA	SRX26941686
LQ1_colon_1A	Tibetan pig	colon	24020138	7206041400	PE150	97.87	93.3	49.09	SRA	SRX26941632
SN6_rect_1A	Black pig	rectum	24090655	7227196500	PE150	98.25	94.01	48.52	SRA	SRX26941684
SN5_rect_1A	Black pig	rectum	24033160	7209948000	PE150	98.28	94.15	48.96	SRA	SRX26941679
SN4_rect_3A	Black pig	rectum	24088097	7226429100	PE150	98.2	93.88	49.32	SRA	SRX26941673
SN3_rect_1A	Black pig	rectum	24015845	7204753500	PE150	98.35	94.47	49.86	SRA	SRX26941668
SN2_rect_2A	Black pig	rectum	24089372	7226811600	PE150	98.07	93.23	49.02	SRA	SRX26941662
SN1_rect_1A	Black pig	rectum	24077520	7223256000	PE150	98.11	93.32	48.77	SRA	SRX26941657
LQ6_rect_1A	Tibetan pig	rectum	24140125	7242037500	PE150	97.68	92.7	49.06	SRA	SRX26941652
LQ5_rect_1A	Tibetan pig	rectum	24095153	7228545900	PE150	97.92	93.53	48.83	SRA	SRX26941647
LQ4_rect_1A	Tibetan pig	rectum	24111297	7233389100	PE150	97.78	93.16	49.19	SRA	SRX26941641
LQ3_rect_1A	Tibetan pig	rectum	24130442	7239132600	PE150	97.87	93.32	48.91	SRA	SRX26941636
LQ2_rect_1A	Tibetan pig	rectum	24068415	7220524500	PE150	97.77	93.07	48.92	SRA	SRX26941688
LQ1_rect_1A	Tibetan pig	rectum	24056756	7217026800	PE150	97.89	93.41	48.92	SRA	SRX26941654

## Sheet: Table S2
Table S2. Functional enrichment analysis of genes with significantly higher expression in the stomach compared to the jejunum in pigs
GroupID	Category	Term	Description	LogP	Log(q-value)	Genes	Symbols	InTerm_InList
1_Summary	GO Biological Processes	GO:0061061	muscle structure development	-41.174	-36.9915	58,87,88,104,824,844,857,858,859,1073,1271,1281,1291,1293,1301,1410,1465,1489,1674,2006,2121,2255,2273,2318,2535,3131,3488,3670,3679,3764,3911,3956,4015,4211,4223,4629,4637,4638,4776,5239,5307,5592,5915,6262,6300,6442,6443,6444,6495,6525,6604,6664,6840,6876,6910,7026,7111,7134,7137,7138,7168,7291,7472,8470,8516,8572,8736,8910,8912,9096,9260,9456,10324,10398,11096,11149,23363,23414,25802,26471,265…	ACTA1,ACTN1,ACTN2,ADARB1,CAPN2,CASQ1,CAV1,CAV2,CAV3,CFL2,CNTFR,COL3A1,COL6A1,COL6A3,COL11A1,CRYAB,CSRP1,CTF1,DES,ELN,EVC,FGF10,FHL1,FLNC,FZD2,HLF,IGFBP5,ISL1,ITGA7,KCNJ8,LAMA5,LGALS1,LOX,MEIS1,MEOX2,MYH11,MYL6,MYLK,NFATC4,PGM5,PITX1,PRKG1,RARB,RYR2,MAPK12,SGCA,SGCB,SGCD,SIX1,SMTN,SMARCD3,SOX11,SVIL,TAGLN,TBX5,NR2F2,TMOD1,TNNC1,TNNI3,TNNT1,TPM1,TWIST1,WNT2,SORBS2,ITGA8,PDLIM4,MYOM1,SGCE,CACNA1H,TB…	124/-
1_Member	GO Biological Processes	GO:0061061	muscle structure development	-41.174	-36.9915	58,87,88,104,824,844,857,858,859,1073,1271,1281,1291,1293,1301,1410,1465,1489,1674,2006,2121,2255,2273,2318,2535,3131,3488,3670,3679,3764,3911,3956,4015,4211,4223,4629,4637,4638,4776,5239,5307,5592,5915,6262,6300,6442,6443,6444,6495,6525,6604,6664,6840,6876,6910,7026,7111,7134,7137,7138,7168,7291,7472,8470,8516,8572,8736,8910,8912,9096,9260,9456,10324,10398,11096,11149,23363,23414,25802,26471,265…	ACTA1,ACTN1,ACTN2,ADARB1,CAPN2,CASQ1,CAV1,CAV2,CAV3,CFL2,CNTFR,COL3A1,COL6A1,COL6A3,COL11A1,CRYAB,CSRP1,CTF1,DES,ELN,EVC,FGF10,FHL1,FLNC,FZD2,HLF,IGFBP5,ISL1,ITGA7,KCNJ8,LAMA5,LGALS1,LOX,MEIS1,MEOX2,MYH11,MYL6,MYLK,NFATC4,PGM5,PITX1,PRKG1,RARB,RYR2,MAPK12,SGCA,SGCB,SGCD,SIX1,SMTN,SMARCD3,SOX11,SVIL,TAGLN,TBX5,NR2F2,TMOD1,TNNC1,TNNI3,TNNT1,TPM1,TWIST1,WNT2,SORBS2,ITGA8,PDLIM4,MYOM1,SGCE,CACNA1H,TB…	105/529
1_Member	GO Biological Processes	GO:0007517	muscle organ development	-27.5115	-23.9311	58,104,844,857,858,859,1073,1271,1281,1291,1293,1301,1410,1489,1674,2006,2121,2273,2535,3131,3670,3679,3911,4223,4637,4638,5307,6262,6300,6442,6443,6444,6495,6525,6664,6840,6876,7026,7134,7137,7168,7291,7472,8736,8910,8912,9456,10324,11149,23414,26471,26548,27063,30008,50937,51676,51804,55352,55898,56203,56704,64091,131377,150572,257194,283078,389827	ACTA1,ADARB1,CASQ1,CAV1,CAV2,CAV3,CFL2,CNTFR,COL3A1,COL6A1,COL6A3,COL11A1,CRYAB,CTF1,DES,ELN,EVC,FHL1,FZD2,HLF,ISL1,ITGA7,LAMA5,MEOX2,MYL6,MYLK,PITX1,RYR2,MAPK12,SGCA,SGCB,SGCD,SIX1,SMTN,SOX11,SVIL,TAGLN,NR2F2,TNNC1,TNNI3,TPM1,TWIST1,WNT2,MYOM1,SGCE,CACNA1H,HOMER1,KLHL41,POPDC1,ZFPM2,NUPR1,ITGB1BP2,ANKRD1,EFEMP2,CDON,ASB2,SIX4,COPRS,UNC45A,LMOD3,JPH1,POPDC2,KLHL40,SMYD1,NEGR1,MKX,MYMK	67/323
1_Member	GO Biological Processes	GO:0060537	muscle tissue development	-24.1805	-20.998	58,88,844,857,858,859,1073,1281,1291,1301,1465,2006,2260,2697,3131,3670,3764,4211,4223,4629,4637,4638,5239,5307,5350,5592,5915,6262,6443,6444,6495,6664,6840,6910,7026,7134,7137,7168,7373,7472,8470,8516,8736,9096,9456,10324,10512,11149,23363,23414,26471,27063,30008,50937,51676,51804,56203,57538,64091,65009,79191,80206,93649,130497,131377,150572	ACTA1,ACTN2,CASQ1,CAV1,CAV2,CAV3,CFL2,COL3A1,COL6A1,COL11A1,CSRP1,ELN,FGFR1,GJA1,HLF,ISL1,KCNJ8,MEIS1,MEOX2,MYH11,MYL6,MYLK,PGM5,PITX1,PLN,PRKG1,RARB,RYR2,SGCB,SGCD,SIX1,SOX11,SVIL,TBX5,NR2F2,TNNC1,TNNI3,TPM1,COL14A1,WNT2,SORBS2,ITGA8,MYOM1,TBX18,HOMER1,KLHL41,SEMA3C,POPDC1,OBSL1,ZFPM2,NUPR1,ANKRD1,EFEMP2,CDON,ASB2,SIX4,LMOD3,ALPK3,POPDC2,NDRG4,IRX3,FHOD3,MYOCD,OSR1,KLHL40,SMYD1	66/356
1_Member	GO Biological Processes	GO:0042692	muscle cell differentiation	-23.1943	-20.0532	58,87,88,824,844,858,859,1073,1291,1465,2255,2318,3488,3670,3764,4015,4211,4629,4776,5239,5592,5915,6443,6444,6495,6604,6910,7111,7138,7168,8470,8516,8736,8912,9096,9456,10324,10398,11096,11149,23363,25802,27063,30008,50937,51177,51676,51804,56203,57538,64091,79191,79933,80206,93649,124857,131377,389827	ACTA1,ACTN1,ACTN2,CAPN2,CASQ1,CAV2,CAV3,CFL2,COL6A1,CSRP1,FGF10,FLNC,IGFBP5,ISL1,KCNJ8,LOX,MEIS1,MYH11,NFATC4,PGM5,PRKG1,RARB,SGCB,SGCD,SIX1,SMARCD3,TBX5,TMOD1,TNNT1,TPM1,SORBS2,ITGA8,MYOM1,CACNA1H,TBX18,HOMER1,KLHL41,MYL9,ADAMTS5,POPDC1,OBSL1,LMOD1,ANKRD1,EFEMP2,CDON,PLEKHO1,ASB2,SIX4,LMOD3,ALPK3,POPDC2,IRX3,SYNPO2L,FHOD3,MYOCD,WFIKKN2,KLHL40,MYMK	58/288
1_Member	GO Biological Processes	GO:0051146	striated muscle cell differentiation	-22.16	-19.0915	58,88,824,844,858,859,1073,1291,1465,2318,3488,3670,3764,4211,4629,5239,5592,5915,6443,6444,6495,6910,7111,7138,7168,8470,8736,8912,9096,9456,10324,10398,11096,11149,23363,25802,27063,50937,51177,51676,51804,56203,57538,64091,79191,79933,80206,93649,131377,389827	ACTA1,ACTN2,CAPN2,CASQ1,CAV2,CAV3,CFL2,COL6A1,CSRP1,FLNC,IGFBP5,ISL1,KCNJ8,MEIS1,MYH11,PGM5,PRKG1,RARB,SGCB,SGCD,SIX1,TBX5,TMOD1,TNNT1,TPM1,SORBS2,MYOM1,CACNA1H,TBX18,HOMER1,KLHL41,MYL9,ADAMTS5,POPDC1,OBSL1,LMOD1,ANKRD1,CDON,PLEKHO1,ASB2,SIX4,LMOD3,ALPK3,POPDC2,IRX3,SYNPO2L,FHOD3,MYOCD,KLHL40,MYMK	50/224
1_Member	GO Biological Processes	GO:0014706	striated muscle tissue development	-21.2325	-18.1961	58,88,844,857,858,859,1073,1291,1301,2006,2260,2697,3131,3670,3764,4211,4223,4629,4637,5239,5307,5350,5592,5915,6262,6443,6444,6495,6664,6840,6910,7026,7134,7137,7168,7373,7472,8470,8736,9096,9456,10324,10512,11149,23363,23414,26471,27063,50937,51676,51804,56203,57538,64091,65009,79191,80206,93649,131377,150572	ACTA1,ACTN2,CASQ1,CAV1,CAV2,CAV3,CFL2,COL6A1,COL11A1,ELN,FGFR1,GJA1,HLF,ISL1,KCNJ8,MEIS1,MEOX2,MYH11,MYL6,PGM5,PITX1,PLN,PRKG1,RARB,RYR2,SGCB,SGCD,SIX1,SOX11,SVIL,TBX5,NR2F2,TNNC1,TNNI3,TPM1,COL14A1,WNT2,SORBS2,MYOM1,TBX18,HOMER1,KLHL41,SEMA3C,POPDC1,OBSL1,ZFPM2,NUPR1,ANKRD1,CDON,ASB2,SIX4,LMOD3,ALPK3,POPDC2,NDRG4,IRX3,FHOD3,MYOCD,KLHL40,SMYD1	60/335
1_Member	GO Biological Processes	GO:0055001	muscle cell development	-21.0883	-18.0819	58,87,88,844,858,859,1073,1291,1465,2318,3670,4015,4211,4629,4776,5239,5592,6443,6444,6495,6910,7111,7138,7168,8470,8736,9096,9456,10324,10398,11149,23363,25802,27063,30008,51676,51804,56203,57538,79933,80206,124857,131377	ACTA1,ACTN1,ACTN2,CASQ1,CAV2,CAV3,CFL2,COL6A1,CSRP1,FLNC,ISL1,LOX,MEIS1,MYH11,NFATC4,PGM5,PRKG1,SGCB,SGCD,SIX1,TBX5,TMOD1,TNNT1,TPM1,SORBS2,MYOM1,TBX18,HOMER1,KLHL41,MYL9,POPDC1,OBSL1,LMOD1,ANKRD1,EFEMP2,ASB2,SIX4,LMOD3,ALPK3,SYNPO2L,FHOD3,WFIKKN2,KLHL40	43/173
1_Member	GO Biological Processes	GO:0055002	striated muscle cell development	-19.6956	-16.7918	58,88,844,858,859,1073,1291,1465,2318,3670,4211,4629,5239,5592,6443,6444,6495,6910,7111,7138,7168,8470,8736,9096,9456,10324,10398,11149,23363,25802,27063,51676,51804,56203,57538,79933,80206,131377	ACTA1,ACTN2,CASQ1,CAV2,CAV3,CFL2,COL6A1,CSRP1,FLNC,ISL1,MEIS1,MYH11,PGM5,PRKG1,SGCB,SGCD,SIX1,TBX5,TMOD1,TNNT1,TPM1,SORBS2,MYOM1,TBX18,HOMER1,KLHL41,MYL9,POPDC1,OBSL1,LMOD1,ANKRD1,ASB2,SIX4,LMOD3,ALPK3,SYNPO2L,FHOD3,KLHL40	38/144
1_Member	GO Biological Processes	GO:0030239	myofibril assembly	-12.6665	-10.183	58,88,844,1073,1465,2318,4629,5239,7111,7138,7168,8736,10324,10398,23363,25802,27063,51804,56203,79933,80206	ACTA1,ACTN2,CASQ1,CFL2,CSRP1,FLNC,MYH11,PGM5,TMOD1,TNNT1,TPM1,MYOM1,KLHL41,MYL9,OBSL1,LMOD1,ANKRD1,SIX4,LMOD3,SYNPO2L,FHOD3	21/68
1_Member	GO Biological Processes	GO:0060538	skeletal muscle organ development	-12.2278	-9.76956	58,844,857,858,1073,1271,1291,1674,2006,3131,4223,4637,5307,6495,6664,6840,7026,8736,9456,10324,11149,26471,27063,50937,51676,51804,56203,64091,131377,150572,257194	ACTA1,CASQ1,CAV1,CAV2,CFL2,CNTFR,COL6A1,DES,ELN,HLF,MEOX2,MYL6,PITX1,SIX1,SOX11,SVIL,NR2F2,MYOM1,HOMER1,KLHL41,POPDC1,NUPR1,ANKRD1,CDON,ASB2,SIX4,LMOD3,POPDC2,KLHL40,SMYD1,NEGR1	31/160
1_Member	GO Biological Processes	GO:0010927	cellular component assembly involved in morphogenesis	-11.568	-9.19166	58,88,844,1073,1272,1465,2318,2817,4099,4629,5239,5350,7111,7138,7168,8736,10324,10398,23363,25802,27063,51804,56203,64753,79933,80206,146849	ACTA1,ACTN2,CASQ1,CFL2,CNTN1,CSRP1,FLNC,GPC1,MAG,MYH11,PGM5,PLN,TMOD1,TNNT1,TPM1,MYOM1,KLHL41,MYL9,OBSL1,LMOD1,ANKRD1,SIX4,LMOD3,CCDC136,SYNPO2L,FHOD3,CCDC42	27/129
1_Member	GO Biological Processes	GO:0032989	cellular anatomical entity morphogenesis	-11.568	-9.19166	58,88,844,1073,1272,1465,2318,2817,4099,4629,5239,5350,7111,7138,7168,8736,10324,10398,23363,25802,27063,51804,56203,64753,79933,80206,146849	ACTA1,ACTN2,CASQ1,CFL2,CNTN1,CSRP1,FLNC,GPC1,MAG,MYH11,PGM5,PLN,TMOD1,TNNT1,TPM1,MYOM1,KLHL41,MYL9,OBSL1,LMOD1,ANKRD1,SIX4,LMOD3,CCDC136,SYNPO2L,FHOD3,CCDC42	27/129
1_Member	GO Biological Processes	GO:0007519	skeletal muscle tissue development	-10.9998	-8.76174	58,844,857,858,1073,1291,2006,3131,4223,4637,5307,6495,6664,6840,7026,8736,9456,10324,11149,26471,27063,50937,51676,51804,56203,64091,131377,150572	ACTA1,CASQ1,CAV1,CAV2,CFL2,COL6A1,ELN,HLF,MEOX2,MYL6,PITX1,SIX1,SOX11,SVIL,NR2F2,MYOM1,HOMER1,KLHL41,POPDC1,NUPR1,ANKRD1,CDON,ASB2,SIX4,LMOD3,POPDC2,KLHL40,SMYD1	28/146
1_Member	GO Biological Processes	GO:0031032	actomyosin structure organization	-10.4684	-8.29872	58,88,844,1073,1264,1465,2006,2318,4629,5239,7111,7138,7168,8736,10324,10398,10580,23363,25802,27063,51804,56203,64097,79933,80206	ACTA1,ACTN2,CASQ1,CFL2,CNN1,CSRP1,ELN,FLNC,MYH11,PGM5,TMOD1,TNNT1,TPM1,MYOM1,KLHL41,MYL9,SORBS1,OBSL1,LMOD1,ANKRD1,SIX4,LMOD3,EPB41L4A,SYNPO2L,FHOD3	25/123
1_Member	GO Biological Processes	GO:0045214	sarcomere organization	-6.83882	-4.9164	88,844,1073,1465,2318,7138,7168,8736,27063,51804,79933,80206	ACTN2,CASQ1,CFL2,CSRP1,FLNC,TNNT1,TPM1,MYOM1,ANKRD1,SIX4,SYNPO2L,FHOD3	12/44
1_Member	GO Biological Processes	GO:0140694	membraneless organelle assembly	-2.78651	-1.47441	58,88,636,844,1073,1465,2316,2318,4629,5239,7111,7138,7168,8736,9639,10324,10398,22924,23363,25802,27063,51676,51804,56203,79933,80206,257194	ACTA1,ACTN2,BICD1,CASQ1,CFL2,CSRP1,FLNA,FLNC,MYH11,PGM5,TMOD1,TNNT1,TPM1,MYOM1,ARHGEF10,KLHL41,MYL9,MAPRE3,OBSL1,LMOD1,ANKRD1,ASB2,SIX4,LMOD3,SYNPO2L,FHOD3,NEGR1	27/352
2_Summary	KEGG Pathway	hsa04820	Cytoskeleton in muscle cells	-37.9822	-34.1007	58,72,88,477,478,633,1158,1277,1278,1281,1282,1284,1287,1288,1289,1290,1291,1292,1293,1301,1302,1465,1634,1674,1837,2006,2027,2192,2199,2200,2273,2318,2335,3339,3679,3685,3694,4629,6442,6443,6444,6640,7058,7060,7111,7134,7137,7138,7168,7169,7414,8082,8516,8572,8736,8910,9260,10398,22795,23500,25802,27063,27295,56203,57159,84675,85301,171024	ACTA1,ACTG2,ACTN2,ATP1A2,ATP1A3,BGN,CKM,COL1A1,COL1A2,COL3A1,COL4A1,COL4A2,COL4A5,COL4A6,COL5A1,COL5A2,COL6A1,COL6A2,COL6A3,COL11A1,COL11A2,CSRP1,DCN,DES,DTNA,ELN,ENO3,FBLN1,FBLN2,FBN1,FHL1,FLNC,FN1,HSPG2,ITGA7,ITGAV,ITGB6,MYH11,SGCA,SGCB,SGCD,SNTA1,THBS2,THBS4,TMOD1,TNNC1,TNNI3,TNNT1,TPM1,TPM2,VCL,SSPN,ITGA8,PDLIM4,MYOM1,SGCE,PDLIM7,MYL9,NID2,DAAM2,LMOD1,ANKRD1,PDLIM3,LMOD3,TRIM54,TRIM55,COL27A1…	68/-
2_Member	KEGG Pathway	hsa04820	Cytoskeleton in muscle cells	-37.9822	-34.1007	58,72,88,477,478,633,1158,1277,1278,1281,1282,1284,1287,1288,1289,1290,1291,1292,1293,1301,1302,1465,1634,1674,1837,2006,2027,2192,2199,2200,2273,2318,2335,3339,3679,3685,3694,4629,6442,6443,6444,6640,7058,7060,7111,7134,7137,7138,7168,7169,7414,8082,8516,8572,8736,8910,9260,10398,22795,23500,25802,27063,27295,56203,57159,84675,85301,171024	ACTA1,ACTG2,ACTN2,ATP1A2,ATP1A3,BGN,CKM,COL1A1,COL1A2,COL3A1,COL4A1,COL4A2,COL4A5,COL4A6,COL5A1,COL5A2,COL6A1,COL6A2,COL6A3,COL11A1,COL11A2,CSRP1,DCN,DES,DTNA,ELN,ENO3,FBLN1,FBLN2,FBN1,FHL1,FLNC,FN1,HSPG2,ITGA7,ITGAV,ITGB6,MYH11,SGCA,SGCB,SGCD,SNTA1,THBS2,THBS4,TMOD1,TNNC1,TNNI3,TNNT1,TPM1,TPM2,VCL,SSPN,ITGA8,PDLIM4,MYOM1,SGCE,PDLIM7,MYL9,NID2,DAAM2,LMOD1,ANKRD1,PDLIM3,LMOD3,TRIM54,TRIM55,COL27A1…	68/232
3_Summary	GO Biological Processes	GO:0003012	muscle system process	-28.1207	-24.4154	58,59,322,477,493,775,800,845,859,1160,1291,1410,1674,1760,1837,2257,2697,2934,3270,3356,3357,3741,3751,3753,3757,3764,3778,3781,4211,4629,4637,4638,4653,5350,5592,5733,6262,6263,6324,6335,6338,6442,6444,6525,6640,6752,7111,7134,7137,7138,7168,7169,8082,8470,8912,9456,9992,10324,23676,23704,25802,28999,51676,56203,388428,32,147,152,478,818,844,857,1129,1264,2255,2260,2621,2740,2852,2890,2911,3274…	ACTA1,ACTA2,APBB1,ATP1A2,ATP2B4,CACNA1C,CALD1,CASQ2,CAV3,CKMT2,COL6A1,CRYAB,DES,DMPK,DTNA,FGF12,GJA1,GSN,HRC,HTR2A,HTR2B,KCNA5,KCND2,KCNE1,KCNH2,KCNJ8,KCNMA1,KCNN2,MEIS1,MYH11,MYL6,MYLK,MYOC,PLN,PRKG1,PTGER3,RYR2,RYR3,SCN1B,SCN9A,SCNN1B,SGCA,SGCD,SMTN,SNTA1,SSTR2,TMOD1,TNNC1,TNNI3,TNNT1,TPM1,TPM2,SSPN,SORBS2,CACNA1H,HOMER1,KCNE2,KLHL41,SMPX,KCNE4,LMOD1,KLF15,ASB2,LMOD3,PVALEF,ACACB,ADRA1B,ADRA2C,…	157/-
3_Member	GO Biological Processes	GO:0003012	muscle system process	-28.1207	-24.4154	58,59,322,477,493,775,800,845,859,1160,1291,1410,1674,1760,1837,2257,2697,2934,3270,3356,3357,3741,3751,3753,3757,3764,3778,3781,4211,4629,4637,4638,4653,5350,5592,5733,6262,6263,6324,6335,6338,6442,6444,6525,6640,6752,7111,7134,7137,7138,7168,7169,8082,8470,8912,9456,9992,10324,23676,23704,25802,28999,51676,56203,388428	ACTA1,ACTA2,APBB1,ATP1A2,ATP2B4,CACNA1C,CALD1,CASQ2,CAV3,CKMT2,COL6A1,CRYAB,DES,DMPK,DTNA,FGF12,GJA1,GSN,HRC,HTR2A,HTR2B,KCNA5,KCND2,KCNE1,KCNH2,KCNJ8,KCNMA1,KCNN2,MEIS1,MYH11,MYL6,MYLK,MYOC,PLN,PRKG1,PTGER3,RYR2,RYR3,SCN1B,SCN9A,SCNN1B,SGCA,SGCD,SMTN,SNTA1,SSTR2,TMOD1,TNNC1,TNNI3,TNNT1,TPM1,TPM2,SSPN,SORBS2,CACNA1H,HOMER1,KCNE2,KLHL41,SMPX,KCNE4,LMOD1,KLF15,ASB2,LMOD3,PVALEF	65/297
3_Member	GO Biological Processes	GO:0006936	muscle contraction	-26.9624	-23.6811	58,59,322,477,493,775,800,845,859,1160,1410,1674,1760,1837,2257,2697,2934,3270,3356,3357,3741,3751,3753,3757,3764,3778,3781,4629,4637,4638,5733,6262,6263,6324,6335,6338,6442,6444,6525,6640,6752,7111,7134,7137,7138,7168,7169,8082,8912,9456,9992,10324,23676,23704,25802,56203,388428	ACTA1,ACTA2,APBB1,ATP1A2,ATP2B4,CACNA1C,CALD1,CASQ2,CAV3,CKMT2,CRYAB,DES,DMPK,DTNA,FGF12,GJA1,GSN,HRC,HTR2A,HTR2B,KCNA5,KCND2,KCNE1,KCNH2,KCNJ8,KCNMA1,KCNN2,MYH11,MYL6,MYLK,PTGER3,RYR2,RYR3,SCN1B,SCN9A,SCNN1B,SGCA,SGCD,SMTN,SNTA1,SSTR2,TMOD1,TNNC1,TNNI3,TNNT1,TPM1,TPM2,SSPN,CACNA1H,HOMER1,KCNE2,KLHL41,SMPX,KCNE4,LMOD1,LMOD3,PVALEF	57/237
3_Member	GO Biological Processes	GO:0044057	regulation of system process	-24.7001	-21.4718	32,147,152,477,478,493,775,818,844,845,857,859,1129,1264,1674,1760,2255,2257,2260,2621,2697,2740,2852,2890,2911,3270,3274,3356,3488,3623,3670,3736,3741,3751,3753,3757,3764,3781,4099,4660,5350,5587,5592,5733,6262,6271,6324,6442,6508,6640,6910,7032,7068,7134,7137,7138,7168,8912,9312,9464,9607,9992,10242,10391,10398,10458,11149,11343,22871,23704,27129,29119,29995,51738,56288,64091,65266,66000,79041,…	ACACB,ADRA1B,ADRA2C,ATP1A2,ATP1A3,ATP2B4,CACNA1C,CAMK2G,CASQ1,CASQ2,CAV1,CAV3,CHRM2,CNN1,DES,DMPK,FGF10,FGF12,FGFR1,GAS6,GJA1,GLP1R,GPER1,GRIA1,GRM1,HRC,HRH2,HTR2A,IGFBP5,INHA,ISL1,KCNA1,KCNA5,KCND2,KCNE1,KCNH2,KCNJ8,KCNN2,MAG,PPP1R12B,PLN,PRKD1,PRKG1,PTGER3,RYR2,S100A1,SCN1B,SGCA,SLC4A3,SNTA1,TBX5,TFF2,THRB,TNNC1,TNNI3,TNNT1,TPM1,CACNA1H,KCNB2,HAND2,CARTPT,KCNE2,KCNMB2,CORO2B,MYL9,BAIAP2,POPDC1,…	87/584
3_Member	GO Biological Processes	GO:0042391	regulation of membrane potential	-20.955	-17.9766	88,477,478,666,775,845,857,859,1291,1634,1760,2257,2273,2316,2555,2697,2852,2890,2893,2894,2895,2901,2911,3736,3737,3741,3746,3751,3753,3757,3764,3778,3781,3790,4233,4653,4897,5071,5350,6262,6324,6335,6508,6622,6640,6910,7224,8326,8912,9096,9312,9992,10242,10458,11149,22871,23416,23704,29119,50801,51738,54112,64091,66000,116444,149461,152404,259232,266743,388135,642938	ACTN2,ATP1A2,ATP1A3,BOK,CACNA1C,CASQ2,CAV1,CAV3,COL6A1,DCN,DMPK,FGF12,FHL1,FLNA,GABRA2,GJA1,GPER1,GRIA1,GRIA4,GRID1,GRID2,GRIK5,GRM1,KCNA1,KCNA2,KCNA5,KCNC1,KCND2,KCNE1,KCNH2,KCNJ8,KCNMA1,KCNN2,KCNS3,MET,MYOC,NRCAM,PRKN,PLN,RYR2,SCN1B,SCN9A,SLC4A3,SNCA,SNTA1,TBX5,TRPC5,FZD9,CACNA1H,TBX18,KCNB2,KCNE2,KCNMB2,BAIAP2,POPDC1,NLGN1,KCNH3,KCNE4,CTNNA3,KCNK4,GHRL,GPR88,POPDC2,TMEM108,GRIN3B,CLDN19,IGSF11…	71/463
3_Member	GO Biological Processes	GO:0006941	striated muscle contraction	-15.7943	-13.117	477,775,845,859,1760,1837,2257,2697,2934,3741,3753,3757,3764,3781,6262,6263,6324,6335,6444,6640,7134,7137,7138,7168,9456,9992,10324,23676,23704,56203,388428	ATP1A2,CACNA1C,CASQ2,CAV3,DMPK,DTNA,FGF12,GJA1,GSN,KCNA5,KCNE1,KCNH2,KCNJ8,KCNN2,RYR2,RYR3,SCN1B,SCN9A,SGCD,SNTA1,TNNC1,TNNI3,TNNT1,TPM1,HOMER1,KCNE2,KLHL41,SMPX,KCNE4,LMOD3,PVALEF	31/121
3_Member	GO Biological Processes	GO:0008016	regulation of heart contraction	-14.563	-11.9716	147,477,478,493,775,845,857,859,1129,1674,1760,2697,2740,3270,3670,3741,3751,3753,3757,3764,3781,5350,6262,6271,6324,6508,6640,6910,7068,7137,7168,8912,9992,11149,23704,27129,29119,64091,79041	ADRA1B,ATP1A2,ATP1A3,ATP2B4,CACNA1C,CASQ2,CAV1,CAV3,CHRM2,DES,DMPK,GJA1,GLP1R,HRC,ISL1,KCNA5,KCND2,KCNE1,KCNH2,KCNJ8,KCNN2,PLN,RYR2,S100A1,SCN1B,SLC4A3,SNTA1,TBX5,THRB,TNNI3,TPM1,CACNA1H,KCNE2,POPDC1,KCNE4,HSPB7,CTNNA3,POPDC2,TMEM38A	39/210
3_Member	GO Biological Processes	GO:1903522	regulation of blood circulation	-14.4822	-11.9188	147,152,477,478,493,775,845,857,859,1129,1674,1760,2697,2740,3270,3274,3356,3670,3741,3751,3753,3757,3764,3781,5350,6262,6271,6324,6508,6640,6910,7068,7137,7168,8912,9992,10242,11149,23704,27129,29119,51738,64091,79041	ADRA1B,ADRA2C,ATP1A2,ATP1A3,ATP2B4,CACNA1C,CASQ2,CAV1,CAV3,CHRM2,DES,DMPK,GJA1,GLP1R,HRC,HRH2,HTR2A,ISL1,KCNA5,KCND2,KCNE1,KCNH2,KCNJ8,KCNN2,PLN,RYR2,S100A1,SCN1B,SLC4A3,SNTA1,TBX5,THRB,TNNI3,TPM1,CACNA1H,KCNE2,KCNMB2,POPDC1,KCNE4,HSPB7,CTNNA3,GHRL,POPDC2,TMEM38A	44/265
3_Member	GO Biological Processes	GO:0001508	action potential	-14.0733	-11.5342	477,775,859,2257,2697,2852,2890,3736,3737,3741,3746,3751,3753,3757,3764,3781,3790,4897,6262,6324,6335,6508,6640,9312,9992,10242,23704,50801,54112,149461	ATP1A2,CACNA1C,CAV3,FGF12,GJA1,GPER1,GRIA1,KCNA1,KCNA2,KCNA5,KCNC1,KCND2,KCNE1,KCNH2,KCNJ8,KCNN2,KCNS3,NRCAM,RYR2,SCN1B,SCN9A,SLC4A3,SNTA1,KCNB2,KCNE2,KCNMB2,KCNE4,KCNK4,GPR88,CLDN19	30/129
3_Member	GO Biological Processes	GO:0060048	cardiac muscle contraction	-11.6178	-9.22772	477,775,845,859,2257,2697,2934,3741,3753,3757,3764,3781,6262,6324,6335,6444,6640,7134,7137,7168,9992,23704	ATP1A2,CACNA1C,CASQ2,CAV3,FGF12,GJA1,GSN,KCNA5,KCNE1,KCNH2,KCNJ8,KCNN2,RYR2,SCN1B,SCN9A,SGCD,SNTA1,TNNC1,TNNI3,TPM1,KCNE2,KCNE4	22/84
3_Member	GO Biological Processes	GO:0070252	actin-mediated cell contraction	-11.3734	-9.06009	775,859,2257,2697,2934,3741,3753,3757,3764,3781,4637,6262,6324,6335,6444,6640,7168,9992,23704,54749,55742	CACNA1C,CAV3,FGF12,GJA1,GSN,KCNA5,KCNE1,KCNH2,KCNJ8,KCNN2,MYL6,RYR2,SCN1B,SCN9A,SGCD,SNTA1,TPM1,KCNE2,KCNE4,EPDR1,PARVA	21/78
3_Member	GO Biological Processes	GO:0061337	cardiac conduction	-10.9179	-8.68961	477,478,775,845,857,2697,3670,3741,3753,3757,3781,5350,6262,6324,6508,6910,9992,23704,29119	ATP1A2,ATP1A3,CACNA1C,CASQ2,CAV1,GJA1,ISL1,KCNA5,KCNE1,KCNH2,KCNN2,PLN,RYR2,SCN1B,SLC4A3,TBX5,KCNE2,KCNE4,CTNNA3	19/66
3_Member	GO Biological Processes	GO:0086003	cardiac muscle cell contraction	-10.8272	-8.6132	775,859,2257,2697,2934,3741,3753,3757,3764,3781,6262,6324,6335,6444,6640,9992,23704	CACNA1C,CAV3,FGF12,GJA1,GSN,KCNA5,KCNE1,KCNH2,KCNJ8,KCNN2,RYR2,SCN1B,SCN9A,SGCD,SNTA1,KCNE2,KCNE4	17/52
3_Member	GO Biological Processes	GO:0030048	actin filament-based movement	-10.7492	-8.55349	775,859,2257,2697,2934,3741,3753,3757,3764,3781,4637,4641,6262,6324,6335,6444,6640,7168,9992,23704,54749,55742,283446	CACNA1C,CAV3,FGF12,GJA1,GSN,KCNA5,KCNE1,KCNH2,KCNJ8,KCNN2,MYL6,MYO1C,RYR2,SCN1B,SCN9A,SGCD,SNTA1,TPM1,KCNE2,KCNE4,EPDR1,PARVA,MYO1H	23/101
3_Member	GO Biological Processes	GO:0086001	cardiac muscle cell action potential	-10.1085	-7.96737	477,775,859,2257,2697,3741,3753,3757,3764,3781,6262,6324,6335,6508,6640,9992,23704	ATP1A2,CACNA1C,CAV3,FGF12,GJA1,KCNA5,KCNE1,KCNH2,KCNJ8,KCNN2,RYR2,SCN1B,SCN9A,SLC4A3,SNTA1,KCNE2,KCNE4	17/57
3_Member	GO Biological Processes	GO:0060047	heart contraction	-9.99858	-7.86825	477,775,845,859,2257,2697,2934,3741,3753,3757,3764,3781,6262,6324,6335,6444,6640,7134,7137,7168,9992,23704	ATP1A2,CACNA1C,CASQ2,CAV3,FGF12,GJA1,GSN,KCNA5,KCNE1,KCNH2,KCNJ8,KCNN2,RYR2,SCN1B,SCN9A,SGCD,SNTA1,TNNC1,TNNI3,TPM1,KCNE2,KCNE4	22/100
3_Member	GO Biological Processes	GO:0003015	heart process	-9.69879	-7.59907	477,775,845,859,2257,2697,2934,3741,3753,3757,3764,3781,5350,6262,6324,6335,6444,6640,7134,7137,7168,9992,23704	ATP1A2,CACNA1C,CASQ2,CAV3,FGF12,GJA1,GSN,KCNA5,KCNE1,KCNH2,KCNJ8,KCNN2,PLN,RYR2,SCN1B,SCN9A,SGCD,SNTA1,TNNC1,TNNI3,TPM1,KCNE2,KCNE4	23/113
3_Member	GO Biological Processes	GO:0086002	cardiac muscle cell action potential involved in contraction	-9.60983	-7.52076	775,859,2257,2697,3741,3753,3757,3764,3781,6262,6324,6335,6640,9992,23704	CACNA1C,CAV3,FGF12,GJA1,KCNA5,KCNE1,KCNH2,KCNJ8,KCNN2,RYR2,SCN1B,SCN9A,SNTA1,KCNE2,KCNE4	15/46
3_Member	GO Biological Processes	GO:0002027	regulation of heart rate	-7.92498	-5.92717	775,845,857,859,3270,3670,3741,3753,3757,3764,5350,6262,6324,6640,7168,9992,11149,23704,29119,64091	CACNA1C,CASQ2,CAV1,CAV3,HRC,ISL1,KCNA5,KCNE1,KCNH2,KCNJ8,PLN,RYR2,SCN1B,SNTA1,TPM1,KCNE2,POPDC1,KCNE4,CTNNA3,POPDC2	20/106
3_Member	GO Biological Processes	GO:0060306	regulation of membrane repolarization	-7.08601	-5.13904	845,857,859,2316,2697,3741,3753,3757,6324,6640,9992,23704	CASQ2,CAV1,CAV3,FLNA,GJA1,KCNA5,KCNE1,KCNH2,SCN1B,SNTA1,KCNE2,KCNE4	12/42
3_Member	GO Biological Processes	GO:0086009	membrane repolarization	-6.8654	-4.94058	477,3736,3741,3751,3753,3757,3764,3781,9992,23704	ATP1A2,KCNA1,KCNA5,KCND2,KCNE1,KCNH2,KCNJ8,KCNN2,KCNE2,KCNE4	10/29
3_Member	GO Biological Processes	GO:0099623	regulation of cardiac muscle cell membrane repolarization	-6.70571	-4.81101	859,2316,2697,3741,3753,3757,6324,6640,9992,23704	CAV3,FLNA,GJA1,KCNA5,KCNE1,KCNH2,SCN1B,SNTA1,KCNE2,KCNE4	10/30
3_Member	GO Biological Processes	GO:0086005	ventricular cardiac muscle cell action potential	-5.8015	-3.9974	859,3753,3757,3764,6262,6640,9992,23704	CAV3,KCNE1,KCNH2,KCNJ8,RYR2,SNTA1,KCNE2,KCNE4	8/22
3_Member	GO Biological Processes	GO:0086011	membrane repolarization during action potential	-5.63191	-3.85595	3736,3741,3753,3757,3764,3781,9992,23704	KCNA1,KCNA5,KCNE1,KCNH2,KCNJ8,KCNN2,KCNE2,KCNE4	8/23
3_Member	GO Biological Processes	GO:0086091	regulation of heart rate by cardiac conduction	-5.4189	-3.66453	775,857,3670,3741,3753,3757,6324,9992,23704,29119	CACNA1C,CAV1,ISL1,KCNA5,KCNE1,KCNH2,SCN1B,KCNE2,KCNE4,CTNNA3	10/40
3_Member	GO Biological Processes	GO:0060307	regulation of ventricular cardiac muscle cell membrane repolarization	-5.32038	-3.57721	859,2697,3753,3757,6324,6640,9992,23704	CAV3,GJA1,KCNE1,KCNH2,SCN1B,SNTA1,KCNE2,KCNE4	8/25
3_Member	GO Biological Processes	GO:0140115	export across plasma membrane	-5.12666	-3.41983	477,478,495,496,2697,3737,3741,3753,3757,9992,23704,127700	ATP1A2,ATP1A3,ATP4A,ATP4B,GJA1,KCNA2,KCNA5,KCNE1,KCNH2,KCNE2,KCNE4,OSCP1	12/62
3_Member	GO Biological Processes	GO:0086013	membrane repolarization during cardiac muscle cell action potential	-4.85095	-3.19089	3741,3753,3757,3764,3781,9992,23704	KCNA5,KCNE1,KCNH2,KCNJ8,KCNN2,KCNE2,KCNE4	7/21
3_Member	GO Biological Processes	GO:0099622	cardiac muscle cell membrane repolarization	-4.85095	-3.19089	3741,3753,3757,3764,3781,9992,23704	KCNA5,KCNE1,KCNH2,KCNJ8,KCNN2,KCNE2,KCNE4	7/21
3_Member	GO Biological Processes	GO:0097623	potassium ion export across plasma membrane	-4.74915	-3.10698	3737,3741,3753,3757,9992,23704	KCNA2,KCNA5,KCNE1,KCNH2,KCNE2,KCNE4	6/15
3_Member	GO Biological Processes	GO:0098915	membrane repolarization during ventricular cardiac muscle cell action potential	-3.93434	-2.40521	3753,3757,3764,9992,23704	KCNE1,KCNH2,KCNJ8,KCNE2,KCNE4	5/13
3_Member	GO Biological Processes	GO:0099625	ventricular cardiac muscle cell membrane repolarization	-3.93434	-2.40521	3753,3757,3764,9992,23704	KCNE1,KCNH2,KCNJ8,KCNE2,KCNE4	5/13
3_Member	GO Biological Processes	GO:1902260	negative regulation of delayed rectifier potassium channel activity	-2.30996	-1.09781	3753,9992,23704	KCNE1,KCNE2,KCNE4	3/9
4_Summary	GO Biological Processes	GO:0030198	extracellular matrix organization	-27.1421	-23.6811	333,857,858,1277,1278,1281,1282,1284,1287,1288,1289,1290,1291,1295,1296,1301,1302,1306,1842,2006,2192,2331,2621,2670,3249,3913,3915,4015,4016,4148,4239,4316,4322,4325,4629,6423,7373,8510,8516,8785,9509,10516,11095,11096,22795,25903,30008,57188,60495,60681,64856,81792,84171,84695,85301,90993,92949,151887,164656,170690,170691,283208,477,478,1292,1293,5222	APLP1,CAV1,CAV2,COL1A1,COL1A2,COL3A1,COL4A1,COL4A2,COL4A5,COL4A6,COL5A1,COL5A2,COL6A1,COL8A1,COL8A2,COL11A1,COL11A2,COL15A1,ECM2,ELN,FBLN1,FMOD,GAS6,GFAP,HPN,LAMB2,LAMC1,LOX,LOXL1,MATN3,MFAP4,MMP7,MMP13,MMP16,MYH11,SFRP2,COL14A1,MMP23B,ITGA8,MATN4,ADAMTS2,FBLN5,ADAMTS8,ADAMTS5,NID2,OLFML2B,EFEMP2,ADAMTSL3,HPSE2,FKBP10,VWA1,ADAMTS12,LOXL4,LOXL3,COL27A1,CREB3L1,ADAMTSL1,CCDC80,TMPRSS6,ADAMTS16,ADAM…	67/-
4_Member	GO Biological Processes	GO:0030198	extracellular matrix organization	-27.1421	-23.6811	333,857,858,1277,1278,1281,1282,1284,1287,1288,1289,1290,1291,1295,1296,1301,1302,1306,1842,2006,2192,2331,2621,2670,3249,3913,3915,4015,4016,4148,4239,4316,4322,4325,4629,6423,7373,8510,8516,8785,9509,10516,11095,11096,22795,25903,30008,57188,60495,60681,64856,81792,84171,84695,85301,90993,92949,151887,164656,170690,170691,283208	APLP1,CAV1,CAV2,COL1A1,COL1A2,COL3A1,COL4A1,COL4A2,COL4A5,COL4A6,COL5A1,COL5A2,COL6A1,COL8A1,COL8A2,COL11A1,COL11A2,COL15A1,ECM2,ELN,FBLN1,FMOD,GAS6,GFAP,HPN,LAMB2,LAMC1,LOX,LOXL1,MATN3,MFAP4,MMP7,MMP13,MMP16,MYH11,SFRP2,COL14A1,MMP23B,ITGA8,MATN4,ADAMTS2,FBLN5,ADAMTS8,ADAMTS5,NID2,OLFML2B,EFEMP2,ADAMTSL3,HPSE2,FKBP10,VWA1,ADAMTS12,LOXL4,LOXL3,COL27A1,CREB3L1,ADAMTSL1,CCDC80,TMPRSS6,ADAMTS16,ADAM…	62/280
4_Member	GO Biological Processes	GO:0043062	extracellular structure organization	-27.0511	-23.6811	333,857,858,1277,1278,1281,1282,1284,1287,1288,1289,1290,1291,1295,1296,1301,1302,1306,1842,2006,2192,2331,2621,2670,3249,3913,3915,4015,4016,4148,4239,4316,4322,4325,4629,6423,7373,8510,8516,8785,9509,10516,11095,11096,22795,25903,30008,57188,60495,60681,64856,81792,84171,84695,85301,90993,92949,151887,164656,170690,170691,283208	APLP1,CAV1,CAV2,COL1A1,COL1A2,COL3A1,COL4A1,COL4A2,COL4A5,COL4A6,COL5A1,COL5A2,COL6A1,COL8A1,COL8A2,COL11A1,COL11A2,COL15A1,ECM2,ELN,FBLN1,FMOD,GAS6,GFAP,HPN,LAMB2,LAMC1,LOX,LOXL1,MATN3,MFAP4,MMP7,MMP13,MMP16,MYH11,SFRP2,COL14A1,MMP23B,ITGA8,MATN4,ADAMTS2,FBLN5,ADAMTS8,ADAMTS5,NID2,OLFML2B,EFEMP2,ADAMTSL3,HPSE2,FKBP10,VWA1,ADAMTS12,LOXL4,LOXL3,COL27A1,CREB3L1,ADAMTSL1,CCDC80,TMPRSS6,ADAMTS16,ADAM…	62/281
4_Member	GO Biological Processes	GO:0045229	external encapsulating structure organization	-26.9605	-23.6811	333,857,858,1277,1278,1281,1282,1284,1287,1288,1289,1290,1291,1295,1296,1301,1302,1306,1842,2006,2192,2331,2621,2670,3249,3913,3915,4015,4016,4148,4239,4316,4322,4325,4629,6423,7373,8510,8516,8785,9509,10516,11095,11096,22795,25903,30008,57188,60495,60681,64856,81792,84171,84695,85301,90993,92949,151887,164656,170690,170691,283208	APLP1,CAV1,CAV2,COL1A1,COL1A2,COL3A1,COL4A1,COL4A2,COL4A5,COL4A6,COL5A1,COL5A2,COL6A1,COL8A1,COL8A2,COL11A1,COL11A2,COL15A1,ECM2,ELN,FBLN1,FMOD,GAS6,GFAP,HPN,LAMB2,LAMC1,LOX,LOXL1,MATN3,MFAP4,MMP7,MMP13,MMP16,MYH11,SFRP2,COL14A1,MMP23B,ITGA8,MATN4,ADAMTS2,FBLN5,ADAMTS8,ADAMTS5,NID2,OLFML2B,EFEMP2,ADAMTSL3,HPSE2,FKBP10,VWA1,ADAMTS12,LOXL4,LOXL3,COL27A1,CREB3L1,ADAMTSL1,CCDC80,TMPRSS6,ADAMTS16,ADAM…	62/282
4_Member	GO Biological Processes	GO:0030199	collagen fibril organization	-11.3172	-9.02122	1277,1278,1281,1289,1290,1291,1301,1302,2331,4015,4016,6423,7373,9509,60681,81792,84171,84695,283208	COL1A1,COL1A2,COL3A1,COL5A1,COL5A2,COL6A1,COL11A1,COL11A2,FMOD,LOX,LOXL1,SFRP2,COL14A1,ADAMTS2,FKBP10,ADAMTS12,LOXL4,LOXL3,P4HA3	19/63
4_Member	KEGG Pathway	hsa04974	Protein digestion and absorption	-10.3812	-8.22401	477,478,1277,1278,1281,1282,1284,1287,1288,1289,1290,1291,1292,1293,1295,1296,1301,1302,1306,2006,5222,7373,85301	ATP1A2,ATP1A3,COL1A1,COL1A2,COL3A1,COL4A1,COL4A2,COL4A5,COL4A6,COL5A1,COL5A2,COL6A1,COL6A2,COL6A3,COL8A1,COL8A2,COL11A1,COL11A2,COL15A1,ELN,PGA5,COL14A1,COL27A1	23/105
5_Summary	GO Biological Processes	GO:0097435	supramolecular fiber organization	-22.2483	-19.145	58,87,88,800,844,859,1073,1264,1277,1278,1281,1289,1290,1291,1301,1302,1465,1627,1674,1809,2006,2316,2318,2331,2670,2934,3855,3882,4015,4016,4053,4239,4629,4641,5071,5239,5358,6423,6622,6840,7111,7130,7138,7168,7169,7373,8076,8419,8736,9509,10152,10324,10398,10458,10486,10516,10580,11034,23189,23363,25794,25802,25984,27063,30008,51738,51804,56203,57381,60681,79933,80206,81792,83543,84171,84695,84…	ACTA1,ACTN1,ACTN2,CALD1,CASQ1,CAV3,CFL2,CNN1,COL1A1,COL1A2,COL3A1,COL5A1,COL5A2,COL6A1,COL11A1,COL11A2,CSRP1,DBN1,DES,DPYSL3,ELN,FLNA,FLNC,FMOD,GFAP,GSN,KRT7,KRT32,LOX,LOXL1,LTBP2,MFAP4,MYH11,MYO1C,PRKN,PGM5,PLS3,SFRP2,SNCA,SVIL,TMOD1,TNFAIP6,TNNT1,TPM1,TPM2,COL14A1,MFAP5,BFSP2,MYOM1,ADAMTS2,ABI2,KLHL41,MYL9,BAIAP2,CAP2,FBLN5,SORBS1,DSTN,KANK1,OBSL1,FSCN2,LMOD1,KRT23,ANKRD1,EFEMP2,GHRL,SIX4,LMOD3…	120/-
5_Member	GO Biological Processes	GO:0097435	supramolecular fiber organization	-22.2483	-19.145	58,87,88,800,844,859,1073,1264,1277,1278,1281,1289,1290,1291,1301,1302,1465,1627,1674,1809,2006,2316,2318,2331,2670,2934,3855,3882,4015,4016,4053,4239,4629,4641,5071,5239,5358,6423,6622,6840,7111,7130,7138,7168,7169,7373,8076,8419,8736,9509,10152,10324,10398,10458,10486,10516,10580,11034,23189,23363,25794,25802,25984,27063,30008,51738,51804,56203,57381,60681,79933,80206,81792,83543,84171,84695,84…	ACTA1,ACTN1,ACTN2,CALD1,CASQ1,CAV3,CFL2,CNN1,COL1A1,COL1A2,COL3A1,COL5A1,COL5A2,COL6A1,COL11A1,COL11A2,CSRP1,DBN1,DES,DPYSL3,ELN,FLNA,FLNC,FMOD,GFAP,GSN,KRT7,KRT32,LOX,LOXL1,LTBP2,MFAP4,MYH11,MYO1C,PRKN,PGM5,PLS3,SFRP2,SNCA,SVIL,TMOD1,TNFAIP6,TNNT1,TPM1,TPM2,COL14A1,MFAP5,BFSP2,MYOM1,ADAMTS2,ABI2,KLHL41,MYL9,BAIAP2,CAP2,FBLN5,SORBS1,DSTN,KANK1,OBSL1,FSCN2,LMOD1,KRT23,ANKRD1,EFEMP2,GHRL,SIX4,LMOD3…	85/608
5_Member	GO Biological Processes	GO:0030029	actin filament-based process	-20.1049	-17.1777	58,87,88,775,800,844,859,1073,1264,1465,1627,1809,2006,2255,2257,2316,2318,2697,2934,3741,3753,3757,3764,3781,4629,4637,4641,4867,5239,5358,5592,6262,6324,6335,6444,6640,6840,7111,7138,7168,7169,8572,8736,9260,9639,9992,10152,10324,10391,10398,10458,10486,10580,11034,23022,23189,23363,23500,23704,25794,25802,27063,27295,30846,51676,51738,51804,54749,55742,56203,57381,64097,79933,80206,83543,84952…	ACTA1,ACTN1,ACTN2,CACNA1C,CALD1,CASQ1,CAV3,CFL2,CNN1,CSRP1,DBN1,DPYSL3,ELN,FGF10,FGF12,FLNA,FLNC,GJA1,GSN,KCNA5,KCNE1,KCNH2,KCNJ8,KCNN2,MYH11,MYL6,MYO1C,NPHP1,PGM5,PLS3,PRKG1,RYR2,SCN1B,SCN9A,SGCD,SNTA1,SVIL,TMOD1,TNNT1,TPM1,TPM2,PDLIM4,MYOM1,PDLIM7,ARHGEF10,KCNE2,ABI2,KLHL41,CORO2B,MYL9,BAIAP2,CAP2,SORBS1,DSTN,PALLD,KANK1,OBSL1,DAAM2,KCNE4,FSCN2,LMOD1,ANKRD1,PDLIM3,EHD2,ASB2,GHRL,SIX4,EPDR1,PARV…	82/616
5_Member	GO Biological Processes	GO:0030036	actin cytoskeleton organization	-13.6617	-11.1513	58,87,88,800,844,859,1073,1264,1465,1627,1809,2006,2255,2316,2318,2934,4629,4641,4867,5239,5358,5592,6840,7111,7138,7168,7169,8572,8736,9260,9639,10152,10324,10391,10398,10458,10486,10580,11034,23022,23189,23363,23500,25794,25802,27063,27295,30846,51676,51738,51804,55742,56203,57381,64097,79933,80206,83543,84952,112464,144347,149461,154810,221981,283446	ACTA1,ACTN1,ACTN2,CALD1,CASQ1,CAV3,CFL2,CNN1,CSRP1,DBN1,DPYSL3,ELN,FGF10,FLNA,FLNC,GSN,MYH11,MYO1C,NPHP1,PGM5,PLS3,PRKG1,SVIL,TMOD1,TNNT1,TPM1,TPM2,PDLIM4,MYOM1,PDLIM7,ARHGEF10,ABI2,KLHL41,CORO2B,MYL9,BAIAP2,CAP2,SORBS1,DSTN,PALLD,KANK1,OBSL1,DAAM2,FSCN2,LMOD1,ANKRD1,PDLIM3,EHD2,ASB2,GHRL,SIX4,PARVA,LMOD3,RHOJ,EPB41L4A,SYNPO2L,FHOD3,AIF1L,CGNL1,CAVIN3,RFLNA,CLDN19,AMOTL1,THSD7A,MYO1H	65/546
5_Member	GO Biological Processes	GO:0007015	actin filament organization	-6.72035	-4.82341	58,87,800,859,1073,1264,1627,1809,2006,2316,2934,4641,5358,6840,7111,7168,7169,10152,10398,10458,10486,10580,11034,25794,25802,51738,56203,57381,83543,84952,144347,283446	ACTA1,ACTN1,CALD1,CAV3,CFL2,CNN1,DBN1,DPYSL3,ELN,FLNA,GSN,MYO1C,PLS3,SVIL,TMOD1,TPM1,TPM2,ABI2,MYL9,BAIAP2,CAP2,SORBS1,DSTN,FSCN2,LMOD1,GHRL,LMOD3,RHOJ,AIF1L,CGNL1,RFLNA,MYO1H	32/278
6_Summary	GO Biological Processes	GO:0048729	tissue morphogenesis	-20.6356	-17.6835	58,59,72,104,326,760,768,977,1281,1282,1289,1301,1950,2045,2255,2260,2316,2487,2535,2697,2719,3488,3670,3685,3911,4070,4233,4435,4638,4776,4867,5310,5314,6262,6423,6495,6664,6910,7041,7052,7053,7134,7137,7168,7291,7414,7472,8463,8516,8828,9096,9353,9464,9723,10512,10736,11096,23414,23671,25928,25932,27063,30008,51676,56963,57045,65009,65266,79191,79971,80000,83478,84446,84870,85407,94234,115908,1…	ACTA1,ACTA2,ACTG2,ADARB1,AIRE,CA2,CA9,CD151,COL3A1,COL4A1,COL5A1,COL11A1,EGF,EPHA7,FGF10,FGFR1,FLNA,FRZB,FZD2,GJA1,GPC3,IGFBP5,ISL1,ITGAV,LAMA5,TACSTD2,MET,CITED1,MYLK,NFATC4,NPHP1,PKD1,PKHD1,RYR2,SFRP2,SIX1,SOX11,TBX5,TGFB1I1,TGM2,TGM3,TNNC1,TNNI3,TPM1,TWIST1,VCL,WNT2,TEAD2,ITGA8,NRP2,TBX18,SLIT2,HAND2,SEMA3E,SEMA3C,SIX2,ADAMTS5,ZFPM2,TMEFF2,SOSTDC1,CLIC4,ANKRD1,EFEMP2,ASB2,RGMA,TWSG1,NDRG4,WNK4…	95/-
6_Member	GO Biological Processes	GO:0048729	tissue morphogenesis	-20.6356	-17.6835	58,59,72,104,326,760,768,977,1281,1282,1289,1301,1950,2045,2255,2260,2316,2487,2535,2697,2719,3488,3670,3685,3911,4070,4233,4435,4638,4776,4867,5310,5314,6262,6423,6495,6664,6910,7041,7052,7053,7134,7137,7168,7291,7414,7472,8463,8516,8828,9096,9353,9464,9723,10512,10736,11096,23414,23671,25928,25932,27063,30008,51676,56963,57045,65009,65266,79191,79971,80000,83478,84446,84870,85407,94234,115908,1…	ACTA1,ACTA2,ACTG2,ADARB1,AIRE,CA2,CA9,CD151,COL3A1,COL4A1,COL5A1,COL11A1,EGF,EPHA7,FGF10,FGFR1,FLNA,FRZB,FZD2,GJA1,GPC3,IGFBP5,ISL1,ITGAV,LAMA5,TACSTD2,MET,CITED1,MYLK,NFATC4,NPHP1,PKD1,PKHD1,RYR2,SFRP2,SIX1,SOX11,TBX5,TGFB1I1,TGM2,TGM3,TNNC1,TNNI3,TPM1,TWIST1,VCL,WNT2,TEAD2,ITGA8,NRP2,TBX18,SLIT2,HAND2,SEMA3E,SEMA3C,SIX2,ADAMTS5,ZFPM2,TMEFF2,SOSTDC1,CLIC4,ANKRD1,EFEMP2,ASB2,RGMA,TWSG1,NDRG4,WNK4…	80/579
6_Member	GO Biological Processes	GO:0002009	morphogenesis of an epithelium	-13.7906	-11.2709	326,760,768,977,1282,1289,1950,2045,2255,2260,2316,2487,2697,2719,3488,3685,3911,4070,4233,4435,4776,4867,5310,5314,6262,6423,6495,6664,6910,7041,7052,7053,7291,7414,8463,9096,9353,9464,9723,10512,10736,23671,25928,25932,51676,56963,65009,65266,79191,80000,83478,84446,84870,85407,94234,115908,130497,153572,170690	AIRE,CA2,CA9,CD151,COL4A1,COL5A1,EGF,EPHA7,FGF10,FGFR1,FLNA,FRZB,GJA1,GPC3,IGFBP5,ITGAV,LAMA5,TACSTD2,MET,CITED1,NFATC4,NPHP1,PKD1,PKHD1,RYR2,SFRP2,SIX1,SOX11,TBX5,TGFB1I1,TGM2,TGM3,TWIST1,VCL,TEAD2,TBX18,SLIT2,HAND2,SEMA3E,SEMA3C,SIX2,TMEFF2,SOSTDC1,CLIC4,ASB2,RGMA,NDRG4,WNK4,IRX3,GREB1L,ARHGAP24,BRSK1,RSPO3,NKD1,FOXQ1,CTHRC1,OSR1,IRX2,ADAMTS16	59/462
6_Member	GO Biological Processes	GO:0072001	renal system development	-8.26194	-6.23781	59,403,1282,2045,2200,2255,2260,2719,3764,3911,3913,4070,4435,5176,5310,5314,5915,6495,6664,7704,8516,9096,9353,10736,25959,28999,51804,54798,65266,79191,80000,93649,130497,153572,168002,170690,203286,100133941	ACTA2,ARL3,COL4A1,EPHA7,FBN1,FGF10,FGFR1,GPC3,KCNJ8,LAMA5,LAMB2,TACSTD2,CITED1,SERPINF1,PKD1,PKHD1,RARB,SIX1,SOX11,ZBTB16,ITGA8,TBX18,SLIT2,SIX2,KANK2,KLF15,SIX4,DCHS2,WNK4,IRX3,GREB1L,MYOCD,OSR1,IRX2,DACT2,ADAMTS16,ANKS6,CD24	38/319
6_Member	GO Biological Processes	GO:0001822	kidney development	-7.14759	-5.18541	59,403,2045,2200,2255,2260,2719,3764,3911,3913,4070,4435,5176,5310,5314,5915,6495,6664,7704,8516,9353,10736,25959,28999,51804,54798,65266,79191,80000,130497,153572,168002,170690,203286,100133941	ACTA2,ARL3,EPHA7,FBN1,FGF10,FGFR1,GPC3,KCNJ8,LAMA5,LAMB2,TACSTD2,CITED1,SERPINF1,PKD1,PKHD1,RARB,SIX1,SOX11,ZBTB16,ITGA8,SLIT2,SIX2,KANK2,KLF15,SIX4,DCHS2,WNK4,IRX3,GREB1L,OSR1,IRX2,DACT2,ADAMTS16,ANKS6,CD24	35/308
6_Member	GO Biological Processes	GO:0072073	kidney epithelium development	-6.33841	-4.47188	2045,2260,2719,3911,3913,4070,4435,5310,5915,6495,9353,10736,25959,28999,65266,79191,80000,130497,153572,170690,100133941	EPHA7,FGFR1,GPC3,LAMA5,LAMB2,TACSTD2,CITED1,PKD1,RARB,SIX1,SLIT2,SIX2,KANK2,KLF15,WNK4,IRX3,GREB1L,OSR1,IRX2,ADAMTS16,CD24	21/143
6_Member	GO Biological Processes	GO:0060562	epithelial tube morphogenesis	-5.93897	-4.1182	1282,1950,2045,2255,2697,2719,3911,4070,4233,4435,4776,5310,5314,6262,6423,6495,7291,8463,9353,9464,9723,25928,25932,51676,56963,65009,65266,79191,80000,115908,130497,153572,170690	COL4A1,EGF,EPHA7,FGF10,GJA1,GPC3,LAMA5,TACSTD2,MET,CITED1,NFATC4,PKD1,PKHD1,RYR2,SFRP2,SIX1,TWIST1,TEAD2,SLIT2,HAND2,SEMA3E,SOSTDC1,CLIC4,ASB2,RGMA,NDRG4,WNK4,IRX3,GREB1L,CTHRC1,OSR1,IRX2,ADAMTS16	33/316
6_Member	GO Biological Processes	GO:0072088	nephron epithelium morphogenesis	-5.29428	-3.55876	2719,3911,4070,4435,5310,6495,10736,65266,79191,80000,130497,153572,170690	GPC3,LAMA5,TACSTD2,CITED1,PKD1,SIX1,SIX2,WNK4,IRX3,GREB1L,OSR1,IRX2,ADAMTS16	13/70
6_Member	GO Biological Processes	GO:0001763	morphogenesis of a branching structure	-5.28529	-3.55149	1282,1950,2045,2255,2260,2719,3911,4233,4435,4776,5310,5314,6423,6495,7052,9353,9723,10512,25932,80000,84870,170690	COL4A1,EGF,EPHA7,FGF10,FGFR1,GPC3,LAMA5,MET,CITED1,NFATC4,PKD1,PKHD1,SFRP2,SIX1,TGM2,SLIT2,SEMA3E,SEMA3C,CLIC4,GREB1L,RSPO3,ADAMTS16	22/179
6_Member	GO Biological Processes	GO:0061138	morphogenesis of a branching epithelium	-5.18993	-3.46983	1282,1950,2255,2260,2719,3911,4233,4435,4776,5310,5314,6423,6495,7052,9353,9723,10512,25932,80000,84870,170690	COL4A1,EGF,FGF10,FGFR1,GPC3,LAMA5,MET,CITED1,NFATC4,PKD1,PKHD1,SFRP2,SIX1,TGM2,SLIT2,SEMA3E,SEMA3C,CLIC4,GREB1L,RSPO3,ADAMTS16	21/168
6_Member	GO Biological Processes	GO:0072028	nephron morphogenesis	-5.1532	-3.43757	2719,3911,4070,4435,5310,6495,10736,65266,79191,80000,130497,153572,170690	GPC3,LAMA5,TACSTD2,CITED1,PKD1,SIX1,SIX2,WNK4,IRX3,GREB1L,OSR1,IRX2,ADAMTS16	13/72
6_Member	GO Biological Processes	GO:0061333	renal tubule morphogenesis	-5.08464	-3.38786	1282,2719,3911,4070,4435,5310,6495,65266,79191,80000,130497,153572,170690	COL4A1,GPC3,LAMA5,TACSTD2,CITED1,PKD1,SIX1,WNK4,IRX3,GREB1L,OSR1,IRX2,ADAMTS16	13/73
6_Member	GO Biological Processes	GO:0001656	metanephros development	-4.95754	-3.27746	2200,2255,2719,3913,4435,5310,6495,8516,10736,51804,79191,80000,130497,153572	FBN1,FGF10,GPC3,LAMB2,CITED1,PKD1,SIX1,ITGA8,SIX2,SIX4,IRX3,GREB1L,OSR1,IRX2	14/86
6_Member	GO Biological Processes	GO:0072009	nephron epithelium development	-4.87762	-3.211	2719,3911,3913,4070,4435,5310,6495,10736,28999,65266,79191,80000,130497,153572,170690,100133941	GPC3,LAMA5,LAMB2,TACSTD2,CITED1,PKD1,SIX1,SIX2,KLF15,WNK4,IRX3,GREB1L,OSR1,IRX2,ADAMTS16,CD24	16/111
6_Member	GO Biological Processes	GO:0060993	kidney morphogenesis	-4.78175	-3.13454	2255,2719,3911,4070,4435,5310,6495,10736,65266,79191,80000,130497,153572,170690	FGF10,GPC3,LAMA5,TACSTD2,CITED1,PKD1,SIX1,SIX2,WNK4,IRX3,GREB1L,OSR1,IRX2,ADAMTS16	14/89
6_Member	GO Biological Processes	GO:0072078	nephron tubule morphogenesis	-4.69798	-3.05954	2719,3911,4070,4435,5310,6495,65266,79191,80000,130497,153572,170690	GPC3,LAMA5,TACSTD2,CITED1,PKD1,SIX1,WNK4,IRX3,GREB1L,OSR1,IRX2,ADAMTS16	12/68
6_Member	GO Biological Processes	GO:0072006	nephron development	-4.66425	-3.02829	59,2719,3911,3913,4070,4435,5310,6495,10736,28999,54798,65266,79191,80000,130497,153572,170690,100133941	ACTA2,GPC3,LAMA5,LAMB2,TACSTD2,CITED1,PKD1,SIX1,SIX2,KLF15,DCHS2,WNK4,IRX3,GREB1L,OSR1,IRX2,ADAMTS16,CD24	18/141
6_Member	GO Biological Processes	GO:0001823	mesonephros development	-4.55982	-2.93843	2255,2260,2719,3911,4070,4435,5310,5915,6495,7704,9353,80000,130497,170690	FGF10,FGFR1,GPC3,LAMA5,TACSTD2,CITED1,PKD1,RARB,SIX1,ZBTB16,SLIT2,GREB1L,OSR1,ADAMTS16	14/93
6_Member	GO Biological Processes	GO:0048754	branching morphogenesis of an epithelial tube	-4.20099	-2.63339	1282,1950,2255,2719,3911,4233,4435,4776,5310,5314,6423,6495,9353,9723,25932,80000,170690	COL4A1,EGF,FGF10,GPC3,LAMA5,MET,CITED1,NFATC4,PKD1,PKHD1,SFRP2,SIX1,SLIT2,SEMA3E,CLIC4,GREB1L,ADAMTS16	17/139
6_Member	GO Biological Processes	GO:0061326	renal tubule development	-4.03606	-2.48804	1282,2719,3911,4070,4435,5310,6495,65266,79191,80000,130497,153572,170690	COL4A1,GPC3,LAMA5,TACSTD2,CITED1,PKD1,SIX1,WNK4,IRX3,GREB1L,OSR1,IRX2,ADAMTS16	13/91
6_Member	GO Biological Processes	GO:0072080	nephron tubule development	-3.72088	-2.2246	2719,3911,4070,4435,5310,6495,65266,79191,80000,130497,153572,170690	GPC3,LAMA5,TACSTD2,CITED1,PKD1,SIX1,WNK4,IRX3,GREB1L,OSR1,IRX2,ADAMTS16	12/85
6_Member	GO Biological Processes	GO:0072176	nephric duct development	-3.5964	-2.11805	2045,2719,5310,80000,130497	EPHA7,GPC3,PKD1,GREB1L,OSR1	5/15
6_Member	GO Biological Processes	GO:0072163	mesonephric epithelium development	-3.5302	-2.06952	2260,2719,3911,4070,4435,5310,5915,6495,9353,80000,130497,170690	FGFR1,GPC3,LAMA5,TACSTD2,CITED1,PKD1,RARB,SIX1,SLIT2,GREB1L,OSR1,ADAMTS16	12/89
6_Member	GO Biological Processes	GO:0072164	mesonephric tubule development	-3.5302	-2.06952	2260,2719,3911,4070,4435,5310,5915,6495,9353,80000,130497,170690	FGFR1,GPC3,LAMA5,TACSTD2,CITED1,PKD1,RARB,SIX1,SLIT2,GREB1L,OSR1,ADAMTS16	12/89
6_Member	GO Biological Processes	GO:0072177	mesonephric duct development	-3.50999	-2.05258	2719,5310,80000,130497	GPC3,PKD1,GREB1L,OSR1	4/9
6_Member	GO Biological Processes	GO:0001657	ureteric bud development	-3.00242	-1.64858	2260,2719,3911,4070,4435,5915,6495,9353,80000,130497,170690	FGFR1,GPC3,LAMA5,TACSTD2,CITED1,RARB,SIX1,SLIT2,GREB1L,OSR1,ADAMTS16	11/88
6_Member	GO Biological Processes	GO:0072171	mesonephric tubule morphogenesis	-2.64446	-1.36069	2719,3911,4070,4435,6495,80000,130497,170690	GPC3,LAMA5,TACSTD2,CITED1,SIX1,GREB1L,OSR1,ADAMTS16	8/57
6_Member	GO Biological Processes	GO:0060675	ureteric bud morphogenesis	-2.09656	-0.928157	2719,3911,4070,4435,6495,80000,170690	GPC3,LAMA5,TACSTD2,CITED1,SIX1,GREB1L,ADAMTS16	7/56
6_Member	GO Biological Processes	GO:0072178	nephric duct morphogenesis	-2.04365	-0.889823	2045,2719,130497	EPHA7,GPC3,OSR1	3/11
7_Summary	GO Biological Processes	GO:0007507	heart development	-19.5023	-16.6208	88,775,859,1281,1289,1291,1301,1363,2006,2057,2200,2257,2260,2316,2335,2535,2697,2719,3357,3670,3764,4015,4211,4629,4776,4916,5310,5350,5592,5915,6262,6423,6443,6444,6495,6604,6664,6910,7134,7137,7168,7291,7373,7472,8463,8470,8572,8828,9096,9260,9353,9464,9742,10512,11096,11149,22873,23363,23414,27019,27063,27129,27295,51676,55130,55742,57538,64091,65009,79191,79933,80000,80206,80274,93649,130497…	ACTN2,CACNA1C,CAV3,COL3A1,COL5A1,COL6A1,COL11A1,CPE,ELN,EPOR,FBN1,FGF12,FGFR1,FLNA,FN1,FZD2,GJA1,GPC3,HTR2B,ISL1,KCNJ8,LOX,MEIS1,MYH11,NFATC4,NTRK3,PKD1,PLN,PRKG1,RARB,RYR2,SFRP2,SGCB,SGCD,SIX1,SMARCD3,SOX11,TBX5,TNNC1,TNNI3,TPM1,TWIST1,COL14A1,WNT2,TEAD2,SORBS2,PDLIM4,NRP2,TBX18,PDLIM7,SLIT2,HAND2,IFT140,SEMA3C,ADAMTS5,POPDC1,DZIP1,OBSL1,ZFPM2,DNAI1,ANKRD1,HSPB7,PDLIM3,ASB2,ODAD2,PARVA,ALPK3,POP…	78/-
7_Member	GO Biological Processes	GO:0007507	heart development	-19.5023	-16.6208	88,775,859,1281,1289,1291,1301,1363,2006,2057,2200,2257,2260,2316,2335,2535,2697,2719,3357,3670,3764,4015,4211,4629,4776,4916,5310,5350,5592,5915,6262,6423,6443,6444,6495,6604,6664,6910,7134,7137,7168,7291,7373,7472,8463,8470,8572,8828,9096,9260,9353,9464,9742,10512,11096,11149,22873,23363,23414,27019,27063,27129,27295,51676,55130,55742,57538,64091,65009,79191,79933,80000,80206,80274,93649,130497…	ACTN2,CACNA1C,CAV3,COL3A1,COL5A1,COL6A1,COL11A1,CPE,ELN,EPOR,FBN1,FGF12,FGFR1,FLNA,FN1,FZD2,GJA1,GPC3,HTR2B,ISL1,KCNJ8,LOX,MEIS1,MYH11,NFATC4,NTRK3,PKD1,PLN,PRKG1,RARB,RYR2,SFRP2,SGCB,SGCD,SIX1,SMARCD3,SOX11,TBX5,TNNC1,TNNI3,TPM1,TWIST1,COL14A1,WNT2,TEAD2,SORBS2,PDLIM4,NRP2,TBX18,PDLIM7,SLIT2,HAND2,IFT140,SEMA3C,ADAMTS5,POPDC1,DZIP1,OBSL1,ZFPM2,DNAI1,ANKRD1,HSPB7,PDLIM3,ASB2,ODAD2,PARVA,ALPK3,POP…	78/578
7_Member	GO Biological Processes	GO:0048738	cardiac muscle tissue development	-11.1403	-8.87164	88,859,1301,2260,2697,3670,3764,4211,4629,5350,5592,5915,6262,6443,6444,6910,7134,7137,7168,7373,7472,8470,9096,11149,23363,23414,27063,51676,57538,65009,79191,80206,93649	ACTN2,CAV3,COL11A1,FGFR1,GJA1,ISL1,KCNJ8,MEIS1,MYH11,PLN,PRKG1,RARB,RYR2,SGCB,SGCD,TBX5,TNNC1,TNNI3,TPM1,COL14A1,WNT2,SORBS2,TBX18,POPDC1,OBSL1,ZFPM2,ANKRD1,ASB2,ALPK3,NDRG4,IRX3,FHOD3,MYOCD	33/197
7_Member	GO Biological Processes	GO:0055007	cardiac muscle cell differentiation	-8.79289	-6.7534	88,859,3670,3764,4211,4629,5592,5915,6443,6444,6910,8470,9096,11149,23363,51676,57538,79191,80206,93649	ACTN2,CAV3,ISL1,KCNJ8,MEIS1,MYH11,PRKG1,RARB,SGCB,SGCD,TBX5,SORBS2,TBX18,POPDC1,OBSL1,ASB2,ALPK3,IRX3,FHOD3,MYOCD	20/95
7_Member	GO Biological Processes	GO:0055013	cardiac muscle cell development	-8.09906	-6.08388	88,859,3670,4211,4629,5592,6443,6444,6910,8470,9096,11149,23363,51676,57538,80206	ACTN2,CAV3,ISL1,MEIS1,MYH11,PRKG1,SGCB,SGCD,TBX5,SORBS2,TBX18,POPDC1,OBSL1,ASB2,ALPK3,FHOD3	16/66
7_Member	GO Biological Processes	GO:0035051	cardiocyte differentiation	-7.99722	-5.99081	88,859,3670,3764,4211,4629,5592,5915,6443,6444,6910,7291,8470,9096,9464,11149,23363,51676,57538,79191,80206,93649	ACTN2,CAV3,ISL1,KCNJ8,MEIS1,MYH11,PRKG1,RARB,SGCB,SGCD,TBX5,TWIST1,SORBS2,TBX18,HAND2,POPDC1,OBSL1,ASB2,ALPK3,IRX3,FHOD3,MYOCD	22/126
7_Member	GO Biological Processes	GO:0055006	cardiac cell development	-7.42753	-5.45722	88,859,3670,4211,4629,5592,6443,6444,6910,8470,9096,11149,23363,51676,57538,80206	ACTN2,CAV3,ISL1,MEIS1,MYH11,PRKG1,SGCB,SGCD,TBX5,SORBS2,TBX18,POPDC1,OBSL1,ASB2,ALPK3,FHOD3	16/73
8_Summary	GO Biological Processes	GO:0035239	tube morphogenesis	-19.0322	-16.1719	857,1012,1281,1282,1284,1295,1296,1306,1464,1896,1950,2045,2255,2260,2316,2335,2697,2719,3204,3273,3339,3685,3911,3953,4015,4059,4070,4162,4211,4223,4233,4435,4638,4776,4883,4897,5310,5314,5587,6262,6423,6444,6495,6664,6678,6910,7026,7052,7137,7291,8463,8828,9353,9464,9723,10736,23414,25928,25932,27329,30008,51676,55742,56963,57125,57381,60681,65009,65266,79191,79400,80000,80864,83478,83700,84870…	CAV1,CDH13,COL3A1,COL4A1,COL4A2,COL8A1,COL8A2,COL15A1,CSPG4,EDA,EGF,EPHA7,FGF10,FGFR1,FLNA,FN1,GJA1,GPC3,HOXA7,HRG,HSPG2,ITGAV,LAMA5,LEPR,LOX,BCAM,TACSTD2,MCAM,MEIS1,MEOX2,MET,CITED1,MYLK,NFATC4,NPR3,NRCAM,PKD1,PKHD1,PRKD1,RYR2,SFRP2,SGCD,SIX1,SOX11,SPARC,TBX5,NR2F2,TGM2,TNNI3,TWIST1,TEAD2,NRP2,SLIT2,HAND2,SEMA3E,SIX2,ZFPM2,SOSTDC1,CLIC4,ANGPTL3,EFEMP2,ASB2,PARVA,RGMA,PLXDC1,RHOJ,FKBP10,NDRG4,WNK…	97/-
8_Member	GO Biological Processes	GO:0035239	tube morphogenesis	-19.0322	-16.1719	857,1012,1281,1282,1284,1295,1296,1306,1464,1896,1950,2045,2255,2260,2316,2335,2697,2719,3204,3273,3339,3685,3911,3953,4015,4059,4070,4162,4211,4223,4233,4435,4638,4776,4883,4897,5310,5314,5587,6262,6423,6444,6495,6664,6678,6910,7026,7052,7137,7291,8463,8828,9353,9464,9723,10736,23414,25928,25932,27329,30008,51676,55742,56963,57125,57381,60681,65009,65266,79191,79400,80000,80864,83478,83700,84870…	CAV1,CDH13,COL3A1,COL4A1,COL4A2,COL8A1,COL8A2,COL15A1,CSPG4,EDA,EGF,EPHA7,FGF10,FGFR1,FLNA,FN1,GJA1,GPC3,HOXA7,HRG,HSPG2,ITGAV,LAMA5,LEPR,LOX,BCAM,TACSTD2,MCAM,MEIS1,MEOX2,MET,CITED1,MYLK,NFATC4,NPR3,NRCAM,PKD1,PKHD1,PRKD1,RYR2,SFRP2,SGCD,SIX1,SOX11,SPARC,TBX5,NR2F2,TGM2,TNNI3,TWIST1,TEAD2,NRP2,SLIT2,HAND2,SEMA3E,SIX2,ZFPM2,SOSTDC1,CLIC4,ANGPTL3,EFEMP2,ASB2,PARVA,RGMA,PLXDC1,RHOJ,FKBP10,NDRG4,WNK…	86/694
8_Member	GO Biological Processes	GO:0001944	vasculature development	-17.606	-14.7852	59,857,1012,1277,1278,1281,1282,1284,1289,1295,1296,1306,1464,1950,2255,2260,2316,2335,2697,2719,3204,3273,3339,3685,3764,3953,4015,4016,4059,4162,4211,4223,4435,4638,4776,4883,4897,5310,5587,5784,6423,6443,6444,6495,6910,7026,7137,7472,8463,8828,9353,9464,9723,10512,23414,25932,27329,30008,55742,57125,57381,60681,79400,80864,81031,83478,83700,84870,93649,113026,130497,154810,221981	ACTA2,CAV1,CDH13,COL1A1,COL1A2,COL3A1,COL4A1,COL4A2,COL5A1,COL8A1,COL8A2,COL15A1,CSPG4,EGF,FGF10,FGFR1,FLNA,FN1,GJA1,GPC3,HOXA7,HRG,HSPG2,ITGAV,KCNJ8,LEPR,LOX,LOXL1,BCAM,MCAM,MEIS1,MEOX2,CITED1,MYLK,NFATC4,NPR3,NRCAM,PKD1,PRKD1,PTPN14,SFRP2,SGCB,SGCD,SIX1,TBX5,NR2F2,TNNI3,WNT2,TEAD2,NRP2,SLIT2,HAND2,SEMA3E,SEMA3C,ZFPM2,CLIC4,ANGPTL3,EFEMP2,PARVA,PLXDC1,RHOJ,FKBP10,NOX5,EGFL8,SLC2A10,ARHGAP24,JAM3…	73/556
8_Member	GO Biological Processes	GO:0001568	blood vessel development	-17.4359	-14.6514	59,857,1012,1277,1278,1281,1282,1284,1289,1295,1296,1306,1464,1950,2255,2260,2316,2335,2697,2719,3204,3273,3339,3685,3764,3953,4015,4016,4059,4162,4211,4223,4435,4638,4776,4883,4897,5310,5587,6423,6444,6495,6910,7026,7137,7472,8463,8828,9353,9464,9723,10512,23414,25932,27329,30008,55742,57125,57381,60681,79400,80864,81031,83478,83700,84870,93649,113026,130497,154810,221981	ACTA2,CAV1,CDH13,COL1A1,COL1A2,COL3A1,COL4A1,COL4A2,COL5A1,COL8A1,COL8A2,COL15A1,CSPG4,EGF,FGF10,FGFR1,FLNA,FN1,GJA1,GPC3,HOXA7,HRG,HSPG2,ITGAV,KCNJ8,LEPR,LOX,LOXL1,BCAM,MCAM,MEIS1,MEOX2,CITED1,MYLK,NFATC4,NPR3,NRCAM,PKD1,PRKD1,SFRP2,SGCD,SIX1,TBX5,NR2F2,TNNI3,WNT2,TEAD2,NRP2,SLIT2,HAND2,SEMA3E,SEMA3C,ZFPM2,CLIC4,ANGPTL3,EFEMP2,PARVA,PLXDC1,RHOJ,FKBP10,NOX5,EGFL8,SLC2A10,ARHGAP24,JAM3,RSPO3,MYOCD…	71/534
8_Member	GO Biological Processes	GO:0048514	blood vessel morphogenesis	-14.7033	-12.089	857,1012,1281,1282,1284,1295,1296,1306,1464,1950,2255,2260,2316,2335,2697,3204,3273,3339,3685,3953,4015,4059,4162,4211,4223,4435,4638,4776,4883,4897,5587,6423,6444,6495,6910,7026,7137,8463,8828,9353,9464,9723,23414,25932,27329,30008,55742,57125,57381,60681,79400,80864,83478,83700,84870,93649,113026,154810,221981	CAV1,CDH13,COL3A1,COL4A1,COL4A2,COL8A1,COL8A2,COL15A1,CSPG4,EGF,FGF10,FGFR1,FLNA,FN1,GJA1,HOXA7,HRG,HSPG2,ITGAV,LEPR,LOX,BCAM,MCAM,MEIS1,MEOX2,CITED1,MYLK,NFATC4,NPR3,NRCAM,PRKD1,SFRP2,SGCD,SIX1,TBX5,NR2F2,TNNI3,TEAD2,NRP2,SLIT2,HAND2,SEMA3E,ZFPM2,CLIC4,ANGPTL3,EFEMP2,PARVA,PLXDC1,RHOJ,FKBP10,NOX5,EGFL8,ARHGAP24,JAM3,RSPO3,MYOCD,PLCD3,AMOTL1,THSD7A	59/441
8_Member	GO Biological Processes	GO:0001525	angiogenesis	-9.80315	-7.68884	857,1012,1282,1284,1295,1296,1306,1464,1950,2255,2260,2316,2335,3204,3273,3339,3685,3953,4059,4162,4211,4223,4776,4883,4897,5587,6423,8828,9353,9464,9723,25932,27329,55742,57125,57381,79400,83478,83700,84870,113026,154810,221981	CAV1,CDH13,COL4A1,COL4A2,COL8A1,COL8A2,COL15A1,CSPG4,EGF,FGF10,FGFR1,FLNA,FN1,HOXA7,HRG,HSPG2,ITGAV,LEPR,BCAM,MCAM,MEIS1,MEOX2,NFATC4,NPR3,NRCAM,PRKD1,SFRP2,NRP2,SLIT2,HAND2,SEMA3E,CLIC4,ANGPTL3,PARVA,PLXDC1,RHOJ,NOX5,ARHGAP24,JAM3,RSPO3,PLCD3,AMOTL1,THSD7A	43/347
9_Summary	GO Biological Processes	GO:0001501	skeletal system development	-18.4972	-15.6571	176,415,633,658,1101,1277,1278,1281,1290,1291,1301,1302,2121,2200,2260,2487,2662,2697,3204,3218,3221,3222,3623,3694,3911,3950,3953,4054,4148,4256,4322,4325,4653,4883,4969,5307,5310,5358,5549,5745,5915,6423,6424,6495,6664,7043,7052,7291,7704,9464,9742,10234,10265,10655,10683,10736,25884,51715,51738,51804,54360,54796,56955,57045,81031,81792,85301,124857,130497,144347,221044,59,1289,4015,64641	ACAN,ARSL,BGN,BMPR1B,CHAD,COL1A1,COL1A2,COL3A1,COL5A2,COL6A1,COL11A1,COL11A2,EVC,FBN1,FGFR1,FRZB,GDF10,GJA1,HOXA7,HOXB8,HOXC4,HOXC5,INHA,ITGB6,LAMA5,LECT2,LEPR,LTBP3,MATN3,MGP,MMP13,MMP16,MYOC,NPR3,OGN,PITX1,PKD1,PLS3,PRELP,PTH1R,RARB,SFRP2,SFRP4,SIX1,SOX11,TGFB3,TGM2,TWIST1,ZBTB16,HAND2,IFT140,LRRC17,IRX5,DMRT2,DLL3,SIX2,CHRDL2,RAB23,GHRL,SIX4,CYTL1,BNC2,MEPE,TWSG1,SLC2A10,ADAMTS12,COL27A1,WFIKK…	75/-
9_Member	GO Biological Processes	GO:0001501	skeletal system development	-18.4972	-15.6571	176,415,633,658,1101,1277,1278,1281,1290,1291,1301,1302,2121,2200,2260,2487,2662,2697,3204,3218,3221,3222,3623,3694,3911,3950,3953,4054,4148,4256,4322,4325,4653,4883,4969,5307,5310,5358,5549,5745,5915,6423,6424,6495,6664,7043,7052,7291,7704,9464,9742,10234,10265,10655,10683,10736,25884,51715,51738,51804,54360,54796,56955,57045,81031,81792,85301,124857,130497,144347,221044	ACAN,ARSL,BGN,BMPR1B,CHAD,COL1A1,COL1A2,COL3A1,COL5A2,COL6A1,COL11A1,COL11A2,EVC,FBN1,FGFR1,FRZB,GDF10,GJA1,HOXA7,HOXB8,HOXC4,HOXC5,INHA,ITGB6,LAMA5,LECT2,LEPR,LTBP3,MATN3,MGP,MMP13,MMP16,MYOC,NPR3,OGN,PITX1,PKD1,PLS3,PRELP,PTH1R,RARB,SFRP2,SFRP4,SIX1,SOX11,TGFB3,TGM2,TWIST1,ZBTB16,HAND2,IFT140,LRRC17,IRX5,DMRT2,DLL3,SIX2,CHRDL2,RAB23,GHRL,SIX4,CYTL1,BNC2,MEPE,TWSG1,SLC2A10,ADAMTS12,COL27A1,WFIKK…	71/511
9_Member	GO Biological Processes	GO:0051216	cartilage development	-10.4489	-8.28342	633,658,1277,1281,1291,1301,1302,2121,2260,3221,4054,4148,4256,4322,4969,5307,5310,5745,5915,6423,7704,9464,10736,25884,51738,54360,57045,81792,85301,130497	BGN,BMPR1B,COL1A1,COL3A1,COL6A1,COL11A1,COL11A2,EVC,FGFR1,HOXC4,LTBP3,MATN3,MGP,MMP13,OGN,PITX1,PKD1,PTH1R,RARB,SFRP2,ZBTB16,HAND2,SIX2,CHRDL2,GHRL,CYTL1,TWSG1,ADAMTS12,COL27A1,OSR1	30/175
9_Member	GO Biological Processes	GO:0061448	connective tissue development	-9.71484	-7.61152	59,633,658,1277,1281,1289,1291,1301,1302,2121,2260,3221,4015,4054,4148,4256,4322,4969,5307,5310,5745,5915,6423,7704,9464,10736,25884,51738,54360,57045,64641,81792,85301,130497	ACTA2,BGN,BMPR1B,COL1A1,COL3A1,COL5A1,COL6A1,COL11A1,COL11A2,EVC,FGFR1,HOXC4,LOX,LTBP3,MATN3,MGP,MMP13,OGN,PITX1,PKD1,PTH1R,RARB,SFRP2,ZBTB16,HAND2,SIX2,CHRDL2,GHRL,CYTL1,TWSG1,EBF2,ADAMTS12,COL27A1,OSR1	34/234
9_Member	GO Biological Processes	GO:0060348	bone development	-7.21951	-5.25185	633,658,1101,1277,1281,1291,2121,2697,3694,3953,4054,4322,4325,4653,4969,5358,5915,6424,7043,7052,7291,7704,10234,51715,54796,81792,85301	BGN,BMPR1B,CHAD,COL1A1,COL3A1,COL6A1,EVC,GJA1,ITGB6,LEPR,LTBP3,MMP13,MMP16,MYOC,OGN,PLS3,RARB,SFRP4,TGFB3,TGM2,TWIST1,ZBTB16,LRRC17,RAB23,BNC2,ADAMTS12,COL27A1	27/199
9_Member	GO Biological Processes	GO:0002062	chondrocyte differentiation	-4.40649	-2.80491	658,1281,1301,2260,4054,5745,6423,10736,54360,57045,81792,85301,130497	BMPR1B,COL3A1,COL11A1,FGFR1,LTBP3,PTH1R,SFRP2,SIX2,CYTL1,TWSG1,ADAMTS12,COL27A1,OSR1	13/84
9_Member	GO Biological Processes	GO:0060349	bone morphogenesis	-3.06429	-1.70067	658,1277,1281,4054,4322,4325,5915,6424,7043,7291,51715,85301	BMPR1B,COL1A1,COL3A1,LTBP3,MMP13,MMP16,RARB,SFRP4,TGFB3,TWIST1,RAB23,COL27A1	12/100
10_Summary	GO Biological Processes	GO:0003013	circulatory system process	-17.5347	-14.7325	59,147,152,477,493,775,845,857,859,1278,1727,2006,2257,2621,2697,2740,2784,2852,2934,3177,3274,3351,3356,3357,3741,3753,3757,3764,3778,3779,3781,3827,3953,4037,4852,4883,5350,5592,5742,6262,6324,6335,6337,6338,6340,6444,6507,6508,6517,6528,6567,6640,7026,7134,7137,7168,9194,9283,9353,9607,9992,10242,10365,10391,10979,10991,23704,65266,81031,170690	ACTA2,ADRA1B,ADRA2C,ATP1A2,ATP2B4,CACNA1C,CASQ2,CAV1,CAV3,COL1A2,CYB5R3,ELN,FGF12,GAS6,GJA1,GLP1R,GNB3,GPER1,GSN,SLC29A2,HRH2,HTR1B,HTR2A,HTR2B,KCNA5,KCNE1,KCNH2,KCNJ8,KCNMA1,KCNMB1,KCNN2,KNG1,LEPR,LRP3,NPY,NPR3,PLN,PRKG1,PTGS1,RYR2,SCN1B,SCN9A,SCNN1A,SCNN1B,SCNN1G,SGCD,SLC1A3,SLC4A3,SLC2A4,SLC5A5,SLC16A2,SNTA1,NR2F2,TNNC1,TNNI3,TPM1,SLC16A7,GPR37L1,SLIT2,CARTPT,KCNE2,KCNMB2,KLF2,CORO2B,FERMT2,SL…	70/-
10_Member	GO Biological Processes	GO:0003013	circulatory system process	-17.5347	-14.7325	59,147,152,477,493,775,845,857,859,1278,1727,2006,2257,2621,2697,2740,2784,2852,2934,3177,3274,3351,3356,3357,3741,3753,3757,3764,3778,3779,3781,3827,3953,4037,4852,4883,5350,5592,5742,6262,6324,6335,6337,6338,6340,6444,6507,6508,6517,6528,6567,6640,7026,7134,7137,7168,9194,9283,9353,9607,9992,10242,10365,10391,10979,10991,23704,65266,81031,170690	ACTA2,ADRA1B,ADRA2C,ATP1A2,ATP2B4,CACNA1C,CASQ2,CAV1,CAV3,COL1A2,CYB5R3,ELN,FGF12,GAS6,GJA1,GLP1R,GNB3,GPER1,GSN,SLC29A2,HRH2,HTR1B,HTR2A,HTR2B,KCNA5,KCNE1,KCNH2,KCNJ8,KCNMA1,KCNMB1,KCNN2,KNG1,LEPR,LRP3,NPY,NPR3,PLN,PRKG1,PTGS1,RYR2,SCN1B,SCN9A,SCNN1A,SCNN1B,SCNN1G,SGCD,SLC1A3,SLC4A3,SLC2A4,SLC5A5,SLC16A2,SNTA1,NR2F2,TNNC1,TNNI3,TPM1,SLC16A7,GPR37L1,SLIT2,CARTPT,KCNE2,KCNMB2,KLF2,CORO2B,FERMT2,SL…	70/519
10_Member	GO Biological Processes	GO:0008015	blood circulation	-14.6693	-12.0666	59,147,152,477,775,845,857,859,1278,1727,2006,2257,2621,2697,2740,2784,2852,2934,3274,3351,3356,3357,3741,3753,3757,3764,3778,3779,3781,3827,4852,4883,5350,5592,5742,6262,6324,6335,6337,6338,6340,6444,6640,7026,7134,7137,7168,9283,9353,9607,9992,10242,10365,10391,10979,23704,65266,170690	ACTA2,ADRA1B,ADRA2C,ATP1A2,CACNA1C,CASQ2,CAV1,CAV3,COL1A2,CYB5R3,ELN,FGF12,GAS6,GJA1,GLP1R,GNB3,GPER1,GSN,HRH2,HTR1B,HTR2A,HTR2B,KCNA5,KCNE1,KCNH2,KCNJ8,KCNMA1,KCNMB1,KCNN2,KNG1,NPY,NPR3,PLN,PRKG1,PTGS1,RYR2,SCN1B,SCN9A,SCNN1A,SCNN1B,SCNN1G,SGCD,SNTA1,NR2F2,TNNC1,TNNI3,TPM1,GPR37L1,SLIT2,CARTPT,KCNE2,KCNMB2,KLF2,CORO2B,FERMT2,KCNE4,WNK4,ADAMTS16	58/429
10_Member	GO Biological Processes	GO:0003018	vascular process in circulatory system	-7.74952	-5.76292	59,147,152,477,493,857,2852,3177,3274,3351,3356,3357,3741,3764,3778,3779,3827,3953,4037,5592,6338,6507,6508,6517,6528,6567,6640,9194,9353,10242,10365,10979,10991,81031	ACTA2,ADRA1B,ADRA2C,ATP1A2,ATP2B4,CAV1,GPER1,SLC29A2,HRH2,HTR1B,HTR2A,HTR2B,KCNA5,KCNJ8,KCNMA1,KCNMB1,KNG1,LEPR,LRP3,PRKG1,SCNN1B,SLC1A3,SLC4A3,SLC2A4,SLC5A5,SLC16A2,SNTA1,SLC16A7,SLIT2,KCNMB2,KLF2,FERMT2,SLC38A3,SLC2A10	34/278
10_Member	GO Biological Processes	GO:0035296	regulation of tube diameter	-5.14	-3.42879	59,147,152,477,857,2852,3274,3351,3356,3357,3741,3764,3778,3779,3827,5592,6338,6640,10242,10365	ACTA2,ADRA1B,ADRA2C,ATP1A2,CAV1,GPER1,HRH2,HTR1B,HTR2A,HTR2B,KCNA5,KCNJ8,KCNMA1,KCNMB1,KNG1,PRKG1,SCNN1B,SNTA1,KCNMB2,KLF2	20/156
10_Member	GO Biological Processes	GO:0097746	blood vessel diameter maintenance	-5.14	-3.42879	59,147,152,477,857,2852,3274,3351,3356,3357,3741,3764,3778,3779,3827,5592,6338,6640,10242,10365	ACTA2,ADRA1B,ADRA2C,ATP1A2,CAV1,GPER1,HRH2,HTR1B,HTR2A,HTR2B,KCNA5,KCNJ8,KCNMA1,KCNMB1,KNG1,PRKG1,SCNN1B,SNTA1,KCNMB2,KLF2	20/156
10_Member	GO Biological Processes	GO:0035150	regulation of tube size	-5.09777	-3.39671	59,147,152,477,857,2852,3274,3351,3356,3357,3741,3764,3778,3779,3827,5592,6338,6640,10242,10365	ACTA2,ADRA1B,ADRA2C,ATP1A2,CAV1,GPER1,HRH2,HTR1B,HTR2A,HTR2B,KCNA5,KCNJ8,KCNMA1,KCNMB1,KNG1,PRKG1,SCNN1B,SNTA1,KCNMB2,KLF2	20/157
10_Member	GO Biological Processes	GO:0008217	regulation of blood pressure	-4.23971	-2.6642	59,477,1278,2621,2740,2784,3764,4852,4883,5742,6337,6338,6340,7026,7137,7168,9283,9607,10391,65266,170690	ACTA2,ATP1A2,COL1A2,GAS6,GLP1R,GNB3,KCNJ8,NPY,NPR3,PTGS1,SCNN1A,SCNN1B,SCNN1G,NR2F2,TNNI3,TPM1,GPR37L1,CARTPT,CORO2B,WNK4,ADAMTS16	21/194
10_Member	GO Biological Processes	GO:0019229	regulation of vasoconstriction	-2.6826	-1.38701	147,152,477,857,3274,3356,3741,6640,10242	ADRA1B,ADRA2C,ATP1A2,CAV1,HRH2,HTR2A,KCNA5,SNTA1,KCNMB2	9/69
10_Member	GO Biological Processes	GO:0042311	vasodilation	-2.27387	-1.07	2852,3764,3778,3779,3827,5592,10365	GPER1,KCNJ8,KCNMA1,KCNMB1,KNG1,PRKG1,KLF2	7/52
11_Summary	GO Biological Processes	GO:0098660	inorganic ion transmembrane transport	-16.8521	-14.0846	291,477,478,493,495,496,775,2316,2555,2568,2621,3249,3356,3357,3685,3736,3737,3741,3746,3751,3753,3757,3764,3772,3773,3778,3779,3781,3790,4540,4541,5310,5332,5334,5349,6262,6263,6324,6335,6337,6338,6340,6507,6508,6528,7223,7224,7226,7991,8912,9132,9312,9635,9992,10242,23413,23416,23704,25932,27092,50617,50801,54102,54207,55652,55799,56704,65266,79041,79085,79400,81031,84701,115019,115111,116444,1…	SLC25A4,ATP1A2,ATP1A3,ATP2B4,ATP4A,ATP4B,CACNA1C,FLNA,GABRA2,GABRP,GAS6,HPN,HTR2A,HTR2B,ITGAV,KCNA1,KCNA2,KCNA5,KCNC1,KCND2,KCNE1,KCNH2,KCNJ8,KCNJ15,KCNJ16,KCNMA1,KCNMB1,KCNN2,KCNS3,ND5,ND6,PKD1,PLCB4,PLCL1,FXYD3,RYR2,RYR3,SCN1B,SCN9A,SCNN1A,SCNN1B,SCNN1G,SLC1A3,SLC4A3,SLC5A5,TRPC4,TRPC5,TRPM2,TUSC3,CACNA1H,KCNQ4,KCNB2,CLCA2,KCNE2,KCNMB2,NCS1,KCNH3,KCNE4,CLIC4,CACNG4,ATP6V0A4,KCNK4,CLIC6,KCNK10,S…	95/-
11_Member	GO Biological Processes	GO:0098660	inorganic ion transmembrane transport	-16.8521	-14.0846	291,477,478,493,495,496,775,2316,2555,2568,2621,3249,3356,3357,3685,3736,3737,3741,3746,3751,3753,3757,3764,3772,3773,3778,3779,3781,3790,4540,4541,5310,5332,5334,5349,6262,6263,6324,6335,6337,6338,6340,6507,6508,6528,7223,7224,7226,7991,8912,9132,9312,9635,9992,10242,23413,23416,23704,25932,27092,50617,50801,54102,54207,55652,55799,56704,65266,79041,79085,79400,81031,84701,115019,115111,116444,1…	SLC25A4,ATP1A2,ATP1A3,ATP2B4,ATP4A,ATP4B,CACNA1C,FLNA,GABRA2,GABRP,GAS6,HPN,HTR2A,HTR2B,ITGAV,KCNA1,KCNA2,KCNA5,KCNC1,KCND2,KCNE1,KCNH2,KCNJ8,KCNJ15,KCNJ16,KCNMA1,KCNMB1,KCNN2,KCNS3,ND5,ND6,PKD1,PLCB4,PLCL1,FXYD3,RYR2,RYR3,SCN1B,SCN9A,SCNN1A,SCNN1B,SCNN1G,SLC1A3,SLC4A3,SLC5A5,TRPC4,TRPC5,TRPM2,TUSC3,CACNA1H,KCNQ4,KCNB2,CLCA2,KCNE2,KCNMB2,NCS1,KCNH3,KCNE4,CLIC4,CACNG4,ATP6V0A4,KCNK4,CLIC6,KCNK10,S…	88/780
11_Member	GO Biological Processes	GO:0030001	metal ion transport	-16.2629	-13.5428	477,478,493,495,496,775,815,857,859,2316,2621,3249,3356,3357,3685,3736,3737,3741,3746,3751,3753,3757,3764,3772,3773,3778,3779,3781,3790,3934,5310,5332,5334,5349,6262,6263,6324,6335,6337,6338,6340,6345,6507,6528,7223,7224,7226,7957,7991,8912,9132,9312,9992,10242,10991,23413,23416,23704,27092,50801,54207,55652,55799,56704,65266,79041,79085,116444,117144,119395,130497,157855,259232,283652,286097,347…	ATP1A2,ATP1A3,ATP2B4,ATP4A,ATP4B,CACNA1C,CAMK2A,CAV1,CAV3,FLNA,GAS6,HPN,HTR2A,HTR2B,ITGAV,KCNA1,KCNA2,KCNA5,KCNC1,KCND2,KCNE1,KCNH2,KCNJ8,KCNJ15,KCNJ16,KCNMA1,KCNMB1,KCNN2,KCNS3,LCN2,PKD1,PLCB4,PLCL1,FXYD3,RYR2,RYR3,SCN1B,SCN9A,SCNN1A,SCNN1B,SCNN1G,SRL,SLC1A3,SLC5A5,TRPC4,TRPC5,TRPM2,EPM2A,TUSC3,CACNA1H,KCNQ4,KCNB2,KCNE2,KCNMB2,SLC38A3,NCS1,KCNH3,KCNE4,CACNG4,KCNK4,KCNK10,SLC48A1,CACNA2D3,JPH1,WN…	78/656
11_Member	GO Biological Processes	GO:0098662	inorganic cation transmembrane transport	-15.6716	-13.0076	291,477,478,493,495,496,775,2316,2621,3249,3356,3357,3685,3736,3737,3741,3746,3751,3753,3757,3764,3772,3773,3778,3779,3781,3790,4540,4541,5310,5332,5334,6262,6263,6324,6335,6337,6338,6340,6507,6528,7223,7224,7226,7991,8912,9132,9312,9992,10242,23413,23416,23704,27092,50617,50801,54207,55652,55799,56704,65266,79041,79085,79400,81031,84701,116444,117144,119395,127124,130497,157855,245972,259232,283…	SLC25A4,ATP1A2,ATP1A3,ATP2B4,ATP4A,ATP4B,CACNA1C,FLNA,GAS6,HPN,HTR2A,HTR2B,ITGAV,KCNA1,KCNA2,KCNA5,KCNC1,KCND2,KCNE1,KCNH2,KCNJ8,KCNJ15,KCNJ16,KCNMA1,KCNMB1,KCNN2,KCNS3,ND5,ND6,PKD1,PLCB4,PLCL1,RYR2,RYR3,SCN1B,SCN9A,SCNN1A,SCNN1B,SCNN1G,SLC1A3,SLC5A5,TRPC4,TRPC5,TRPM2,TUSC3,CACNA1H,KCNQ4,KCNB2,KCNE2,KCNMB2,NCS1,KCNH3,KCNE4,CACNG4,ATP6V0A4,KCNK4,KCNK10,SLC48A1,CACNA2D3,JPH1,WNK4,TMEM38A,SLC25A23,N…	79/686
11_Member	GO Biological Processes	GO:0098655	monoatomic cation transmembrane transport	-15.1426	-12.4916	291,477,478,493,495,496,775,2316,2621,3249,3356,3357,3685,3736,3737,3741,3746,3751,3753,3757,3764,3772,3773,3778,3779,3781,3790,4540,4541,5310,5332,5334,6262,6263,6324,6335,6337,6338,6340,6507,6528,7223,7224,7226,7991,8912,9132,9312,9992,10242,23413,23416,23704,27092,50617,50801,54207,55652,55799,56704,65266,79041,79085,79400,81031,84701,116444,117144,119395,127124,130497,157855,245972,259232,283…	SLC25A4,ATP1A2,ATP1A3,ATP2B4,ATP4A,ATP4B,CACNA1C,FLNA,GAS6,HPN,HTR2A,HTR2B,ITGAV,KCNA1,KCNA2,KCNA5,KCNC1,KCND2,KCNE1,KCNH2,KCNJ8,KCNJ15,KCNJ16,KCNMA1,KCNMB1,KCNN2,KCNS3,ND5,ND6,PKD1,PLCB4,PLCL1,RYR2,RYR3,SCN1B,SCN9A,SCNN1A,SCNN1B,SCNN1G,SLC1A3,SLC5A5,TRPC4,TRPC5,TRPM2,TUSC3,CACNA1H,KCNQ4,KCNB2,KCNE2,KCNMB2,NCS1,KCNH3,KCNE4,CACNG4,ATP6V0A4,KCNK4,KCNK10,SLC48A1,CACNA2D3,JPH1,WNK4,TMEM38A,SLC25A23,N…	79/701
11_Member	GO Biological Processes	GO:0071805	potassium ion transmembrane transport	-14.8091	-12.1829	477,478,495,496,3249,3736,3737,3741,3746,3751,3753,3757,3764,3772,3773,3778,3779,3781,3790,6507,9132,9312,9992,10242,23416,23704,50801,54207,65266,79041,157855,259232,283652,389015,389816	ATP1A2,ATP1A3,ATP4A,ATP4B,HPN,KCNA1,KCNA2,KCNA5,KCNC1,KCND2,KCNE1,KCNH2,KCNJ8,KCNJ15,KCNJ16,KCNMA1,KCNMB1,KCNN2,KCNS3,SLC1A3,KCNQ4,KCNB2,KCNE2,KCNMB2,KCNH3,KCNE4,KCNK4,KCNK10,WNK4,TMEM38A,KCNU1,NALCN,SLC24A5,SLC9A4,LRRC26	35/167
11_Member	GO Biological Processes	GO:0006813	potassium ion transport	-14.2266	-11.6776	477,478,495,496,3249,3736,3737,3741,3746,3751,3753,3757,3764,3772,3773,3778,3779,3781,3790,5349,6507,9132,9312,9992,10242,23416,23704,50801,54207,65266,79041,157855,259232,283652,389015,389816	ATP1A2,ATP1A3,ATP4A,ATP4B,HPN,KCNA1,KCNA2,KCNA5,KCNC1,KCND2,KCNE1,KCNH2,KCNJ8,KCNJ15,KCNJ16,KCNMA1,KCNMB1,KCNN2,KCNS3,FXYD3,SLC1A3,KCNQ4,KCNB2,KCNE2,KCNMB2,KCNH3,KCNE4,KCNK4,KCNK10,WNK4,TMEM38A,KCNU1,NALCN,SLC24A5,SLC9A4,LRRC26	36/184
12_Summary	GO Biological Processes	GO:0098609	cell-cell adhesion	-16.6943	-13.9432	460,1005,1007,1008,1010,1012,1014,1016,1272,1296,1465,1501,2316,2895,3679,3685,3694,3956,4099,4359,4867,4897,5101,5310,5314,7060,7373,7414,8404,8516,9076,9358,10076,10398,10458,11122,11135,11149,22854,22871,23022,26050,29119,50937,51148,51208,53842,53942,54798,55679,55714,55742,57549,57575,57722,57863,64714,81607,83604,83700,84063,91624,91653,145581,149461,152330,152404,199731,221935,257194,10013…	ASTN1,CDH7,CDH9,CDH10,CDH12,CDH13,CDH16,CDH18,CNTN1,COL8A2,CSRP1,CTNND2,FLNA,GRID2,ITGA7,ITGAV,ITGB6,LGALS1,MAG,MPZ,NPHP1,NRCAM,PCDH9,PKD1,PKHD1,THBS4,COL14A1,VCL,SPARCL1,ITGA8,CLDN1,ITGBL1,PTPRU,MYL9,BAIAP2,PTPRT,CDC42EP1,POPDC1,NTNG1,NLGN1,PALLD,SLITRK5,CTNNA3,CDON,CERCAM,CLDN18,CLDN22,CNTN5,DCHS2,LIMS2,TENM3,PARVA,IGSF9,PCDH10,IGDCC4,CADM3,PDIA2,NECTIN4,TMEM47,JAM3,KIRREL2,NEXN,BOC,LRFN5,CLDN1…	77/-
12_Member	GO Biological Processes	GO:0098609	cell-cell adhesion	-16.6943	-13.9432	460,1005,1007,1008,1010,1012,1014,1016,1272,1296,1465,1501,2316,2895,3679,3685,3694,3956,4099,4359,4867,4897,5101,5310,5314,7060,7373,7414,8404,8516,9076,9358,10076,10398,10458,11122,11135,11149,22854,22871,23022,26050,29119,50937,51148,51208,53842,53942,54798,55679,55714,55742,57549,57575,57722,57863,64714,81607,83604,83700,84063,91624,91653,145581,149461,152330,152404,199731,221935,257194,10013…	ASTN1,CDH7,CDH9,CDH10,CDH12,CDH13,CDH16,CDH18,CNTN1,COL8A2,CSRP1,CTNND2,FLNA,GRID2,ITGA7,ITGAV,ITGB6,LGALS1,MAG,MPZ,NPHP1,NRCAM,PCDH9,PKD1,PKHD1,THBS4,COL14A1,VCL,SPARCL1,ITGA8,CLDN1,ITGBL1,PTPRU,MYL9,BAIAP2,PTPRT,CDC42EP1,POPDC1,NTNG1,NLGN1,PALLD,SLITRK5,CTNNA3,CDON,CERCAM,CLDN18,CLDN22,CNTN5,DCHS2,LIMS2,TENM3,PARVA,IGSF9,PCDH10,IGDCC4,CADM3,PDIA2,NECTIN4,TMEM47,JAM3,KIRREL2,NEXN,BOC,LRFN5,CLDN1…	71/551
12_Member	GO Biological Processes	GO:0098742	cell-cell adhesion via plasma-membrane adhesion molecules	-8.40704	-6.37987	1005,1007,1008,1010,1012,1014,1016,2895,4099,4359,5101,5310,8404,9076,11122,22854,22871,23022,26050,51208,53842,54798,55714,57549,57575,57863,81607,91624,145581,149461,152330,152404,199731,221935	CDH7,CDH9,CDH10,CDH12,CDH13,CDH16,CDH18,GRID2,MAG,MPZ,PCDH9,PKD1,SPARCL1,CLDN1,PTPRT,NTNG1,NLGN1,PALLD,SLITRK5,CLDN18,CLDN22,DCHS2,TENM3,IGSF9,PCDH10,CADM3,NECTIN4,NEXN,LRFN5,CLDN19,CNTN4,IGSF11,CADM4,SDK1	34/262
12_Member	GO Biological Processes	GO:0007156	homophilic cell adhesion via plasma membrane adhesion molecules	-5.74401	-3.95068	1005,1007,1008,1010,1012,1014,1016,5101,5310,11122,23022,54798,55714,57549,57575,57863,81607,91624,152330,152404,199731,221935	CDH7,CDH9,CDH10,CDH12,CDH13,CDH16,CDH18,PCDH9,PKD1,PTPRT,PALLD,DCHS2,TENM3,IGSF9,PCDH10,CADM3,NECTIN4,NEXN,CNTN4,IGSF11,CADM4,SDK1	22/168
12_Member	GO Biological Processes	GO:0034332	adherens junction organization	-4.97152	-3.28733	1005,1007,1008,1010,1012,1016,7414,9253,10152,10979,83700	CDH7,CDH9,CDH10,CDH12,CDH13,CDH18,VCL,NUMBL,ABI2,FERMT2,JAM3	11/54
12_Member	GO Biological Processes	GO:0045216	cell-cell junction organization	-4.58052	-2.95616	1005,1007,1008,1010,1012,1016,2316,2697,5314,7043,7414,9076,9253,10152,10979,51208,53842,55679,56288,83700,149461	CDH7,CDH9,CDH10,CDH12,CDH13,CDH18,FLNA,GJA1,PKHD1,TGFB3,VCL,CLDN1,NUMBL,ABI2,FERMT2,CLDN18,CLDN22,LIMS2,PARD3,JAM3,CLDN19	21/184
12_Member	GO Biological Processes	GO:0007043	cell-cell junction assembly	-3.49834	-2.04257	1005,1007,1008,1010,1012,1016,2697,7414,9076,10152,51208,53842,56288,83700,149461	CDH7,CDH9,CDH10,CDH12,CDH13,CDH18,GJA1,VCL,CLDN1,ABI2,CLDN18,CLDN22,PARD3,JAM3,CLDN19	15/130
12_Member	GO Biological Processes	GO:0016339	calcium-dependent cell-cell adhesion via plasma membrane cell adhesion molecules	-3.27243	-1.86132	1005,1007,1008,1010,1012,1014,1016,22871	CDH7,CDH9,CDH10,CDH12,CDH13,CDH16,CDH18,NLGN1	8/46
12_Member	GO Biological Processes	GO:0044331	cell-cell adhesion mediated by cadherin	-2.82758	-1.50721	1005,1007,1008,1010,1012,1016	CDH7,CDH9,CDH10,CDH12,CDH13,CDH18	6/31
13_Summary	GO Biological Processes	GO:0034330	cell junction organization	-16.6171	-13.8818	87,88,1005,1007,1008,1010,1012,1016,1282,1287,1501,2316,2335,2555,2697,2890,2895,3764,3911,3913,3915,4131,4776,4897,5314,6622,6640,7043,7145,7205,7414,8326,8404,8497,9076,9253,9456,9723,10152,10391,10486,10580,10882,10979,11037,22854,22871,22891,23024,23237,23544,26050,27145,51201,51208,51738,53842,53942,55679,56288,66000,83700,91851,145581,149461,152330,199731,221935,266727,266743,388135,389941	ACTN1,ACTN2,CDH7,CDH9,CDH10,CDH12,CDH13,CDH18,COL4A1,COL4A5,CTNND2,FLNA,FN1,GABRA2,GJA1,GRIA1,GRID2,KCNJ8,LAMA5,LAMB2,LAMC1,MAP1B,NFATC4,NRCAM,PKHD1,SNCA,SNTA1,TGFB3,TNS1,TRIP6,VCL,FZD9,SPARCL1,PPFIA4,CLDN1,NUMBL,HOMER1,SEMA3E,ABI2,CORO2B,CAP2,SORBS1,C1QL1,FERMT2,STON1,NTNG1,NLGN1,ZNF365,PDZRN3,ARC,SEZ6L,SLITRK5,FILIP1,ZDHHC2,CLDN18,GHRL,CLDN22,CNTN5,LIMS2,PARD3,TMEM108,JAM3,CHRDL1,LRFN5,CLDN19,C…	72/-
13_Member	GO Biological Processes	GO:0034330	cell junction organization	-16.6171	-13.8818	87,88,1005,1007,1008,1010,1012,1016,1282,1287,1501,2316,2335,2555,2697,2890,2895,3764,3911,3913,3915,4131,4776,4897,5314,6622,6640,7043,7145,7205,7414,8326,8404,8497,9076,9253,9456,9723,10152,10391,10486,10580,10882,10979,11037,22854,22871,22891,23024,23237,23544,26050,27145,51201,51208,51738,53842,53942,55679,56288,66000,83700,91851,145581,149461,152330,199731,221935,266727,266743,388135,389941	ACTN1,ACTN2,CDH7,CDH9,CDH10,CDH12,CDH13,CDH18,COL4A1,COL4A5,CTNND2,FLNA,FN1,GABRA2,GJA1,GRIA1,GRID2,KCNJ8,LAMA5,LAMB2,LAMC1,MAP1B,NFATC4,NRCAM,PKHD1,SNCA,SNTA1,TGFB3,TNS1,TRIP6,VCL,FZD9,SPARCL1,PPFIA4,CLDN1,NUMBL,HOMER1,SEMA3E,ABI2,CORO2B,CAP2,SORBS1,C1QL1,FERMT2,STON1,NTNG1,NLGN1,ZNF365,PDZRN3,ARC,SEZ6L,SLITRK5,FILIP1,ZDHHC2,CLDN18,GHRL,CLDN22,CNTN5,LIMS2,PARD3,TMEM108,JAM3,CHRDL1,LRFN5,CLDN19,C…	72/566
13_Member	GO Biological Processes	GO:0050808	synapse organization	-11.1155	-8.85203	87,88,1007,1008,1282,1287,1501,2316,2555,2890,2895,3764,3911,3913,4131,4776,4897,6622,6640,8326,8404,8497,9456,9723,10486,10882,22854,22871,22891,23024,23237,23544,26050,27145,51201,51738,53942,66000,91851,145581,152330,199731,221935,266727,266743,388135,389941	ACTN1,ACTN2,CDH9,CDH10,COL4A1,COL4A5,CTNND2,FLNA,GABRA2,GRIA1,GRID2,KCNJ8,LAMA5,LAMB2,MAP1B,NFATC4,NRCAM,SNCA,SNTA1,FZD9,SPARCL1,PPFIA4,HOMER1,SEMA3E,CAP2,C1QL1,NTNG1,NLGN1,ZNF365,PDZRN3,ARC,SEZ6L,SLITRK5,FILIP1,ZDHHC2,GHRL,CNTN5,TMEM108,CHRDL1,LRFN5,CNTN4,CADM4,SDK1,MDGA1,NPAS4,INSYN1,C1QL3	47/368
13_Member	GO Biological Processes	GO:0034329	cell junction assembly	-9.43737	-7.35524	87,88,1005,1007,1008,1010,1012,1016,2335,2555,2697,2890,2895,3764,3915,4131,4897,7145,7205,7414,9076,10152,10391,10580,10979,11037,22871,51201,51208,51738,53842,53942,56288,83700,149461,221935,266727,266743,389941	ACTN1,ACTN2,CDH7,CDH9,CDH10,CDH12,CDH13,CDH18,FN1,GABRA2,GJA1,GRIA1,GRID2,KCNJ8,LAMC1,MAP1B,NRCAM,TNS1,TRIP6,VCL,CLDN1,ABI2,CORO2B,SORBS1,FERMT2,STON1,NLGN1,ZDHHC2,CLDN18,GHRL,CLDN22,CNTN5,PARD3,JAM3,CLDN19,SDK1,MDGA1,NPAS4,C1QL3	39/303
13_Member	GO Biological Processes	GO:0007416	synapse assembly	-3.39098	-1.95634	1007,2555,2890,2895,3764,4131,4897,22871,51201,51738,53942,221935,266727,266743,389941	CDH9,GABRA2,GRIA1,GRID2,KCNJ8,MAP1B,NRCAM,NLGN1,ZDHHC2,GHRL,CNTN5,SDK1,MDGA1,NPAS4,C1QL3	15/133
14_Summary	GO Biological Processes	GO:0007423	sensory organ development	-15.9645	-13.2721	362,493,658,775,1282,1289,1290,1295,1296,1301,1410,1735,2070,2103,2200,2255,2260,2487,2535,2697,3249,3913,4211,4212,4237,4867,5176,5309,5915,6121,6297,6495,6604,6657,6664,6678,7043,7068,7111,7291,7472,8076,8419,8516,8736,9096,9132,9464,9742,9992,10152,10736,11081,25794,25932,26018,27319,50937,51804,54360,54796,55084,55714,57045,57381,85407,91851,115908,130497,149461,220202,221935,256297,259236,36…	AQP5,ATP2B4,BMPR1B,CACNA1C,COL4A1,COL5A1,COL5A2,COL8A1,COL8A2,COL11A1,CRYAB,DIO3,EYA4,ESRRB,FBN1,FGF10,FGFR1,FRZB,FZD2,GJA1,HPN,LAMB2,MEIS1,MEIS2,MFAP2,NPHP1,SERPINF1,PITX3,RARB,RPE65,SALL2,SIX1,SMARCD3,SOX2,SOX11,SPARC,TGFB3,THRB,TMOD1,TWIST1,WNT2,MFAP5,BFSP2,ITGA8,MYOM1,TBX18,KCNQ4,HAND2,IFT140,KCNE2,ABI2,SIX2,KERA,FSCN2,CLIC4,LRIG1,BHLHE22,CDON,SIX4,CYTL1,BNC2,SOBP,TENM3,TWSG1,RHOJ,NKD1,CHRDL1…	76/-
14_Member	GO Biological Processes	GO:0007423	sensory organ development	-15.9645	-13.2721	362,493,658,775,1282,1289,1290,1295,1296,1301,1410,1735,2070,2103,2200,2255,2260,2487,2535,2697,3249,3913,4211,4212,4237,4867,5176,5309,5915,6121,6297,6495,6604,6657,6664,6678,7043,7068,7111,7291,7472,8076,8419,8516,8736,9096,9132,9464,9742,9992,10152,10736,11081,25794,25932,26018,27319,50937,51804,54360,54796,55084,55714,57045,57381,85407,91851,115908,130497,149461,220202,221935,256297,259236	AQP5,ATP2B4,BMPR1B,CACNA1C,COL4A1,COL5A1,COL5A2,COL8A1,COL8A2,COL11A1,CRYAB,DIO3,EYA4,ESRRB,FBN1,FGF10,FGFR1,FRZB,FZD2,GJA1,HPN,LAMB2,MEIS1,MEIS2,MFAP2,NPHP1,SERPINF1,PITX3,RARB,RPE65,SALL2,SIX1,SMARCD3,SOX2,SOX11,SPARC,TGFB3,THRB,TMOD1,TWIST1,WNT2,MFAP5,BFSP2,ITGA8,MYOM1,TBX18,KCNQ4,HAND2,IFT140,KCNE2,ABI2,SIX2,KERA,FSCN2,CLIC4,LRIG1,BHLHE22,CDON,SIX4,CYTL1,BNC2,SOBP,TENM3,TWSG1,RHOJ,NKD1,CHRDL1…	74/609
14_Member	GO Biological Processes	GO:0090596	sensory organ morphogenesis	-11.5322	-9.16264	362,1289,1290,1295,1296,1301,1735,2200,2255,2260,2487,2535,3249,4211,4237,5309,5915,6495,6664,6678,7068,7291,7472,8076,8516,9096,9132,10152,10736,25794,26018,50937,51804,55084,55714,85407,115908,130497,221935,256297,259236	AQP5,COL5A1,COL5A2,COL8A1,COL8A2,COL11A1,DIO3,FBN1,FGF10,FGFR1,FRZB,FZD2,HPN,MEIS1,MFAP2,PITX3,RARB,SIX1,SOX11,SPARC,THRB,TWIST1,WNT2,MFAP5,ITGA8,TBX18,KCNQ4,ABI2,SIX2,FSCN2,LRIG1,CDON,SIX4,SOBP,TENM3,NKD1,CTHRC1,OSR1,SDK1,PTF1A,TMIE	41/283
14_Member	GO Biological Processes	GO:0048880	sensory system development	-11.407	-9.08187	362,493,658,775,1282,1289,1290,1295,1296,1410,1735,2200,2255,2697,3670,3913,4211,4212,4237,4867,5176,5309,5915,6121,6297,6604,6657,6664,7068,7111,7291,7472,8076,8419,8736,9742,10152,10371,11081,25794,25932,50937,55714,57045,57381,85407,91851,149461,220202,221935,256297	AQP5,ATP2B4,BMPR1B,CACNA1C,COL4A1,COL5A1,COL5A2,COL8A1,COL8A2,CRYAB,DIO3,FBN1,FGF10,GJA1,ISL1,LAMB2,MEIS1,MEIS2,MFAP2,NPHP1,SERPINF1,PITX3,RARB,RPE65,SALL2,SMARCD3,SOX2,SOX11,THRB,TMOD1,TWIST1,WNT2,MFAP5,BFSP2,MYOM1,IFT140,ABI2,SEMA3A,KERA,FSCN2,CLIC4,CDON,TENM3,TWSG1,RHOJ,NKD1,CHRDL1,CLDN19,ATOH7,SDK1,PTF1A	51/414
14_Member	GO Biological Processes	GO:0001654	eye development	-10.7793	-8.57908	362,493,658,775,1282,1289,1290,1295,1296,1410,1735,2200,2255,2697,3913,4211,4212,4237,4867,5176,5309,5915,6121,6297,6604,6657,6664,7068,7111,7291,7472,8076,8419,8736,9742,10152,11081,25794,25932,50937,55714,57045,57381,85407,91851,149461,220202,221935,256297	AQP5,ATP2B4,BMPR1B,CACNA1C,COL4A1,COL5A1,COL5A2,COL8A1,COL8A2,CRYAB,DIO3,FBN1,FGF10,GJA1,LAMB2,MEIS1,MEIS2,MFAP2,NPHP1,SERPINF1,PITX3,RARB,RPE65,SALL2,SMARCD3,SOX2,SOX11,THRB,TMOD1,TWIST1,WNT2,MFAP5,BFSP2,MYOM1,IFT140,ABI2,KERA,FSCN2,CLIC4,CDON,TENM3,TWSG1,RHOJ,NKD1,CHRDL1,CLDN19,ATOH7,SDK1,PTF1A	49/403
14_Member	GO Biological Processes	GO:0150063	visual system development	-10.6249	-8.44236	362,493,658,775,1282,1289,1290,1295,1296,1410,1735,2200,2255,2697,3913,4211,4212,4237,4867,5176,5309,5915,6121,6297,6604,6657,6664,7068,7111,7291,7472,8076,8419,8736,9742,10152,11081,25794,25932,50937,55714,57045,57381,85407,91851,149461,220202,221935,256297	AQP5,ATP2B4,BMPR1B,CACNA1C,COL4A1,COL5A1,COL5A2,COL8A1,COL8A2,CRYAB,DIO3,FBN1,FGF10,GJA1,LAMB2,MEIS1,MEIS2,MFAP2,NPHP1,SERPINF1,PITX3,RARB,RPE65,SALL2,SMARCD3,SOX2,SOX11,THRB,TMOD1,TWIST1,WNT2,MFAP5,BFSP2,MYOM1,IFT140,ABI2,KERA,FSCN2,CLIC4,CDON,TENM3,TWSG1,RHOJ,NKD1,CHRDL1,CLDN19,ATOH7,SDK1,PTF1A	49/407
14_Member	GO Biological Processes	GO:0043010	camera-type eye development	-7.01444	-5.07249	362,493,658,775,1282,1295,1296,1410,1735,2200,2255,2697,3913,4211,4867,5176,5309,6121,6604,6664,7068,7111,7291,7472,8419,8736,9742,10152,11081,25932,50937,55714,57045,57381,149461,220202,221935,256297	AQP5,ATP2B4,BMPR1B,CACNA1C,COL4A1,COL8A1,COL8A2,CRYAB,DIO3,FBN1,FGF10,GJA1,LAMB2,MEIS1,NPHP1,SERPINF1,PITX3,RPE65,SMARCD3,SOX11,THRB,TMOD1,TWIST1,WNT2,BFSP2,MYOM1,IFT140,ABI2,KERA,CLIC4,CDON,TENM3,TWSG1,RHOJ,CLDN19,ATOH7,SDK1,PTF1A	38/355
14_Member	GO Biological Processes	GO:0048592	eye morphogenesis	-6.41409	-4.53978	362,1289,1290,1295,1296,1735,2200,4211,4237,5309,5915,6664,7068,7291,7472,8076,10152,25794,50937,55714,85407,221935,256297	AQP5,COL5A1,COL5A2,COL8A1,COL8A2,DIO3,FBN1,MEIS1,MFAP2,PITX3,RARB,SOX11,THRB,TWIST1,WNT2,MFAP5,ABI2,FSCN2,CDON,TENM3,NKD1,SDK1,PTF1A	23/166
14_Member	GO Biological Processes	GO:0048593	camera-type eye morphogenesis	-3.25352	-1.84627	362,1295,1296,1735,4211,5309,6664,7068,7291,7472,10152,50937,55714,221935,256297	AQP5,COL8A1,COL8A2,DIO3,MEIS1,PITX3,SOX11,THRB,TWIST1,WNT2,ABI2,CDON,TENM3,SDK1,PTF1A	15/137
14_Member	GO Biological Processes	GO:0060041	retina development in camera-type eye	-3.1497	-1.76929	493,658,1282,1735,3913,4867,5176,6121,6604,7068,25932,50937,57381,149461,220202,221935,256297	ATP2B4,BMPR1B,COL4A1,DIO3,LAMB2,NPHP1,SERPINF1,RPE65,SMARCD3,THRB,CLIC4,CDON,RHOJ,CLDN19,ATOH7,SDK1,PTF1A	17/170
14_Member	GO Biological Processes	GO:0002088	lens development in camera-type eye	-2.61858	-1.33754	1410,2697,4211,5309,6664,7111,7472,8419,10152,50937	CRYAB,GJA1,MEIS1,PITX3,SOX11,TMOD1,WNT2,BFSP2,ABI2,CDON	10/84
15_Summary	GO Biological Processes	GO:0000902	cell morphogenesis	-15.9633	-13.2721	87,104,322,333,658,886,1005,1007,1008,1010,1012,1016,1272,1291,1501,2042,2045,2316,3670,3694,3913,4130,4131,4233,4237,4660,4684,4692,4776,4803,4897,4917,5314,5592,5764,6277,6324,6507,7414,8828,9201,9253,9353,9638,9723,10152,10365,10371,10458,10486,10512,22854,22871,22891,23022,23237,25932,26050,26084,29842,51177,53942,56288,57549,59352,64102,66000,80128,84446,85449,90249,91624,91653,115557,139065…	ACTN1,ADARB1,APBB1,APLP1,BMPR1B,CCKAR,CDH7,CDH9,CDH10,CDH12,CDH13,CDH18,CNTN1,COL6A1,CTNND2,EPHA3,EPHA7,FLNA,ISL1,ITGB6,LAMB2,MAP1A,MAP1B,MET,MFAP2,PPP1R12B,NCAM1,NDN,NFATC4,NGF,NRCAM,NTN3,PKHD1,PRKG1,PTN,S100A6,SCN1B,SLC1A3,VCL,NRP2,DCLK1,NUMBL,SLIT2,FEZ1,SEMA3E,ABI2,KLF2,SEMA3A,BAIAP2,CAP2,SEMA3C,NTNG1,NLGN1,ZNF365,PALLD,ARC,CLIC4,SLITRK5,ARHGEF26,TFCP2L1,PLEKHO1,CNTN5,PARD3,IGSF9,LGR6,TNMD,TME…	111/-
15_Member	GO Biological Processes	GO:0000902	cell morphogenesis	-15.9633	-13.2721	87,104,322,333,658,886,1005,1007,1008,1010,1012,1016,1272,1291,1501,2042,2045,2316,3670,3694,3913,4130,4131,4233,4237,4660,4684,4692,4776,4803,4897,4917,5314,5592,5764,6277,6324,6507,7414,8828,9201,9253,9353,9638,9723,10152,10365,10371,10458,10486,10512,22854,22871,22891,23022,23237,25932,26050,26084,29842,51177,53942,56288,57549,59352,64102,66000,80128,84446,85449,90249,91624,91653,115557,139065…	ACTN1,ADARB1,APBB1,APLP1,BMPR1B,CCKAR,CDH7,CDH9,CDH10,CDH12,CDH13,CDH18,CNTN1,COL6A1,CTNND2,EPHA3,EPHA7,FLNA,ISL1,ITGB6,LAMB2,MAP1A,MAP1B,MET,MFAP2,PPP1R12B,NCAM1,NDN,NFATC4,NGF,NRCAM,NTN3,PKHD1,PRKG1,PTN,S100A6,SCN1B,SLC1A3,VCL,NRP2,DCLK1,NUMBL,SLIT2,FEZ1,SEMA3E,ABI2,KLF2,SEMA3A,BAIAP2,CAP2,SEMA3C,NTNG1,NLGN1,ZNF365,PALLD,ARC,CLIC4,SLITRK5,ARHGEF26,TFCP2L1,PLEKHO1,CNTN5,PARD3,IGSF9,LGR6,TNMD,TME…	81/706
15_Member	GO Biological Processes	GO:0031175	neuron projection development	-15.0836	-12.4452	104,322,333,658,815,886,1272,1501,2042,2045,2260,2670,2861,2917,3569,3670,3736,3913,4099,4130,4131,4168,4653,4660,4684,4692,4776,4803,4852,4897,4902,4917,5592,5662,5764,6277,6324,7414,8828,9201,9253,9315,9353,9638,9723,10076,10100,10371,10458,10512,11122,22854,22871,22891,23022,23237,26050,27319,51738,53942,56288,56963,57549,59352,66000,80128,80303,84446,85449,90249,91624,91653,115557,115908,1390…	ADARB1,APBB1,APLP1,BMPR1B,CAMK2A,CCKAR,CNTN1,CTNND2,EPHA3,EPHA7,FGFR1,GFAP,GPR37,GRM7,IL6,ISL1,KCNA1,LAMB2,MAG,MAP1A,MAP1B,MCF2,MYOC,PPP1R12B,NCAM1,NDN,NFATC4,NGF,NPY,NRCAM,NRTN,NTN3,PRKG1,PSD,PTN,S100A6,SCN1B,VCL,NRP2,DCLK1,NUMBL,NREP,SLIT2,FEZ1,SEMA3E,PTPRU,TSPAN2,SEMA3A,BAIAP2,SEMA3C,PTPRT,NTNG1,NLGN1,ZNF365,PALLD,ARC,SLITRK5,BHLHE22,GHRL,CNTN5,PARD3,RGMA,IGSF9,LGR6,TMEM108,TRIM46,EFHD1,BRSK1,…	80/717
15_Member	GO Biological Processes	GO:0061564	axon development	-11.9586	-9.53951	104,322,333,658,886,1272,2042,2045,2917,3670,3736,3913,4099,4130,4131,4684,4692,4897,4917,5592,6277,6324,7414,8828,9201,9253,9315,9353,9638,9723,10100,10371,10458,10512,22854,23022,26050,27319,53942,56288,57549,59352,80128,84446,85449,90249,91624,91653,115557,139065,146760,152330,220202	ADARB1,APBB1,APLP1,BMPR1B,CCKAR,CNTN1,EPHA3,EPHA7,GRM7,ISL1,KCNA1,LAMB2,MAG,MAP1A,MAP1B,NCAM1,NDN,NRCAM,NTN3,PRKG1,S100A6,SCN1B,VCL,NRP2,DCLK1,NUMBL,NREP,SLIT2,FEZ1,SEMA3E,TSPAN2,SEMA3A,BAIAP2,SEMA3C,NTNG1,PALLD,SLITRK5,BHLHE22,CNTN5,PARD3,IGSF9,LGR6,TRIM46,BRSK1,KIAA1755,UNC5A,NEXN,BOC,ARHGEF25,SLITRK4,RTN4RL1,CNTN4,ATOH7	53/427
15_Member	GO Biological Processes	GO:0048858	cell projection morphogenesis	-11.4246	-9.08187	104,322,333,658,886,1272,1501,2042,2045,3670,3913,4130,4131,4660,4684,4692,4776,4803,4897,4917,5592,5764,6277,6324,7414,8828,9201,9253,9353,9638,9723,10152,10371,10458,10512,22854,22871,22891,23022,23237,26050,51177,53942,56288,57549,59352,66000,80128,84446,85449,90249,91624,91653,115557,139065,152330,222950,257194	ADARB1,APBB1,APLP1,BMPR1B,CCKAR,CNTN1,CTNND2,EPHA3,EPHA7,ISL1,LAMB2,MAP1A,MAP1B,PPP1R12B,NCAM1,NDN,NFATC4,NGF,NRCAM,NTN3,PRKG1,PTN,S100A6,SCN1B,VCL,NRP2,DCLK1,NUMBL,SLIT2,FEZ1,SEMA3E,ABI2,SEMA3A,BAIAP2,SEMA3C,NTNG1,NLGN1,ZNF365,PALLD,ARC,SLITRK5,PLEKHO1,CNTN5,PARD3,IGSF9,LGR6,TMEM108,TRIM46,BRSK1,KIAA1755,UNC5A,NEXN,BOC,ARHGEF25,SLITRK4,CNTN4,NYAP1,NEGR1	58/510
15_Member	GO Biological Processes	GO:0120039	plasma membrane bounded cell projection morphogenesis	-11.1755	-8.8961	104,322,333,658,886,1272,1501,2042,2045,3670,3913,4130,4131,4660,4684,4692,4776,4803,4897,4917,5592,5764,6277,6324,7414,8828,9201,9253,9353,9638,9723,10371,10458,10512,22854,22871,22891,23022,23237,26050,51177,53942,56288,57549,59352,66000,80128,84446,85449,90249,91624,91653,115557,139065,152330,222950,257194	ADARB1,APBB1,APLP1,BMPR1B,CCKAR,CNTN1,CTNND2,EPHA3,EPHA7,ISL1,LAMB2,MAP1A,MAP1B,PPP1R12B,NCAM1,NDN,NFATC4,NGF,NRCAM,NTN3,PRKG1,PTN,S100A6,SCN1B,VCL,NRP2,DCLK1,NUMBL,SLIT2,FEZ1,SEMA3E,SEMA3A,BAIAP2,SEMA3C,NTNG1,NLGN1,ZNF365,PALLD,ARC,SLITRK5,PLEKHO1,CNTN5,PARD3,IGSF9,LGR6,TMEM108,TRIM46,BRSK1,KIAA1755,UNC5A,NEXN,BOC,ARHGEF25,SLITRK4,CNTN4,NYAP1,NEGR1	57/503
15_Member	GO Biological Processes	GO:0048812	neuron projection morphogenesis	-10.8578	-8.6391	104,322,333,658,886,1272,1501,2042,2045,3670,3913,4130,4131,4660,4684,4692,4776,4803,4897,4917,5592,5764,6277,6324,7414,8828,9201,9253,9353,9638,9723,10371,10458,10512,22854,22871,22891,23022,23237,26050,53942,56288,57549,59352,66000,80128,84446,85449,90249,91624,91653,115557,139065,152330,222950,257194	ADARB1,APBB1,APLP1,BMPR1B,CCKAR,CNTN1,CTNND2,EPHA3,EPHA7,ISL1,LAMB2,MAP1A,MAP1B,PPP1R12B,NCAM1,NDN,NFATC4,NGF,NRCAM,NTN3,PRKG1,PTN,S100A6,SCN1B,VCL,NRP2,DCLK1,NUMBL,SLIT2,FEZ1,SEMA3E,SEMA3A,BAIAP2,SEMA3C,NTNG1,NLGN1,ZNF365,PALLD,ARC,SLITRK5,CNTN5,PARD3,IGSF9,LGR6,TMEM108,TRIM46,BRSK1,KIAA1755,UNC5A,NEXN,BOC,ARHGEF25,SLITRK4,CNTN4,NYAP1,NEGR1	56/498
15_Member	GO Biological Processes	GO:0048667	cell morphogenesis involved in neuron differentiation	-10.1025	-7.9653	104,322,333,658,886,1272,1501,2042,2045,3670,3913,4130,4131,4684,4692,4776,4897,4917,5592,5764,6277,6324,6507,7414,8828,9201,9253,9353,9638,9723,10371,10458,10512,22854,22891,23022,23237,26050,53942,56288,57549,59352,80128,84446,85449,90249,91624,91653,115557,139065,152330	ADARB1,APBB1,APLP1,BMPR1B,CCKAR,CNTN1,CTNND2,EPHA3,EPHA7,ISL1,LAMB2,MAP1A,MAP1B,NCAM1,NDN,NFATC4,NRCAM,NTN3,PRKG1,PTN,S100A6,SCN1B,SLC1A3,VCL,NRP2,DCLK1,NUMBL,SLIT2,FEZ1,SEMA3E,SEMA3A,BAIAP2,SEMA3C,NTNG1,ZNF365,PALLD,ARC,SLITRK5,CNTN5,PARD3,IGSF9,LGR6,TRIM46,BRSK1,KIAA1755,UNC5A,NEXN,BOC,ARHGEF25,SLITRK4,CNTN4	51/449
15_Member	GO Biological Processes	GO:0007409	axonogenesis	-9.95714	-7.83155	104,322,333,658,886,1272,2042,2045,3670,3913,4130,4131,4684,4692,4897,4917,5592,6277,6324,7414,8828,9201,9253,9353,9638,9723,10371,10458,10512,22854,23022,26050,53942,56288,57549,59352,80128,84446,85449,90249,91624,91653,115557,139065,152330	ADARB1,APBB1,APLP1,BMPR1B,CCKAR,CNTN1,EPHA3,EPHA7,ISL1,LAMB2,MAP1A,MAP1B,NCAM1,NDN,NRCAM,NTN3,PRKG1,S100A6,SCN1B,VCL,NRP2,DCLK1,NUMBL,SLIT2,FEZ1,SEMA3E,SEMA3A,BAIAP2,SEMA3C,NTNG1,PALLD,SLITRK5,CNTN5,PARD3,IGSF9,LGR6,TRIM46,BRSK1,KIAA1755,UNC5A,NEXN,BOC,ARHGEF25,SLITRK4,CNTN4	45/370
15_Member	GO Biological Processes	GO:0007411	axon guidance	-5.50999	-3.74909	658,1272,2042,2045,3670,3913,4684,4897,4917,6324,8828,9353,9638,9723,10371,10512,23022,53942,57549,59352,85449,90249,91624,91653,115557,152330	BMPR1B,CNTN1,EPHA3,EPHA7,ISL1,LAMB2,NCAM1,NRCAM,NTN3,SCN1B,NRP2,SLIT2,FEZ1,SEMA3E,SEMA3A,SEMA3C,PALLD,CNTN5,IGSF9,LGR6,KIAA1755,UNC5A,NEXN,BOC,ARHGEF25,CNTN4	26/228
15_Member	GO Biological Processes	GO:0097485	neuron projection guidance	-5.47476	-3.71714	658,1272,2042,2045,3670,3913,4684,4897,4917,6324,8828,9353,9638,9723,10371,10512,23022,53942,57549,59352,85449,90249,91624,91653,115557,152330	BMPR1B,CNTN1,EPHA3,EPHA7,ISL1,LAMB2,NCAM1,NRCAM,NTN3,SCN1B,NRP2,SLIT2,FEZ1,SEMA3E,SEMA3A,SEMA3C,PALLD,CNTN5,IGSF9,LGR6,KIAA1755,UNC5A,NEXN,BOC,ARHGEF25,CNTN4	26/229
15_Member	KEGG Pathway	hsa04360	Axon guidance	-5.09057	-3.39094	658,815,818,1073,2042,2045,4233,4776,4917,6237,7223,7224,9353,9723,10371,10398,10512,22854,56288,56963,90249,91653	BMPR1B,CAMK2A,CAMK2G,CFL2,EPHA3,EPHA7,MET,NFATC4,NTN3,RRAS,TRPC4,TRPC5,SLIT2,SEMA3E,SEMA3A,MYL9,SEMA3C,NTNG1,PARD3,RGMA,UNC5A,BOC	22/184
16_Summary	GO Biological Processes	GO:0007610	behavior	-14.5134	-11.9329	104,114,460,477,824,1271,1272,1291,2257,2740,2788,2861,2890,2894,2911,2922,3170,3218,3351,3356,3751,4130,4211,4212,4776,4852,4867,5071,5176,5309,5350,5582,5764,6335,6507,6517,6622,7060,7068,7111,7957,8326,8516,8528,9455,9456,9464,9607,10882,11245,22986,23208,23237,26050,27087,50801,51738,54112,54207,55084,63951,64856,65009,84446,139411,163175,221935,257194,266743,283869,285382,644139,100132074,79…	ADARB1,ADCY8,ASTN1,ATP1A2,CAPN2,CNTFR,CNTN1,COL6A1,FGF12,GLP1R,GNG7,GPR37,GRIA1,GRID1,GRM1,GRP,FOXA2,HOXB8,HTR1B,HTR2A,KCND2,MAP1A,MEIS1,MEIS2,NFATC4,NPY,NPHP1,PRKN,SERPINF1,PITX3,PLN,PRKCG,PTN,SCN9A,SLC1A3,SLC2A4,SNCA,THBS4,THRB,TMOD1,EPM2A,FZD9,ITGA8,DDO,HOMER2,HOMER1,HAND2,CARTPT,C1QL1,GPR176,SORCS3,SYT11,ARC,SLITRK5,B3GAT1,KCNK4,GHRL,GPR88,KCNK10,SOBP,DMRTA1,VWA1,NDRG4,BRSK1,PTCHD1,LGI4,SDK1,…	74/-
16_Member	GO Biological Processes	GO:0007610	behavior	-14.5134	-11.9329	104,114,460,477,824,1271,1272,1291,2257,2740,2788,2861,2890,2894,2911,2922,3170,3218,3351,3356,3751,4130,4211,4212,4776,4852,4867,5071,5176,5309,5350,5582,5764,6335,6507,6517,6622,7060,7068,7111,7957,8326,8516,8528,9455,9456,9464,9607,10882,11245,22986,23208,23237,26050,27087,50801,51738,54112,54207,55084,63951,64856,65009,84446,139411,163175,221935,257194,266743,283869,285382,644139,100132074	ADARB1,ADCY8,ASTN1,ATP1A2,CAPN2,CNTFR,CNTN1,COL6A1,FGF12,GLP1R,GNG7,GPR37,GRIA1,GRID1,GRM1,GRP,FOXA2,HOXB8,HTR1B,HTR2A,KCND2,MAP1A,MEIS1,MEIS2,NFATC4,NPY,NPHP1,PRKN,SERPINF1,PITX3,PLN,PRKCG,PTN,SCN9A,SLC1A3,SLC2A4,SNCA,THBS4,THRB,TMOD1,EPM2A,FZD9,ITGA8,DDO,HOMER2,HOMER1,HAND2,CARTPT,C1QL1,GPR176,SORCS3,SYT11,ARC,SLITRK5,B3GAT1,KCNK4,GHRL,GPR88,KCNK10,SOBP,DMRTA1,VWA1,NDRG4,BRSK1,PTCHD1,LGI4,SDK1,…	73/634
16_Member	GO Biological Processes	GO:0007611	learning or memory	-5.62344	-3.84918	114,477,2740,2890,3356,4130,4212,4776,5071,5176,5350,5582,5764,6517,7957,8326,8516,10882,22986,23208,23237,27087,50801,54112,54207,65009,84446,139411,266743,100132074	ADCY8,ATP1A2,GLP1R,GRIA1,HTR2A,MAP1A,MEIS2,NFATC4,PRKN,SERPINF1,PLN,PRKCG,PTN,SLC2A4,EPM2A,FZD9,ITGA8,C1QL1,SORCS3,SYT11,ARC,B3GAT1,KCNK4,GPR88,KCNK10,NDRG4,BRSK1,PTCHD1,NPAS4,FOXO6	30/282
16_Member	GO Biological Processes	GO:0050890	cognition	-5.12766	-3.41983	114,477,2740,2890,3356,4130,4212,4776,5071,5176,5350,5582,5764,6517,7957,7991,8326,8516,10882,22986,23208,23237,27087,50801,54112,54207,55084,65009,84446,139411,266743,100132074	ADCY8,ATP1A2,GLP1R,GRIA1,HTR2A,MAP1A,MEIS2,NFATC4,PRKN,SERPINF1,PLN,PRKCG,PTN,SLC2A4,EPM2A,TUSC3,FZD9,ITGA8,C1QL1,SORCS3,SYT11,ARC,B3GAT1,KCNK4,GPR88,KCNK10,SOBP,NDRG4,BRSK1,PTCHD1,NPAS4,FOXO6	32/329
16_Member	GO Biological Processes	GO:0007613	memory	-4.62019	-2.99158	114,2890,3356,4130,4776,5176,5764,6517,8516,22986,23208,23237,50801,54207,139411,266743,100132074	ADCY8,GRIA1,HTR2A,MAP1A,NFATC4,SERPINF1,PTN,SLC2A4,ITGA8,SORCS3,SYT11,ARC,KCNK4,KCNK10,PTCHD1,NPAS4,FOXO6	17/129
16_Member	GO Biological Processes	GO:0007612	learning	-3.93504	-2.40521	477,2890,3356,4130,4212,5071,5350,5764,7957,10882,22986,23208,23237,27087,54112,65009,84446,266743	ATP1A2,GRIA1,HTR2A,MAP1A,MEIS2,PRKN,PLN,PTN,EPM2A,C1QL1,SORCS3,SYT11,ARC,B3GAT1,GPR88,NDRG4,BRSK1,NPAS4	18/160
17_Summary	GO Biological Processes	GO:0043269	regulation of monoatomic ion transport	-14.478	-11.9188	88,477,493,495,760,775,815,818,844,845,857,859,1272,1760,1950,2147,2257,2273,2316,2852,2890,2922,3270,3351,3356,3741,3746,3753,3757,3764,3772,3773,3779,3781,3790,4638,5349,5350,5587,6262,6324,6622,6640,9455,9456,9747,9992,10681,23704,29763,51297,54997,56704,57628,65266,79041,91404,116444,130497,286183,389816,2719,6253,10580,22871,27092,28999,113451	ACTN2,ATP1A2,ATP2B4,ATP4A,CA2,CACNA1C,CAMK2A,CAMK2G,CASQ1,CASQ2,CAV1,CAV3,CNTN1,DMPK,EGF,F2,FGF12,FHL1,FLNA,GPER1,GRIA1,GRP,HRC,HTR1B,HTR2A,KCNA5,KCNC1,KCNE1,KCNH2,KCNJ8,KCNJ15,KCNJ16,KCNMB1,KCNN2,KCNS3,MYLK,FXYD3,PLN,PRKD1,RYR2,SCN1B,SNCA,SNTA1,HOMER2,HOMER1,TCAF1,KCNE2,GNB5,KCNE4,PACSIN3,BPIFA1,TESC,JPH1,DPP10,WNK4,TMEM38A,SESTD1,GRIN3B,OSR1,NKAIN3,LRRC26,GPC3,RTN2,SORBS1,NLGN1,CACNG4,KLF15,AZI…	68/-
17_Member	GO Biological Processes	GO:0043269	regulation of monoatomic ion transport	-14.478	-11.9188	88,477,493,495,760,775,815,818,844,845,857,859,1272,1760,1950,2147,2257,2273,2316,2852,2890,2922,3270,3351,3356,3741,3746,3753,3757,3764,3772,3773,3779,3781,3790,4638,5349,5350,5587,6262,6324,6622,6640,9455,9456,9747,9992,10681,23704,29763,51297,54997,56704,57628,65266,79041,91404,116444,130497,286183,389816	ACTN2,ATP1A2,ATP2B4,ATP4A,CA2,CACNA1C,CAMK2A,CAMK2G,CASQ1,CASQ2,CAV1,CAV3,CNTN1,DMPK,EGF,F2,FGF12,FHL1,FLNA,GPER1,GRIA1,GRP,HRC,HTR1B,HTR2A,KCNA5,KCNC1,KCNE1,KCNH2,KCNJ8,KCNJ15,KCNJ16,KCNMB1,KCNN2,KCNS3,MYLK,FXYD3,PLN,PRKD1,RYR2,SCN1B,SNCA,SNTA1,HOMER2,HOMER1,TCAF1,KCNE2,GNB5,KCNE4,PACSIN3,BPIFA1,TESC,JPH1,DPP10,WNK4,TMEM38A,SESTD1,GRIN3B,OSR1,NKAIN3,LRRC26	61/472
17_Member	GO Biological Processes	GO:0010959	regulation of metal ion transport	-12.9658	-10.4645	88,477,493,775,815,818,844,845,857,859,1272,1760,1950,2147,2257,2273,2316,2852,2922,3270,3356,3741,3746,3753,3757,3779,3781,3790,4638,5349,5350,5587,6262,6324,6622,6640,9455,9456,9992,10681,23704,29763,51297,54997,56704,57628,65266,79041,91404,116444,130497,286183,389816	ACTN2,ATP1A2,ATP2B4,CACNA1C,CAMK2A,CAMK2G,CASQ1,CASQ2,CAV1,CAV3,CNTN1,DMPK,EGF,F2,FGF12,FHL1,FLNA,GPER1,GRP,HRC,HTR2A,KCNA5,KCNC1,KCNE1,KCNH2,KCNMB1,KCNN2,KCNS3,MYLK,FXYD3,PLN,PRKD1,RYR2,SCN1B,SNCA,SNTA1,HOMER2,HOMER1,KCNE2,GNB5,KCNE4,PACSIN3,BPIFA1,TESC,JPH1,DPP10,WNK4,TMEM38A,SESTD1,GRIN3B,OSR1,NKAIN3,LRRC26	53/403
17_Member	GO Biological Processes	GO:0034765	regulation of monoatomic ion transmembrane transport	-12.1277	-9.69341	88,477,493,495,775,844,845,857,859,2147,2257,2273,2316,2852,2890,2922,3270,3746,3753,3757,3764,3772,3773,3779,3781,3790,5349,5350,5587,6262,6324,6622,6640,9456,9747,9992,10681,23704,51297,54997,56704,57628,65266,79041,91404,130497,389816	ACTN2,ATP1A2,ATP2B4,ATP4A,CACNA1C,CASQ1,CASQ2,CAV1,CAV3,F2,FGF12,FHL1,FLNA,GPER1,GRIA1,GRP,HRC,KCNC1,KCNE1,KCNH2,KCNJ8,KCNJ15,KCNJ16,KCNMB1,KCNN2,KCNS3,FXYD3,PLN,PRKD1,RYR2,SCN1B,SNCA,SNTA1,HOMER1,TCAF1,KCNE2,GNB5,KCNE4,BPIFA1,TESC,JPH1,DPP10,WNK4,TMEM38A,SESTD1,OSR1,LRRC26	47/345
17_Member	GO Biological Processes	GO:0034762	regulation of transmembrane transport	-11.0646	-8.81151	88,477,493,495,760,775,844,845,857,859,2147,2257,2273,2316,2719,2852,2890,2922,3270,3746,3753,3757,3764,3772,3773,3779,3781,3790,5349,5350,5587,6253,6262,6324,6622,6640,9456,9747,9992,10580,10681,22871,23704,27092,28999,51297,54997,56704,57628,65266,79041,91404,113451,130497,389816	ACTN2,ATP1A2,ATP2B4,ATP4A,CA2,CACNA1C,CASQ1,CASQ2,CAV1,CAV3,F2,FGF12,FHL1,FLNA,GPC3,GPER1,GRIA1,GRP,HRC,KCNC1,KCNE1,KCNH2,KCNJ8,KCNJ15,KCNJ16,KCNMB1,KCNN2,KCNS3,FXYD3,PLN,PRKD1,RTN2,RYR2,SCN1B,SNCA,SNTA1,HOMER1,TCAF1,KCNE2,SORBS1,GNB5,NLGN1,KCNE4,CACNG4,KLF15,BPIFA1,TESC,JPH1,DPP10,WNK4,TMEM38A,SESTD1,AZIN2,OSR1,LRRC26	55/478
17_Member	GO Biological Processes	GO:1904062	regulation of monoatomic cation transmembrane transport	-10.7844	-8.57966	88,477,493,495,775,844,845,857,859,2147,2257,2273,2316,2852,2922,3270,3746,3753,3757,3779,3781,3790,5349,5350,5587,6262,6324,6622,6640,9456,9992,10681,23704,51297,54997,56704,57628,65266,79041,91404,130497,389816	ACTN2,ATP1A2,ATP2B4,ATP4A,CACNA1C,CASQ1,CASQ2,CAV1,CAV3,F2,FGF12,FHL1,FLNA,GPER1,GRP,HRC,KCNC1,KCNE1,KCNH2,KCNMB1,KCNN2,KCNS3,FXYD3,PLN,PRKD1,RYR2,SCN1B,SNCA,SNTA1,HOMER1,KCNE2,GNB5,KCNE4,BPIFA1,TESC,JPH1,DPP10,WNK4,TMEM38A,SESTD1,OSR1,LRRC26	42/311
17_Member	GO Biological Processes	GO:0043266	regulation of potassium ion transport	-7.99874	-5.99081	88,845,857,859,2273,2316,2922,3356,3741,3746,3753,3757,3779,3781,3790,9992,23704,57628,65266,389816	ACTN2,CASQ2,CAV1,CAV3,FHL1,FLNA,GRP,HTR2A,KCNA5,KCNC1,KCNE1,KCNH2,KCNMB1,KCNN2,KCNS3,KCNE2,KCNE4,DPP10,WNK4,LRRC26	20/105
17_Member	GO Biological Processes	GO:1901379	regulation of potassium ion transmembrane transport	-7.77155	-5.78217	88,845,857,859,2273,2316,2922,3746,3753,3757,3779,3781,3790,9992,23704,57628,65266,389816	ACTN2,CASQ2,CAV1,CAV3,FHL1,FLNA,GRP,KCNC1,KCNE1,KCNH2,KCNMB1,KCNN2,KCNS3,KCNE2,KCNE4,DPP10,WNK4,LRRC26	18/88
17_Member	GO Biological Processes	GO:0043267	negative regulation of potassium ion transport	-6.00154	-4.17123	88,845,857,859,2922,3356,3753,3757,9992,23704	ACTN2,CASQ2,CAV1,CAV3,GRP,HTR2A,KCNE1,KCNH2,KCNE2,KCNE4	10/35
17_Member	GO Biological Processes	GO:0022898	regulation of transmembrane transporter activity	-5.91586	-4.09885	88,844,845,857,2257,2273,2922,3270,3753,5350,6324,6622,9456,9747,9992,10681,22871,23704,27092,54997,56704,130497,389816	ACTN2,CASQ1,CASQ2,CAV1,FGF12,FHL1,GRP,HRC,KCNE1,PLN,SCN1B,SNCA,HOMER1,TCAF1,KCNE2,GNB5,NLGN1,KCNE4,CACNG4,TESC,JPH1,OSR1,LRRC26	23/177
17_Member	GO Biological Processes	GO:1901380	negative regulation of potassium ion transmembrane transport	-5.79255	-3.99387	88,845,857,859,2922,3753,3757,9992,23704	ACTN2,CASQ2,CAV1,CAV3,GRP,KCNE1,KCNH2,KCNE2,KCNE4	9/29
17_Member	GO Biological Processes	GO:0032412	regulation of monoatomic ion transmembrane transporter activity	-5.70048	-3.91243	88,844,845,857,2257,2273,2922,3270,3753,5350,6324,9456,9747,9992,10681,22871,23704,27092,54997,56704,130497,389816	ACTN2,CASQ1,CASQ2,CAV1,FGF12,FHL1,GRP,HRC,KCNE1,PLN,SCN1B,HOMER1,TCAF1,KCNE2,GNB5,NLGN1,KCNE4,CACNG4,TESC,JPH1,OSR1,LRRC26	22/169
17_Member	GO Biological Processes	GO:0043271	negative regulation of monoatomic ion transport	-5.15734	-3.43873	88,477,845,857,859,2922,3351,3356,3753,3757,5350,9992,10681,23704,29763,65266,91404,130497	ACTN2,ATP1A2,CASQ2,CAV1,CAV3,GRP,HTR1B,HTR2A,KCNE1,KCNH2,PLN,KCNE2,GNB5,KCNE4,PACSIN3,WNK4,SESTD1,OSR1	18/130
17_Member	GO Biological Processes	GO:0032409	regulation of transporter activity	-4.93876	-3.26141	88,844,845,857,2257,2273,2922,3270,3753,5350,6324,6622,9456,9747,9992,10681,22871,23704,27092,54997,56704,130497,389816	ACTN2,CASQ1,CASQ2,CAV1,FGF12,FHL1,GRP,HRC,KCNE1,PLN,SCN1B,SNCA,HOMER1,TCAF1,KCNE2,GNB5,NLGN1,KCNE4,CACNG4,TESC,JPH1,OSR1,LRRC26	23/202
17_Member	GO Biological Processes	GO:2001257	regulation of cation channel activity	-4.93114	-3.25515	88,844,845,857,2257,2922,3270,3753,6324,9456,9992,10681,23704,56704,389816	ACTN2,CASQ1,CASQ2,CAV1,FGF12,GRP,HRC,KCNE1,SCN1B,HOMER1,KCNE2,GNB5,KCNE4,JPH1,LRRC26	15/98
17_Member	GO Biological Processes	GO:1901017	negative regulation of potassium ion transmembrane transporter activity	-4.70039	-3.06071	88,845,857,2922,3753,9992,23704	ACTN2,CASQ2,CAV1,GRP,KCNE1,KCNE2,KCNE4	7/22
17_Member	GO Biological Processes	GO:1904063	negative regulation of cation transmembrane transport	-4.61404	-2.98784	88,477,845,857,859,2922,3753,3757,5350,9992,10681,23704,91404,130497	ACTN2,ATP1A2,CASQ2,CAV1,CAV3,GRP,KCNE1,KCNH2,PLN,KCNE2,GNB5,KCNE4,SESTD1,OSR1	14/92
17_Member	GO Biological Processes	GO:0034766	negative regulation of monoatomic ion transmembrane transport	-4.25102	-2.67382	88,477,845,857,859,2922,3753,3757,5350,9992,10681,23704,91404,130497	ACTN2,ATP1A2,CASQ2,CAV1,CAV3,GRP,KCNE1,KCNH2,PLN,KCNE2,GNB5,KCNE4,SESTD1,OSR1	14/99
17_Member	GO Biological Processes	GO:0043270	positive regulation of monoatomic ion transport	-4.1964	-2.62985	88,815,844,857,1272,2147,2257,2273,2316,2852,3746,3753,3757,3779,4638,5349,6324,6622,9456,9747,54997,389816	ACTN2,CAMK2A,CASQ1,CAV1,CNTN1,F2,FGF12,FHL1,FLNA,GPER1,KCNC1,KCNE1,KCNH2,KCNMB1,MYLK,FXYD3,SCN1B,SNCA,HOMER1,TCAF1,TESC,LRRC26	22/210
17_Member	GO Biological Processes	GO:1901016	regulation of potassium ion transmembrane transporter activity	-4.02579	-2.47978	88,845,857,2273,2922,3753,9992,23704,389816	ACTN2,CASQ2,CAV1,FHL1,GRP,KCNE1,KCNE2,KCNE4,LRRC26	9/46
17_Member	GO Biological Processes	GO:0032413	negative regulation of ion transmembrane transporter activity	-3.85823	-2.34131	88,845,857,2922,3753,5350,9992,10681,23704,130497	ACTN2,CASQ2,CAV1,GRP,KCNE1,PLN,KCNE2,GNB5,KCNE4,OSR1	10/59
17_Member	GO Biological Processes	GO:0034764	positive regulation of transmembrane transport	-3.72046	-2.2246	88,760,844,857,2147,2316,2719,2852,3746,3753,3757,3779,5349,6324,6622,9747,10580,28999,54997,113451,389816	ACTN2,CA2,CASQ1,CAV1,F2,FLNA,GPC3,GPER1,KCNC1,KCNE1,KCNH2,KCNMB1,FXYD3,SCN1B,SNCA,TCAF1,SORBS1,KLF15,TESC,AZIN2,LRRC26	21/211
17_Member	GO Biological Processes	GO:0043268	positive regulation of potassium ion transport	-3.40872	-1.96816	88,2273,2316,3746,3753,3757,3779,389816	ACTN2,FHL1,FLNA,KCNC1,KCNE1,KCNH2,KCNMB1,LRRC26	8/44
17_Member	GO Biological Processes	GO:1903817	negative regulation of voltage-gated potassium channel activity	-3.31238	-1.8888	857,2922,3753,9992,23704	CAV1,GRP,KCNE1,KCNE2,KCNE4	5/17
17_Member	GO Biological Processes	GO:0032410	negative regulation of transporter activity	-3.31027	-1.88744	88,845,857,2922,3753,5350,6622,9992,10681,23704,130497	ACTN2,CASQ2,CAV1,GRP,KCNE1,PLN,SNCA,KCNE2,GNB5,KCNE4,OSR1	11/81
17_Member	GO Biological Processes	GO:0034767	positive regulation of monoatomic ion transmembrane transport	-3.24056	-1.83694	88,844,857,2147,2316,2852,3746,3753,3757,3779,5349,6324,6622,9747,54997,389816	ACTN2,CASQ1,CAV1,F2,FLNA,GPER1,KCNC1,KCNE1,KCNH2,KCNMB1,FXYD3,SCN1B,SNCA,TCAF1,TESC,LRRC26	16/152
17_Member	GO Biological Processes	GO:1901381	positive regulation of potassium ion transmembrane transport	-3.15485	-1.77375	88,2316,3746,3753,3757,3779,389816	ACTN2,FLNA,KCNC1,KCNE1,KCNH2,KCNMB1,LRRC26	7/37
17_Member	GO Biological Processes	GO:1904064	positive regulation of cation transmembrane transport	-3.09027	-1.71986	88,844,857,2147,2316,2852,3746,3753,3757,3779,5349,6324,6622,54997,389816	ACTN2,CASQ1,CAV1,F2,FLNA,GPER1,KCNC1,KCNE1,KCNH2,KCNMB1,FXYD3,SCN1B,SNCA,TESC,LRRC26	15/142
17_Member	GO Biological Processes	GO:2001258	negative regulation of cation channel activity	-2.75274	-1.44639	845,857,2922,3753,9992,10681,23704	CASQ2,CAV1,GRP,KCNE1,KCNE2,GNB5,KCNE4	7/43
17_Member	GO Biological Processes	GO:0034763	negative regulation of transmembrane transport	-2.60907	-1.33021	88,477,845,857,859,2922,3753,3757,5350,9992,10681,23704,91404,130497	ACTN2,ATP1A2,CASQ2,CAV1,CAV3,GRP,KCNE1,KCNH2,PLN,KCNE2,GNB5,KCNE4,SESTD1,OSR1	14/143
18_Summary	GO Biological Processes	GO:0045596	negative regulation of cell differentiation	-13.8803	-11.351	857,859,1289,1290,2045,2103,2147,2200,2255,2487,2852,3170,3204,3218,3249,3488,3569,3623,3670,3685,3956,4037,4054,4099,4139,4168,4211,4212,4435,4776,5309,5764,5909,5915,6423,6657,6664,6910,7041,7130,7224,7291,7704,8993,9283,9464,9607,10234,10272,10371,10683,10736,10979,23414,23500,25928,51208,51804,54756,56301,56963,57045,79191,80128,81792,84504,84695,84814,93166,93649,117581,130497,144347,147906,…	CAV1,CAV3,COL5A1,COL5A2,EPHA7,ESRRB,F2,FBN1,FGF10,FRZB,GPER1,FOXA2,HOXA7,HOXB8,HPN,IGFBP5,IL6,INHA,ISL1,ITGAV,LGALS1,LRP3,LTBP3,MAG,MARK1,MCF2,MEIS1,MEIS2,CITED1,NFATC4,PITX3,PTN,RAP1GAP,RARB,SFRP2,SOX2,SOX11,TBX5,TGFB1I1,TNFAIP6,TRPC5,TWIST1,ZBTB16,PGLYRP1,GPR37L1,HAND2,CARTPT,LRRC17,FSTL3,SEMA3A,DLL3,SIX2,FERMT2,ZFPM2,DAAM2,SOSTDC1,CLDN18,SIX4,IL17RD,SLC7A10,RGMA,TWSG1,IRX3,TRIM46,ADAMTS12,NKX6…	79/-
18_Member	GO Biological Processes	GO:0045596	negative regulation of cell differentiation	-13.8803	-11.351	857,859,1289,1290,2045,2103,2147,2200,2255,2487,2852,3170,3204,3218,3249,3488,3569,3623,3670,3685,3956,4037,4054,4099,4139,4168,4211,4212,4435,4776,5309,5764,5909,5915,6423,6657,6664,6910,7041,7130,7224,7291,7704,8993,9283,9464,9607,10234,10272,10371,10683,10736,10979,23414,23500,25928,51208,51804,54756,56301,56963,57045,79191,80128,81792,84504,84695,84814,93166,93649,117581,130497,144347,147906,…	CAV1,CAV3,COL5A1,COL5A2,EPHA7,ESRRB,F2,FBN1,FGF10,FRZB,GPER1,FOXA2,HOXA7,HOXB8,HPN,IGFBP5,IL6,INHA,ISL1,ITGAV,LGALS1,LRP3,LTBP3,MAG,MARK1,MCF2,MEIS1,MEIS2,CITED1,NFATC4,PITX3,PTN,RAP1GAP,RARB,SFRP2,SOX2,SOX11,TBX5,TGFB1I1,TNFAIP6,TRPC5,TWIST1,ZBTB16,PGLYRP1,GPR37L1,HAND2,CARTPT,LRRC17,FSTL3,SEMA3A,DLL3,SIX2,FERMT2,ZFPM2,DAAM2,SOSTDC1,CLDN18,SIX4,IL17RD,SLC7A10,RGMA,TWSG1,IRX3,TRIM46,ADAMTS12,NKX6…	79/739
19_Summary	GO Biological Processes	GO:0090287	regulation of cellular response to growth factor stimulus	-12.6679	-10.183	493,857,858,859,1149,1634,2200,2255,2719,2817,3273,4015,4052,4435,6423,6424,6664,7041,7043,7130,8483,8516,8823,9315,9353,10272,11167,23089,25884,25928,27122,54756,54829,56884,56963,57045,57608,65997,66000,81031,81792,90993,91851,93649,94031,124857,135228,164656,199731,222223,348093,168002,221044	ATP2B4,CAV1,CAV2,CAV3,CIDEA,DCN,FBN1,FGF10,GPC3,GPC1,HRG,LOX,LTBP1,CITED1,SFRP2,SFRP4,SOX11,TGFB1I1,TGFB3,TNFAIP6,CILP,ITGA8,FGF16,NREP,SLIT2,FSTL3,FSTL1,PEG10,CHRDL2,SOSTDC1,DKK3,IL17RD,ASPN,FSTL5,RGMA,TWSG1,JCAD,RASL11B,TMEM108,SLC2A10,ADAMTS12,CREB3L1,CHRDL1,MYOCD,HTRA3,WFIKKN2,CD109,TMPRSS6,CADM4,ELAPOR2,RBPMS2,DACT2,UCMA	53/-
19_Member	GO Biological Processes	GO:0090287	regulation of cellular response to growth factor stimulus	-12.6679	-10.183	493,857,858,859,1149,1634,2200,2255,2719,2817,3273,4015,4052,4435,6423,6424,6664,7041,7043,7130,8483,8516,8823,9315,9353,10272,11167,23089,25884,25928,27122,54756,54829,56884,56963,57045,57608,65997,66000,81031,81792,90993,91851,93649,94031,124857,135228,164656,199731,222223,348093	ATP2B4,CAV1,CAV2,CAV3,CIDEA,DCN,FBN1,FGF10,GPC3,GPC1,HRG,LOX,LTBP1,CITED1,SFRP2,SFRP4,SOX11,TGFB1I1,TGFB3,TNFAIP6,CILP,ITGA8,FGF16,NREP,SLIT2,FSTL3,FSTL1,PEG10,CHRDL2,SOSTDC1,DKK3,IL17RD,ASPN,FSTL5,RGMA,TWSG1,JCAD,RASL11B,TMEM108,SLC2A10,ADAMTS12,CREB3L1,CHRDL1,MYOCD,HTRA3,WFIKKN2,CD109,TMPRSS6,CADM4,ELAPOR2,RBPMS2	51/384
19_Member	GO Biological Processes	GO:0090092	regulation of transmembrane receptor protein serine/threonine kinase signaling pathway	-9.99767	-7.86825	857,858,859,1149,2200,2255,2719,4015,4052,4435,6423,6424,6664,7041,7043,7130,8483,8516,9315,10272,11167,23089,25884,25928,27122,54756,54829,56884,56963,57045,65997,81031,91851,93649,94031,124857,135228,164656,168002,221044,222223,348093	CAV1,CAV2,CAV3,CIDEA,FBN1,FGF10,GPC3,LOX,LTBP1,CITED1,SFRP2,SFRP4,SOX11,TGFB1I1,TGFB3,TNFAIP6,CILP,ITGA8,NREP,FSTL3,FSTL1,PEG10,CHRDL2,SOSTDC1,DKK3,IL17RD,ASPN,FSTL5,RGMA,TWSG1,RASL11B,SLC2A10,CHRDL1,MYOCD,HTRA3,WFIKKN2,CD109,TMPRSS6,DACT2,UCMA,ELAPOR2,RBPMS2	42/329
19_Member	GO Biological Processes	GO:0090101	negative regulation of transmembrane receptor protein serine/threonine kinase signaling pathway	-6.90577	-4.97369	857,858,1149,2200,4052,6423,7043,7130,8483,10272,23089,25884,25928,27122,54756,54829,57045,65997,81031,91851,94031,124857,135228,164656,168002,221044,348093	CAV1,CAV2,CIDEA,FBN1,LTBP1,SFRP2,TGFB3,TNFAIP6,CILP,FSTL3,PEG10,CHRDL2,SOSTDC1,DKK3,IL17RD,ASPN,TWSG1,RASL11B,SLC2A10,CHRDL1,HTRA3,WFIKKN2,CD109,TMPRSS6,DACT2,UCMA,RBPMS2	27/206
19_Member	GO Biological Processes	GO:0017015	regulation of transforming growth factor beta receptor signaling pathway	-6.26191	-4.40163	858,859,1149,2200,4015,4052,4435,6664,7041,7043,8483,8516,9315,23089,27122,54756,54829,57045,65997,81031,93649,94031,124857,135228	CAV2,CAV3,CIDEA,FBN1,LOX,LTBP1,CITED1,SOX11,TGFB1I1,TGFB3,CILP,ITGA8,NREP,PEG10,DKK3,IL17RD,ASPN,TWSG1,RASL11B,SLC2A10,MYOCD,HTRA3,WFIKKN2,CD109	24/182
19_Member	GO Biological Processes	GO:1903844	regulation of cellular response to transforming growth factor beta stimulus	-6.1311	-4.28384	858,859,1149,2200,4015,4052,4435,6664,7041,7043,8483,8516,9315,23089,27122,54756,54829,57045,65997,81031,93649,94031,124857,135228	CAV2,CAV3,CIDEA,FBN1,LOX,LTBP1,CITED1,SOX11,TGFB1I1,TGFB3,CILP,ITGA8,NREP,PEG10,DKK3,IL17RD,ASPN,TWSG1,RASL11B,SLC2A10,MYOCD,HTRA3,WFIKKN2,CD109	24/185
19_Member	GO Biological Processes	GO:0030510	regulation of BMP signaling pathway	-6.08407	-4.24399	857,2200,2719,6423,6424,6664,7130,10272,11167,25884,25928,56884,56963,57045,91851,94031,164656,222223,348093	CAV1,FBN1,GPC3,SFRP2,SFRP4,SOX11,TNFAIP6,FSTL3,FSTL1,CHRDL2,SOSTDC1,FSTL5,RGMA,TWSG1,CHRDL1,HTRA3,TMPRSS6,ELAPOR2,RBPMS2	19/124
19_Member	GO Biological Processes	GO:0090288	negative regulation of cellular response to growth factor stimulus	-5.8748	-4.06151	493,857,1634,2200,2817,3273,6423,7130,9353,10272,25884,25928,57045,81792,90993,91851,94031,164656,199731,348093	ATP2B4,CAV1,DCN,FBN1,GPC1,HRG,SFRP2,TNFAIP6,SLIT2,FSTL3,CHRDL2,SOSTDC1,TWSG1,ADAMTS12,CREB3L1,CHRDL1,HTRA3,TMPRSS6,CADM4,RBPMS2	20/140
19_Member	GO Biological Processes	GO:0030514	negative regulation of BMP signaling pathway	-4.31783	-2.72861	857,2200,6423,7130,10272,25884,25928,57045,91851,94031,164656,348093	CAV1,FBN1,SFRP2,TNFAIP6,FSTL3,CHRDL2,SOSTDC1,TWSG1,CHRDL1,HTRA3,TMPRSS6,RBPMS2	12/74
19_Member	GO Biological Processes	GO:0030512	negative regulation of transforming growth factor beta receptor signaling pathway	-2.87619	-1.54372	858,1149,2200,4052,7043,8483,23089,54756,54829,65997,81031,94031,124857,135228	CAV2,CIDEA,FBN1,LTBP1,TGFB3,CILP,PEG10,IL17RD,ASPN,RASL11B,SLC2A10,HTRA3,WFIKKN2,CD109	14/134
20_Summary	GO Biological Processes	GO:0050804	modulation of chemical synaptic transmission	-12.647	-10.1721	114,477,760,794,815,818,1129,1627,1760,2045,2670,2852,2890,2893,2894,2895,2901,2911,2917,3351,3356,4130,4131,4776,4803,4920,5071,5334,5582,5764,6344,6507,6622,8291,9456,10458,10858,22854,22871,22986,22987,23208,23237,23349,26050,27092,30010,51201,51738,56301,66000,79827,84446,90019,91851,116444,152330,152404,259232,266743,286097	ADCY8,ATP1A2,CA2,CALB2,CAMK2A,CAMK2G,CHRM2,DBN1,DMPK,EPHA7,GFAP,GPER1,GRIA1,GRIA4,GRID1,GRID2,GRIK5,GRM1,GRM7,HTR1B,HTR2A,MAP1A,MAP1B,NFATC4,NGF,ROR2,PRKN,PLCL1,PRKCG,PTN,SCTR,SLC1A3,SNCA,DYSF,HOMER1,BAIAP2,CYP46A1,NTNG1,NLGN1,SORCS3,SV2C,SYT11,ARC,PHF24,SLITRK5,CACNG4,NXPH1,ZDHHC2,GHRL,SLC7A10,TMEM108,CLMP,BRSK1,SYT8,CHRDL1,GRIN3B,CNTN4,IGSF11,NALCN,NPAS4,MICU3	61/-
20_Member	GO Biological Processes	GO:0050804	modulation of chemical synaptic transmission	-12.647	-10.1721	114,477,760,794,815,818,1129,1627,1760,2045,2670,2852,2890,2893,2894,2895,2901,2911,2917,3351,3356,4130,4131,4776,4803,4920,5071,5334,5582,5764,6344,6507,6622,8291,9456,10458,10858,22854,22871,22986,22987,23208,23237,23349,26050,27092,30010,51201,51738,56301,66000,79827,84446,90019,91851,116444,152330,152404,259232,266743,286097	ADCY8,ATP1A2,CA2,CALB2,CAMK2A,CAMK2G,CHRM2,DBN1,DMPK,EPHA7,GFAP,GPER1,GRIA1,GRIA4,GRID1,GRID2,GRIK5,GRM1,GRM7,HTR1B,HTR2A,MAP1A,MAP1B,NFATC4,NGF,ROR2,PRKN,PLCL1,PRKCG,PTN,SCTR,SLC1A3,SNCA,DYSF,HOMER1,BAIAP2,CYP46A1,NTNG1,NLGN1,SORCS3,SV2C,SYT11,ARC,PHF24,SLITRK5,CACNG4,NXPH1,ZDHHC2,GHRL,SLC7A10,TMEM108,CLMP,BRSK1,SYT8,CHRDL1,GRIN3B,CNTN4,IGSF11,NALCN,NPAS4,MICU3	61/518
20_Member	GO Biological Processes	GO:0099177	regulation of trans-synaptic signaling	-12.61	-10.1435	114,477,760,794,815,818,1129,1627,1760,2045,2670,2852,2890,2893,2894,2895,2901,2911,2917,3351,3356,4130,4131,4776,4803,4920,5071,5334,5582,5764,6344,6507,6622,8291,9456,10458,10858,22854,22871,22986,22987,23208,23237,23349,26050,27092,30010,51201,51738,56301,66000,79827,84446,90019,91851,116444,152330,152404,259232,266743,286097	ADCY8,ATP1A2,CA2,CALB2,CAMK2A,CAMK2G,CHRM2,DBN1,DMPK,EPHA7,GFAP,GPER1,GRIA1,GRIA4,GRID1,GRID2,GRIK5,GRM1,GRM7,HTR1B,HTR2A,MAP1A,MAP1B,NFATC4,NGF,ROR2,PRKN,PLCL1,PRKCG,PTN,SCTR,SLC1A3,SNCA,DYSF,HOMER1,BAIAP2,CYP46A1,NTNG1,NLGN1,SORCS3,SV2C,SYT11,ARC,PHF24,SLITRK5,CACNG4,NXPH1,ZDHHC2,GHRL,SLC7A10,TMEM108,CLMP,BRSK1,SYT8,CHRDL1,GRIN3B,CNTN4,IGSF11,NALCN,NPAS4,MICU3	61/519
20_Member	GO Biological Processes	GO:0048167	regulation of synaptic plasticity	-5.68983	-3.90527	114,794,815,818,1627,2670,2890,2894,2895,4130,4131,4776,5582,5764,6344,6622,10458,10858,22986,23237,51201,84446,91851,152330,152404,266743	ADCY8,CALB2,CAMK2A,CAMK2G,DBN1,GFAP,GRIA1,GRID1,GRID2,MAP1A,MAP1B,NFATC4,PRKCG,PTN,SCTR,SNCA,BAIAP2,CYP46A1,SORCS3,ARC,ZDHHC2,BRSK1,CHRDL1,CNTN4,IGSF11,NPAS4	26/223
20_Member	GO Biological Processes	GO:0050806	positive regulation of synaptic transmission	-4.07723	-2.52005	114,760,2670,2852,2890,4776,4920,5582,6507,6622,22871,23237,27092,51201,56301,152404,259232,286097	ADCY8,CA2,GFAP,GPER1,GRIA1,NFATC4,ROR2,PRKCG,SLC1A3,SNCA,NLGN1,ARC,CACNG4,ZDHHC2,SLC7A10,IGSF11,NALCN,MICU3	18/156

## Sheet: Table S3
Table S3. Functional enrichment analysis of genes with significantly higher expression in the jejunum compared to the stomach in pigs
GroupID	Category	Term	Description	LogP	Log(q-value)	Genes	Symbols	InTerm_InList
1_Summary	GO Biological Processes	GO:0045321	leukocyte activation	-33.7843	-29.6018	343,430,718,814,860,912,914,915,916,919,920,923,925,926,939,940,942,952,959,1015,1776,1803,2048,2204,2322,2841,3394,3458,3507,3558,3575,3576,3606,3659,3662,3676,3702,3718,3929,3932,3937,4068,4602,5169,5336,5551,5588,5788,6352,6932,7293,7356,8807,8832,10537,10673,10803,22806,26191,26279,29108,29760,29851,30009,51744,54440,54900,55619,56253,56670,56833,57823,59067,64919,80031,84101,84174,84868,1148…	AQP8,ASCL2,C3,CAMK4,RUNX2,CD1D,CD2,CD3D,CD3E,CD247,CD4,CD6,CD8A,CD8B,CD27,CD28,CD86,CD38,CD40LG,CDH17,DNASE1L3,DPP4,EPHB2,FCAR,FLT3,GPR18,IRF8,IFNG,IGHM,IL2,IL7R,CXCL8,IL18,IRF1,IRF4,ITGA4,ITK,JAK3,LBP,LCK,LCP2,SH2D1A,MYB,ENPP3,PLCG2,PRF1,PRKCQ,PTPRC,CCL5,TCF7,TNFRSF4,SCGB1A1,IL18RAP,CD84,UBD,TNFSF13B,CCR9,IKZF3,PTPN22,PLA2G2D,PYCARD,BLNK,ICOS,TBX21,CD244,SASH3,LAX1,DOCK10,CRTAM,SUCNR1,SLAMF8,SLA…	158/-
1_Member	GO Biological Processes	GO:0045321	leukocyte activation	-33.7843	-29.6018	343,430,718,814,860,912,914,915,916,919,920,923,925,926,939,940,942,952,959,1015,1776,1803,2048,2204,2322,2841,3394,3458,3507,3558,3575,3576,3606,3659,3662,3676,3702,3718,3929,3932,3937,4068,4602,5169,5336,5551,5588,5788,6352,6932,7293,7356,8807,8832,10537,10673,10803,22806,26191,26279,29108,29760,29851,30009,51744,54440,54900,55619,56253,56670,56833,57823,59067,64919,80031,84101,84174,84868,1148…	AQP8,ASCL2,C3,CAMK4,RUNX2,CD1D,CD2,CD3D,CD3E,CD247,CD4,CD6,CD8A,CD8B,CD27,CD28,CD86,CD38,CD40LG,CDH17,DNASE1L3,DPP4,EPHB2,FCAR,FLT3,GPR18,IRF8,IFNG,IGHM,IL2,IL7R,CXCL8,IL18,IRF1,IRF4,ITGA4,ITK,JAK3,LBP,LCK,LCP2,SH2D1A,MYB,ENPP3,PLCG2,PRF1,PRKCQ,PTPRC,CCL5,TCF7,TNFRSF4,SCGB1A1,IL18RAP,CD84,UBD,TNFSF13B,CCR9,IKZF3,PTPN22,PLA2G2D,PYCARD,BLNK,ICOS,TBX21,CD244,SASH3,LAX1,DOCK10,CRTAM,SUCNR1,SLAMF8,SLA…	86/626
1_Member	GO Biological Processes	GO:0001775	cell activation	-29.8936	-26.0121	343,430,718,814,860,912,914,915,916,919,920,923,925,926,939,940,942,952,954,959,1015,1776,1803,2048,2204,2322,2841,3394,3458,3507,3558,3575,3576,3606,3659,3662,3676,3702,3718,3849,3929,3932,3937,4068,4602,5169,5336,5551,5588,5788,6352,6532,6932,7293,7356,8807,8832,10537,10673,10803,22806,26191,26279,29108,29760,29851,30009,51744,54440,54900,55619,56253,56670,56833,57823,59067,64919,80031,84101,84…	AQP8,ASCL2,C3,CAMK4,RUNX2,CD1D,CD2,CD3D,CD3E,CD247,CD4,CD6,CD8A,CD8B,CD27,CD28,CD86,CD38,ENTPD2,CD40LG,CDH17,DNASE1L3,DPP4,EPHB2,FCAR,FLT3,GPR18,IRF8,IFNG,IGHM,IL2,IL7R,CXCL8,IL18,IRF1,IRF4,ITGA4,ITK,JAK3,KRT2,LBP,LCK,LCP2,SH2D1A,MYB,ENPP3,PLCG2,PRF1,PRKCQ,PTPRC,CCL5,SLC6A4,TCF7,TNFRSF4,SCGB1A1,IL18RAP,CD84,UBD,TNFSF13B,CCR9,IKZF3,PTPN22,PLA2G2D,PYCARD,BLNK,ICOS,TBX21,CD244,SASH3,LAX1,DOCK10,CRTA…	89/754
1_Member	GO Biological Processes	GO:0002694	regulation of leukocyte activation	-28.575	-24.9824	383,430,639,814,864,912,914,916,920,921,923,939,940,942,952,959,969,1050,1493,1803,2048,2268,3458,3558,3575,3594,3606,3659,3662,3718,3824,3929,3932,3949,3958,5105,5169,5320,5588,5618,5788,6352,6375,6441,6932,7293,7356,8530,8651,8832,8876,10666,10673,11005,11148,22806,26191,26279,29108,29851,30009,51083,51237,54440,54900,56244,56253,56833,59067,64410,64600,80380,84868,116449,133396,201633,374403	ARG1,ASCL2,PRDM1,CAMK4,RUNX3,CD1D,CD2,CD3E,CD4,CD5,CD6,CD27,CD28,CD86,CD38,CD40LG,CD69,CEBPA,CTLA4,DPP4,EPHB2,FGR,IFNG,IL2,IL7R,IL12RB1,IL18,IRF1,IRF4,JAK3,KLRD1,LBP,LCK,LDLR,LGALS3,PCK1,ENPP3,PLA2G2A,PRKCQ,PRLR,PTPRC,CCL5,XCL1,SFTPD,TCF7,TNFRSF4,SCGB1A1,CST7,SOCS1,CD84,VNN1,CD226,TNFSF13B,SPINK5,HHLA2,IKZF3,PTPN22,PLA2G2D,PYCARD,ICOS,TBX21,GAL,MZB1,SASH3,LAX1,BTNL2,CRTAM,SLAMF8,IL21,KLHL25,PLA2G…	77/593
1_Member	GO Biological Processes	GO:0046649	lymphocyte activation	-28.5628	-24.9824	343,430,718,860,912,914,915,916,919,920,923,925,926,939,940,942,952,959,1015,1803,2048,2322,2841,3394,3507,3558,3575,3606,3659,3662,3676,3702,3718,3932,4068,4602,5336,5551,5588,5788,6932,7293,7356,8832,10673,10803,22806,26191,26279,29760,29851,30009,51744,54440,54900,55619,56253,56833,57823,59067,64919,80031,84101,84174,114836,120425,159296,197358,202309,374403,387357	AQP8,ASCL2,C3,RUNX2,CD1D,CD2,CD3D,CD3E,CD247,CD4,CD6,CD8A,CD8B,CD27,CD28,CD86,CD38,CD40LG,CDH17,DPP4,EPHB2,FLT3,GPR18,IRF8,IGHM,IL2,IL7R,IL18,IRF1,IRF4,ITGA4,ITK,JAK3,LCK,SH2D1A,MYB,PLCG2,PRF1,PRKCQ,PTPRC,TCF7,TNFRSF4,SCGB1A1,CD84,TNFSF13B,CCR9,IKZF3,PTPN22,PLA2G2D,BLNK,ICOS,TBX21,CD244,SASH3,LAX1,DOCK10,CRTAM,SLAMF8,SLAMF7,IL21,BCL11B,SEMA6D,USP44,SLA2,SLAMF6,JAML,NKX2-3,NLRC3,GAPT,TBC1D10C,THEM…	71/504
1_Member	GO Biological Processes	GO:0050865	regulation of cell activation	-26.5202	-23.1159	383,430,639,814,864,912,914,916,920,921,923,939,940,942,952,959,969,1050,1493,1803,2048,2268,3458,3558,3575,3594,3606,3659,3662,3718,3824,3929,3932,3949,3958,4602,5105,5169,5320,5588,5618,5788,6352,6375,6441,6932,7293,7356,8530,8651,8832,8876,10666,10673,11005,11148,22806,26191,26279,29108,29851,30009,51083,51237,54440,54900,56244,56253,56833,59067,64410,64600,80380,84868,116449,133396,201633,374…	ARG1,ASCL2,PRDM1,CAMK4,RUNX3,CD1D,CD2,CD3E,CD4,CD5,CD6,CD27,CD28,CD86,CD38,CD40LG,CD69,CEBPA,CTLA4,DPP4,EPHB2,FGR,IFNG,IL2,IL7R,IL12RB1,IL18,IRF1,IRF4,JAK3,KLRD1,LBP,LCK,LDLR,LGALS3,MYB,PCK1,ENPP3,PLA2G2A,PRKCQ,PRLR,PTPRC,CCL5,XCL1,SFTPD,TCF7,TNFRSF4,SCGB1A1,CST7,SOCS1,CD84,VNN1,CD226,TNFSF13B,SPINK5,HHLA2,IKZF3,PTPN22,PLA2G2D,PYCARD,ICOS,TBX21,GAL,MZB1,SASH3,LAX1,BTNL2,CRTAM,SLAMF8,IL21,KLHL25,P…	78/653
1_Member	GO Biological Processes	GO:0051249	regulation of lymphocyte activation	-26.1284	-22.791	383,430,639,814,864,912,914,916,920,921,923,939,940,942,952,959,969,1493,1803,2048,2268,3458,3558,3575,3594,3606,3659,3662,3718,3824,3932,3958,5105,5320,5588,5618,5788,6352,6375,6441,6932,7293,7356,8651,8876,10673,11005,11148,22806,26191,26279,29108,29851,30009,51083,51237,54440,54900,56244,56253,56833,59067,64410,64600,80380,84868,116449,201633,374403	ARG1,ASCL2,PRDM1,CAMK4,RUNX3,CD1D,CD2,CD3E,CD4,CD5,CD6,CD27,CD28,CD86,CD38,CD40LG,CD69,CTLA4,DPP4,EPHB2,FGR,IFNG,IL2,IL7R,IL12RB1,IL18,IRF1,IRF4,JAK3,KLRD1,LCK,LGALS3,PCK1,PLA2G2A,PRKCQ,PRLR,PTPRC,CCL5,XCL1,SFTPD,TCF7,TNFRSF4,SCGB1A1,SOCS1,VNN1,TNFSF13B,SPINK5,HHLA2,IKZF3,PTPN22,PLA2G2D,PYCARD,ICOS,TBX21,GAL,MZB1,SASH3,LAX1,BTNL2,CRTAM,SLAMF8,IL21,KLHL25,PLA2G2F,PDCD1LG2,HAVCR2,CLNK,TIGIT,TBC1D10C	69/521
1_Member	GO Biological Processes	GO:0050863	regulation of T cell activation	-23.5097	-20.2303	383,430,639,814,864,912,914,916,920,921,923,939,940,942,959,969,1493,1803,3458,3558,3575,3594,3606,3659,3662,3718,3932,3958,5105,5320,5588,5788,6352,6375,6441,6932,7356,8651,8876,10673,11005,11148,26191,26279,29108,29851,30009,54440,54900,56244,56253,59067,64410,64600,80380,84868,201633	ARG1,ASCL2,PRDM1,CAMK4,RUNX3,CD1D,CD2,CD3E,CD4,CD5,CD6,CD27,CD28,CD86,CD40LG,CD69,CTLA4,DPP4,IFNG,IL2,IL7R,IL12RB1,IL18,IRF1,IRF4,JAK3,LCK,LGALS3,PCK1,PLA2G2A,PRKCQ,PTPRC,CCL5,XCL1,SFTPD,TCF7,SCGB1A1,SOCS1,VNN1,TNFSF13B,SPINK5,HHLA2,PTPN22,PLA2G2D,PYCARD,ICOS,TBX21,SASH3,LAX1,BTNL2,CRTAM,IL21,KLHL25,PLA2G2F,PDCD1LG2,HAVCR2,TIGIT	57/395
1_Member	GO Biological Processes	GO:1903037	regulation of leukocyte cell-cell adhesion	-21.9385	-18.8352	383,430,445,864,912,916,920,921,923,939,940,942,959,969,1493,1803,3458,3558,3575,3594,3606,3659,3676,3718,3932,3958,5105,5320,5588,5788,6352,6370,6375,6441,7356,8651,8876,10673,11148,26191,26279,29108,29851,30009,54440,54900,56244,56253,59067,64410,64600,80380,84830,84868,201633	ARG1,ASCL2,ASS1,RUNX3,CD1D,CD3E,CD4,CD5,CD6,CD27,CD28,CD86,CD40LG,CD69,CTLA4,DPP4,IFNG,IL2,IL7R,IL12RB1,IL18,IRF1,ITGA4,JAK3,LCK,LGALS3,PCK1,PLA2G2A,PRKCQ,PTPRC,CCL5,CCL25,XCL1,SFTPD,SCGB1A1,SOCS1,VNN1,TNFSF13B,HHLA2,PTPN22,PLA2G2D,PYCARD,ICOS,TBX21,SASH3,LAX1,BTNL2,CRTAM,IL21,KLHL25,PLA2G2F,PDCD1LG2,ADTRP,HAVCR2,TIGIT	55/395
1_Member	GO Biological Processes	GO:0022407	regulation of cell-cell adhesion	-21.3822	-18.3458	335,383,430,445,864,912,916,920,921,923,939,940,942,959,969,1493,1803,2810,3458,3558,3575,3594,3606,3659,3676,3718,3932,3958,4072,5105,5317,5320,5345,5588,5788,6352,6370,6375,6441,7356,8651,8876,10673,11148,26154,26191,26279,29108,29851,30009,54440,54900,56244,56253,59067,64410,64600,80380,80709,84830,84868,201633	APOA1,ARG1,ASCL2,ASS1,RUNX3,CD1D,CD3E,CD4,CD5,CD6,CD27,CD28,CD86,CD40LG,CD69,CTLA4,DPP4,SFN,IFNG,IL2,IL7R,IL12RB1,IL18,IRF1,ITGA4,JAK3,LCK,LGALS3,EPCAM,PCK1,PKP1,PLA2G2A,SERPINF2,PRKCQ,PTPRC,CCL5,CCL25,XCL1,SFTPD,SCGB1A1,SOCS1,VNN1,TNFSF13B,HHLA2,ABCA12,PTPN22,PLA2G2D,PYCARD,ICOS,TBX21,SASH3,LAX1,BTNL2,CRTAM,IL21,KLHL25,PLA2G2F,PDCD1LG2,AKNA,ADTRP,HAVCR2,TIGIT	62/513
1_Member	GO Biological Processes	GO:1903131	mononuclear cell differentiation	-20.7141	-17.7357	343,430,814,860,912,915,916,920,925,940,959,1015,1050,1053,2322,2841,3394,3458,3507,3558,3575,3659,3662,3676,3702,3718,3932,4602,5336,5788,6932,8651,10537,10673,10803,22806,26191,26279,29760,29851,30009,54440,55619,56833,59067,64919,84101,114836,133396,159296,387357	AQP8,ASCL2,CAMK4,RUNX2,CD1D,CD3D,CD3E,CD4,CD8A,CD28,CD40LG,CDH17,CEBPA,CEBPE,FLT3,GPR18,IRF8,IFNG,IGHM,IL2,IL7R,IRF1,IRF4,ITGA4,ITK,JAK3,LCK,MYB,PLCG2,PTPRC,TCF7,SOCS1,UBD,TNFSF13B,CCR9,IKZF3,PTPN22,PLA2G2D,BLNK,ICOS,TBX21,SASH3,DOCK10,SLAMF8,IL21,BCL11B,USP44,SLAMF6,IL31RA,NKX2-3,THEMIS	51/360
1_Member	GO Biological Processes	GO:0030098	lymphocyte differentiation	-19.7296	-16.7775	343,430,860,912,915,916,920,925,940,959,1015,2322,2841,3394,3507,3558,3575,3659,3662,3676,3702,3718,3932,4602,5336,5788,6932,10673,10803,22806,26191,26279,29760,29851,30009,54440,55619,56833,59067,64919,84101,114836,159296,387357	AQP8,ASCL2,RUNX2,CD1D,CD3D,CD3E,CD4,CD8A,CD28,CD40LG,CDH17,FLT3,GPR18,IRF8,IGHM,IL2,IL7R,IRF1,IRF4,ITGA4,ITK,JAK3,LCK,MYB,PLCG2,PTPRC,TCF7,TNFSF13B,CCR9,IKZF3,PTPN22,PLA2G2D,BLNK,ICOS,TBX21,SASH3,DOCK10,SLAMF8,IL21,BCL11B,USP44,SLAMF6,NKX2-3,THEMIS	44/280
1_Member	GO Biological Processes	GO:0042110	T cell activation	-19.5144	-16.6329	430,860,912,914,915,916,919,920,925,926,939,940,942,1803,2841,3558,3575,3659,3662,3702,3932,4602,5588,5788,6932,7293,7356,8832,10673,10803,22806,26191,26279,29851,30009,54440,56253,57823,59067,64919,80031,84101,84174,114836,120425,159296,197358,387357	ASCL2,RUNX2,CD1D,CD2,CD3D,CD3E,CD247,CD4,CD8A,CD8B,CD27,CD28,CD86,DPP4,GPR18,IL2,IL7R,IRF1,IRF4,ITK,LCK,MYB,PRKCQ,PTPRC,TCF7,TNFRSF4,SCGB1A1,CD84,TNFSF13B,CCR9,IKZF3,PTPN22,PLA2G2D,ICOS,TBX21,SASH3,CRTAM,SLAMF7,IL21,BCL11B,SEMA6D,USP44,SLA2,SLAMF6,JAML,NKX2-3,NLRC3,THEMIS	48/339
1_Member	GO Biological Processes	GO:0002521	leukocyte differentiation	-18.1886	-15.3485	343,430,814,860,912,915,916,920,925,940,959,1015,1050,1053,2322,2841,3394,3458,3507,3558,3575,3659,3662,3676,3702,3718,3932,4602,5336,5788,6932,8651,8792,10537,10673,10803,22806,26191,26279,29760,29851,30009,54440,55619,56833,59067,64919,84101,114836,133396,159296,387357	AQP8,ASCL2,CAMK4,RUNX2,CD1D,CD3D,CD3E,CD4,CD8A,CD28,CD40LG,CDH17,CEBPA,CEBPE,FLT3,GPR18,IRF8,IFNG,IGHM,IL2,IL7R,IRF1,IRF4,ITGA4,ITK,JAK3,LCK,MYB,PLCG2,PTPRC,TCF7,SOCS1,TNFRSF11A,UBD,TNFSF13B,CCR9,IKZF3,PTPN22,PLA2G2D,BLNK,ICOS,TBX21,SASH3,DOCK10,SLAMF8,IL21,BCL11B,USP44,SLAMF6,IL31RA,NKX2-3,THEMIS	52/426
1_Member	GO Biological Processes	GO:0050670	regulation of lymphocyte proliferation	-17.8807	-15.0961	383,912,916,923,940,942,952,959,1493,2048,3558,3594,3606,3659,3958,5320,5588,5618,5788,6352,6375,6441,7293,7356,10673,11148,22806,26191,26279,29108,51083,51237,54440,56244,56253,59067,64600,80380,84868	ARG1,CD1D,CD3E,CD6,CD28,CD86,CD38,CD40LG,CTLA4,EPHB2,IL2,IL12RB1,IL18,IRF1,LGALS3,PLA2G2A,PRKCQ,PRLR,PTPRC,CCL5,XCL1,SFTPD,TNFRSF4,SCGB1A1,TNFSF13B,HHLA2,IKZF3,PTPN22,PLA2G2D,PYCARD,GAL,MZB1,SASH3,BTNL2,CRTAM,IL21,PLA2G2F,PDCD1LG2,HAVCR2	39/243
1_Member	GO Biological Processes	GO:0032944	regulation of mononuclear cell proliferation	-17.5637	-14.7961	383,912,916,923,940,942,952,959,1493,2048,3558,3594,3606,3659,3958,5320,5588,5618,5788,6352,6375,6441,7293,7356,10673,11148,22806,26191,26279,29108,51083,51237,54440,56244,56253,59067,64600,80380,84868	ARG1,CD1D,CD3E,CD6,CD28,CD86,CD38,CD40LG,CTLA4,EPHB2,IL2,IL12RB1,IL18,IRF1,LGALS3,PLA2G2A,PRKCQ,PRLR,PTPRC,CCL5,XCL1,SFTPD,TNFRSF4,SCGB1A1,TNFSF13B,HHLA2,IKZF3,PTPN22,PLA2G2D,PYCARD,GAL,MZB1,SASH3,BTNL2,CRTAM,IL21,PLA2G2F,PDCD1LG2,HAVCR2	39/248
1_Member	GO Biological Processes	GO:0070663	regulation of leukocyte proliferation	-16.8846	-14.1335	383,912,916,923,940,942,952,959,1493,2048,3558,3594,3606,3659,3958,5169,5320,5588,5618,5788,6352,6375,6441,7293,7356,10673,11148,22806,26191,26279,29108,51083,51237,54440,56244,56253,59067,64600,80380,84868	ARG1,CD1D,CD3E,CD6,CD28,CD86,CD38,CD40LG,CTLA4,EPHB2,IL2,IL12RB1,IL18,IRF1,LGALS3,ENPP3,PLA2G2A,PRKCQ,PRLR,PTPRC,CCL5,XCL1,SFTPD,TNFRSF4,SCGB1A1,TNFSF13B,HHLA2,IKZF3,PTPN22,PLA2G2D,PYCARD,GAL,MZB1,SASH3,BTNL2,CRTAM,IL21,PLA2G2F,PDCD1LG2,HAVCR2	40/273
1_Member	GO Biological Processes	GO:0030097	hemopoiesis	-14.9889	-12.3862	343,430,814,860,864,912,915,916,920,925,940,959,1015,1050,1053,1636,2322,2841,3394,3458,3507,3558,3575,3659,3662,3676,3702,3718,3932,4094,4602,5336,5788,6932,7153,8651,8792,9833,10107,10537,10673,10803,22806,26191,26279,28982,29760,29851,30009,54440,55619,56833,59067,64919,79819,84101,114836,121340,133396,159296,387357,497189	AQP8,ASCL2,CAMK4,RUNX2,RUNX3,CD1D,CD3D,CD3E,CD4,CD8A,CD28,CD40LG,CDH17,CEBPA,CEBPE,ACE,FLT3,GPR18,IRF8,IFNG,IGHM,IL2,IL7R,IRF1,IRF4,ITGA4,ITK,JAK3,LCK,MAF,MYB,PLCG2,PTPRC,TCF7,TOP2A,SOCS1,TNFRSF11A,MELK,TRIM10,UBD,TNFSF13B,CCR9,IKZF3,PTPN22,PLA2G2D,FLVCR1,BLNK,ICOS,TBX21,SASH3,DOCK10,SLAMF8,IL21,BCL11B,DNAI4,USP44,SLAMF6,SP7,IL31RA,NKX2-3,THEMIS,TIFAB	62/690
1_Member	GO Biological Processes	GO:0042129	regulation of T cell proliferation	-14.9473	-12.3559	383,912,916,923,940,942,959,1493,3558,3594,3606,3659,3958,5320,5588,5788,6352,6375,6441,7356,10673,11148,26279,29108,54440,56244,56253,59067,64600,80380,84868	ARG1,CD1D,CD3E,CD6,CD28,CD86,CD40LG,CTLA4,IL2,IL12RB1,IL18,IRF1,LGALS3,PLA2G2A,PRKCQ,PTPRC,CCL5,XCL1,SFTPD,SCGB1A1,TNFSF13B,HHLA2,PLA2G2D,PYCARD,SASH3,BTNL2,CRTAM,IL21,PLA2G2F,PDCD1LG2,HAVCR2	31/184
1_Member	GO Biological Processes	GO:0030217	T cell differentiation	-14.7445	-12.1669	430,860,912,915,916,920,925,940,2841,3558,3575,3659,3662,3702,3932,4602,5788,6932,10803,22806,26191,26279,29851,30009,54440,59067,64919,84101,114836,159296,387357	ASCL2,RUNX2,CD1D,CD3D,CD3E,CD4,CD8A,CD28,GPR18,IL2,IL7R,IRF1,IRF4,ITK,LCK,MYB,PTPRC,TCF7,CCR9,IKZF3,PTPN22,PLA2G2D,ICOS,TBX21,SASH3,IL21,BCL11B,USP44,SLAMF6,NKX2-3,THEMIS	31/187
1_Member	GO Biological Processes	GO:0002696	positive regulation of leukocyte activation	-14.2785	-11.7493	864,912,914,916,920,921,923,939,940,942,952,959,1050,1803,2048,3458,3558,3575,3594,3606,3929,3932,5105,5588,5618,5788,6352,6375,7293,8651,8876,10666,10673,11148,29108,29851,30009,54440,56244,59067,64410,80380,84868	RUNX3,CD1D,CD2,CD3E,CD4,CD5,CD6,CD27,CD28,CD86,CD38,CD40LG,CEBPA,DPP4,EPHB2,IFNG,IL2,IL7R,IL12RB1,IL18,LBP,LCK,PCK1,PRKCQ,PRLR,PTPRC,CCL5,XCL1,TNFRSF4,SOCS1,VNN1,CD226,TNFSF13B,HHLA2,PYCARD,ICOS,TBX21,SASH3,BTNL2,IL21,KLHL25,PDCD1LG2,HAVCR2	43/372
1_Member	GO Biological Processes	GO:0050867	positive regulation of cell activation	-14.1332	-11.6135	864,912,914,916,920,921,923,939,940,942,952,959,1050,1803,2048,3458,3558,3575,3594,3606,3929,3932,4602,5105,5588,5618,5788,6352,6375,7293,8651,8876,10666,10673,11148,29108,29851,30009,54440,56244,59067,64410,80380,84868	RUNX3,CD1D,CD2,CD3E,CD4,CD5,CD6,CD27,CD28,CD86,CD38,CD40LG,CEBPA,DPP4,EPHB2,IFNG,IL2,IL7R,IL12RB1,IL18,LBP,LCK,MYB,PCK1,PRKCQ,PRLR,PTPRC,CCL5,XCL1,TNFRSF4,SOCS1,VNN1,CD226,TNFSF13B,HHLA2,PYCARD,ICOS,TBX21,SASH3,BTNL2,IL21,KLHL25,PDCD1LG2,HAVCR2	44/392
1_Member	GO Biological Processes	GO:0001819	positive regulation of cytokine production	-14.1	-11.5896	718,727,834,914,916,920,923,940,942,959,2048,2069,2268,3394,3458,3558,3594,3606,3659,3662,3665,3702,3929,4602,4843,5336,5345,5588,5788,6375,7294,9971,10666,10855,11148,24145,26191,27035,29108,30009,51744,54440,56244,56253,59067,84868,89870,114836,115362,116449,201633	C3,C5,CASP1,CD2,CD3E,CD4,CD6,CD28,CD86,CD40LG,EPHB2,EREG,FGR,IRF8,IFNG,IL2,IL12RB1,IL18,IRF1,IRF4,IRF7,ITK,LBP,MYB,NOS2,PLCG2,SERPINF2,PRKCQ,PTPRC,XCL1,TXK,NR1H4,CD226,HPSE,HHLA2,PANX1,PTPN22,NOX1,PYCARD,TBX21,CD244,SASH3,BTNL2,CRTAM,IL21,HAVCR2,TRIM15,SLAMF6,GBP5,CLNK,TIGIT	51/514
1_Member	GO Biological Processes	GO:0051251	positive regulation of lymphocyte activation	-13.0224	-10.5881	864,912,916,920,921,923,939,940,942,952,959,1803,2048,3458,3558,3575,3594,3606,3932,5105,5588,5618,5788,6352,6375,7293,8651,8876,10673,11148,29108,29851,30009,54440,56244,59067,64410,80380,84868	RUNX3,CD1D,CD3E,CD4,CD5,CD6,CD27,CD28,CD86,CD38,CD40LG,DPP4,EPHB2,IFNG,IL2,IL7R,IL12RB1,IL18,LCK,PCK1,PRKCQ,PRLR,PTPRC,CCL5,XCL1,TNFRSF4,SOCS1,VNN1,TNFSF13B,HHLA2,PYCARD,ICOS,TBX21,SASH3,BTNL2,IL21,KLHL25,PDCD1LG2,HAVCR2	39/337
1_Member	GO Biological Processes	GO:0050870	positive regulation of T cell activation	-12.9151	-10.5035	864,912,916,920,921,923,939,940,942,959,1803,3458,3558,3575,3594,3606,3932,5105,5588,5788,6352,6375,8651,8876,10673,11148,29108,29851,54440,56244,59067,64410,80380,84868	RUNX3,CD1D,CD3E,CD4,CD5,CD6,CD27,CD28,CD86,CD40LG,DPP4,IFNG,IL2,IL7R,IL12RB1,IL18,LCK,PCK1,PRKCQ,PTPRC,CCL5,XCL1,SOCS1,VNN1,TNFSF13B,HHLA2,PYCARD,ICOS,SASH3,BTNL2,IL21,KLHL25,PDCD1LG2,HAVCR2	34/261
1_Member	GO Biological Processes	GO:1903039	positive regulation of leukocyte cell-cell adhesion	-12.5085	-10.1456	864,912,916,920,921,923,939,940,942,959,1803,3458,3558,3575,3594,3606,3676,3932,5105,5588,5788,6352,6375,8651,8876,10673,11148,29108,29851,54440,56244,59067,64410,80380,84868	RUNX3,CD1D,CD3E,CD4,CD5,CD6,CD27,CD28,CD86,CD40LG,DPP4,IFNG,IL2,IL7R,IL12RB1,IL18,ITGA4,LCK,PCK1,PRKCQ,PTPRC,CCL5,XCL1,SOCS1,VNN1,TNFSF13B,HHLA2,PYCARD,ICOS,SASH3,BTNL2,IL21,KLHL25,PDCD1LG2,HAVCR2	35/285
1_Member	GO Biological Processes	GO:0050671	positive regulation of lymphocyte proliferation	-12.2773	-9.95038	912,916,923,940,942,952,959,2048,3558,3594,3606,5588,5618,5788,6352,6375,7293,10673,11148,29108,54440,56244,59067,80380,84868	CD1D,CD3E,CD6,CD28,CD86,CD38,CD40LG,EPHB2,IL2,IL12RB1,IL18,PRKCQ,PRLR,PTPRC,CCL5,XCL1,TNFRSF4,TNFSF13B,HHLA2,PYCARD,SASH3,BTNL2,IL21,PDCD1LG2,HAVCR2	25/147
1_Member	GO Biological Processes	GO:0032946	positive regulation of mononuclear cell proliferation	-12.0726	-9.78221	912,916,923,940,942,952,959,2048,3558,3594,3606,5588,5618,5788,6352,6375,7293,10673,11148,29108,54440,56244,59067,80380,84868	CD1D,CD3E,CD6,CD28,CD86,CD38,CD40LG,EPHB2,IL2,IL12RB1,IL18,PRKCQ,PRLR,PTPRC,CCL5,XCL1,TNFRSF4,TNFSF13B,HHLA2,PYCARD,SASH3,BTNL2,IL21,PDCD1LG2,HAVCR2	25/150
1_Member	GO Biological Processes	GO:0042102	positive regulation of T cell proliferation	-11.8337	-9.57549	912,916,923,940,942,959,3558,3594,3606,5588,5788,6352,6375,10673,11148,29108,54440,56244,59067,80380,84868	CD1D,CD3E,CD6,CD28,CD86,CD40LG,IL2,IL12RB1,IL18,PRKCQ,PTPRC,CCL5,XCL1,TNFSF13B,HHLA2,PYCARD,SASH3,BTNL2,IL21,PDCD1LG2,HAVCR2	21/105
1_Member	GO Biological Processes	GO:0022409	positive regulation of cell-cell adhesion	-11.6903	-9.44234	864,912,916,920,921,923,939,940,942,959,1803,3458,3558,3575,3594,3606,3676,3932,5105,5317,5345,5588,5788,6352,6375,8651,8876,10673,11148,29108,29851,54440,56244,59067,64410,80380,84868	RUNX3,CD1D,CD3E,CD4,CD5,CD6,CD27,CD28,CD86,CD40LG,DPP4,IFNG,IL2,IL7R,IL12RB1,IL18,ITGA4,LCK,PCK1,PKP1,SERPINF2,PRKCQ,PTPRC,CCL5,XCL1,SOCS1,VNN1,TNFSF13B,HHLA2,PYCARD,ICOS,SASH3,BTNL2,IL21,KLHL25,PDCD1LG2,HAVCR2	37/337
1_Member	GO Biological Processes	GO:0032649	regulation of type II interferon production	-11.2645	-9.05976	914,916,3394,3558,3594,3606,6375,7294,7356,9971,10225,10666,26191,29108,51744,54440,56253,59067,80380,84868,114836,171389	CD2,CD3E,IRF8,IL2,IL12RB1,IL18,XCL1,TXK,SCGB1A1,NR1H4,CD96,CD226,PTPN22,PYCARD,CD244,SASH3,CRTAM,IL21,PDCD1LG2,HAVCR2,SLAMF6,NLRP6	22/124
1_Member	GO Biological Processes	GO:0070665	positive regulation of leukocyte proliferation	-10.946	-8.77213	912,916,923,940,942,952,959,2048,3558,3594,3606,5588,5618,5788,6352,6375,7293,10673,11148,29108,54440,56244,59067,80380,84868	CD1D,CD3E,CD6,CD28,CD86,CD38,CD40LG,EPHB2,IL2,IL12RB1,IL18,PRKCQ,PRLR,PTPRC,CCL5,XCL1,TNFRSF4,TNFSF13B,HHLA2,PYCARD,SASH3,BTNL2,IL21,PDCD1LG2,HAVCR2	25/168
1_Member	GO Biological Processes	GO:0045785	positive regulation of cell adhesion	-9.97532	-7.87918	335,864,912,916,920,921,923,939,940,942,959,1803,2810,3458,3558,3575,3594,3606,3676,3932,5105,5317,5345,5588,5788,6352,6370,6375,8651,8784,8876,10562,10673,11148,29108,29851,54440,56244,57091,59067,64410,80380,84868	APOA1,RUNX3,CD1D,CD3E,CD4,CD5,CD6,CD27,CD28,CD86,CD40LG,DPP4,SFN,IFNG,IL2,IL7R,IL12RB1,IL18,ITGA4,LCK,PCK1,PKP1,SERPINF2,PRKCQ,PTPRC,CCL5,CCL25,XCL1,SOCS1,TNFRSF18,VNN1,OLFM4,TNFSF13B,HHLA2,PYCARD,ICOS,SASH3,BTNL2,CASS4,IL21,KLHL25,PDCD1LG2,HAVCR2	43/499
1_Member	GO Biological Processes	GO:0032729	positive regulation of type II interferon production	-9.34445	-7.28252	914,916,3394,3558,3594,3606,7294,10666,26191,29108,51744,54440,56253,59067,84868,114836	CD2,CD3E,IRF8,IL2,IL12RB1,IL18,TXK,CD226,PTPN22,PYCARD,CD244,SASH3,CRTAM,IL21,HAVCR2,SLAMF6	16/78
2_Summary	GO Biological Processes	GO:0050778	positive regulation of immune response	-27.2855	-23.8019	696,717,718,727,729,731,732,735,834,912,913,915,916,919,920,925,926,940,942,952,1493,2069,2220,2268,2533,2634,3426,3458,3507,3558,3594,3606,3665,3702,3824,3929,3932,3937,4057,4068,4843,5105,5336,5588,5648,5650,5788,6352,6375,6891,7294,8807,9390,9971,10584,10666,10673,11148,26191,29108,29760,30009,50852,54440,54900,56244,56253,59067,64922,84174,84868,89870,92610,114836,115362,116449,171389,199920,…	BTN1A1,C2,C3,C5,C6,C8A,C8B,C9,CASP1,CD1D,CD1E,CD3D,CD3E,CD247,CD4,CD8A,CD8B,CD28,CD86,CD38,CTLA4,EREG,FCN2,FGR,FYB1,GBP2,CFI,IFNG,IGHM,IL2,IL12RB1,IL18,IRF7,ITK,KLRD1,LBP,LCK,LCP2,LTF,SH2D1A,NOS2,PCK1,PLCG2,PRKCQ,MASP1,KLK7,PTPRC,CCL5,XCL1,TAP2,TXK,IL18RAP,SLC22A13,NR1H4,COLEC10,CD226,TNFSF13B,HHLA2,PTPN22,PYCARD,BLNK,TBX21,TRAT1,SASH3,LAX1,BTNL2,CRTAM,IL21,LRRC19,SLA2,HAVCR2,TRIM15,TIFA,SLAMF6,G…	84/-
2_Member	GO Biological Processes	GO:0050778	positive regulation of immune response	-27.2855	-23.8019	696,717,718,727,729,731,732,735,834,912,913,915,916,919,920,925,926,940,942,952,1493,2069,2220,2268,2533,2634,3426,3458,3507,3558,3594,3606,3665,3702,3824,3929,3932,3937,4057,4068,4843,5105,5336,5588,5648,5650,5788,6352,6375,6891,7294,8807,9390,9971,10584,10666,10673,11148,26191,29108,29760,30009,50852,54440,54900,56244,56253,59067,64922,84174,84868,89870,92610,114836,115362,116449,171389,199920,…	BTN1A1,C2,C3,C5,C6,C8A,C8B,C9,CASP1,CD1D,CD1E,CD3D,CD3E,CD247,CD4,CD8A,CD8B,CD28,CD86,CD38,CTLA4,EREG,FCN2,FGR,FYB1,GBP2,CFI,IFNG,IGHM,IL2,IL12RB1,IL18,IRF7,ITK,KLRD1,LBP,LCK,LCP2,LTF,SH2D1A,NOS2,PCK1,PLCG2,PRKCQ,MASP1,KLK7,PTPRC,CCL5,XCL1,TAP2,TXK,IL18RAP,SLC22A13,NR1H4,COLEC10,CD226,TNFSF13B,HHLA2,PTPN22,PYCARD,BLNK,TBX21,TRAT1,SASH3,LAX1,BTNL2,CRTAM,IL21,LRRC19,SLA2,HAVCR2,TRIM15,TIFA,SLAMF6,G…	81/684
2_Member	GO Biological Processes	GO:0002253	activation of immune response	-19.6043	-16.677	696,717,718,727,729,731,732,735,834,915,916,919,925,926,940,952,1493,2220,2268,2533,2634,3426,3458,3507,3665,3702,3824,3929,3932,3937,4843,5336,5648,5788,7294,9971,10584,11148,26191,29108,29760,54900,56244,64922,84174,84868,92610,115362,171389,199920,387357,497189	BTN1A1,C2,C3,C5,C6,C8A,C8B,C9,CASP1,CD3D,CD3E,CD247,CD8A,CD8B,CD28,CD38,CTLA4,FCN2,FGR,FYB1,GBP2,CFI,IFNG,IGHM,IRF7,ITK,KLRD1,LBP,LCK,LCP2,NOS2,PLCG2,MASP1,PTPRC,TXK,NR1H4,COLEC10,HHLA2,PTPN22,PYCARD,BLNK,LAX1,BTNL2,LRRC19,SLA2,HAVCR2,TIFA,GBP5,NLRP6,FYB2,THEMIS,TIFAB	52/396
2_Member	GO Biological Processes	GO:0002757	immune response-activating signaling pathway	-15.4436	-12.8038	696,718,834,915,916,919,925,926,940,952,1493,2220,2268,2533,3458,3507,3665,3702,3824,3929,3932,3937,4843,5336,5788,7294,9971,10584,11148,26191,29108,29760,54900,56244,64922,84174,84868,92610,171389,199920,387357,497189	BTN1A1,C3,CASP1,CD3D,CD3E,CD247,CD8A,CD8B,CD28,CD38,CTLA4,FCN2,FGR,FYB1,IFNG,IGHM,IRF7,ITK,KLRD1,LBP,LCK,LCP2,NOS2,PLCG2,PTPRC,TXK,NR1H4,COLEC10,HHLA2,PTPN22,PYCARD,BLNK,LAX1,BTNL2,LRRC19,SLA2,HAVCR2,TIFA,NLRP6,FYB2,THEMIS,TIFAB	42/330
2_Member	GO Biological Processes	GO:0002764	immune response-regulating signaling pathway	-15.3591	-12.7329	696,718,834,915,916,919,925,926,940,952,1493,2204,2220,2268,2533,3458,3507,3665,3702,3824,3929,3932,3937,4843,5336,5588,5788,7294,9214,9971,10584,11148,26191,29108,29760,54900,56244,64922,84174,84868,92610,171389,199920,387357,387837,497189	BTN1A1,C3,CASP1,CD3D,CD3E,CD247,CD8A,CD8B,CD28,CD38,CTLA4,FCAR,FCN2,FGR,FYB1,IFNG,IGHM,IRF7,ITK,KLRD1,LBP,LCK,LCP2,NOS2,PLCG2,PRKCQ,PTPRC,TXK,FCMR,NR1H4,COLEC10,HHLA2,PTPN22,PYCARD,BLNK,LAX1,BTNL2,LRRC19,SLA2,HAVCR2,TIFA,NLRP6,FYB2,THEMIS,CLEC12B,TIFAB	46/395
2_Member	GO Biological Processes	GO:0002768	immune response-regulating cell surface receptor signaling pathway	-13.903	-11.4107	696,718,915,916,919,925,926,940,952,1493,2204,2220,2268,2533,3458,3507,3702,3824,3929,3932,3937,4843,5336,5588,5788,7294,9214,10584,11148,26191,29760,54900,56244,84174,199920,387357,387837	BTN1A1,C3,CD3D,CD3E,CD247,CD8A,CD8B,CD28,CD38,CTLA4,FCAR,FCN2,FGR,FYB1,IFNG,IGHM,ITK,KLRD1,LBP,LCK,LCP2,NOS2,PLCG2,PRKCQ,PTPRC,TXK,FCMR,COLEC10,HHLA2,PTPN22,BLNK,LAX1,BTNL2,SLA2,FYB2,THEMIS,CLEC12B	37/286
2_Member	GO Biological Processes	GO:0002429	immune response-activating cell surface receptor signaling pathway	-12.6685	-10.2922	696,718,915,916,919,925,926,940,952,1493,2220,2268,2533,3458,3507,3702,3824,3929,3932,3937,4843,5336,5788,7294,10584,11148,26191,29760,54900,56244,84174,199920,387357	BTN1A1,C3,CD3D,CD3E,CD247,CD8A,CD8B,CD28,CD38,CTLA4,FCN2,FGR,FYB1,IFNG,IGHM,ITK,KLRD1,LBP,LCK,LCP2,NOS2,PLCG2,PTPRC,TXK,COLEC10,HHLA2,PTPN22,BLNK,LAX1,BTNL2,SLA2,FYB2,THEMIS	33/251
2_Member	GO Biological Processes	GO:0050851	antigen receptor-mediated signaling pathway	-11.4888	-9.26054	696,915,916,919,925,926,940,952,1493,2533,3507,3702,3932,3937,5336,5788,7294,11148,26191,29760,54900,56244,84174,199920,387357	BTN1A1,CD3D,CD3E,CD247,CD8A,CD8B,CD28,CD38,CTLA4,FYB1,IGHM,ITK,LCK,LCP2,PLCG2,PTPRC,TXK,HHLA2,PTPN22,BLNK,LAX1,BTNL2,SLA2,FYB2,THEMIS	25/159
2_Member	GO Biological Processes	GO:0050852	T cell receptor signaling pathway	-10.2087	-8.09784	696,915,916,919,925,926,940,1493,2533,3702,3932,3937,5336,5788,7294,11148,26191,56244,199920,387357	BTN1A1,CD3D,CD3E,CD247,CD8A,CD8B,CD28,CTLA4,FYB1,ITK,LCK,LCP2,PLCG2,PTPRC,TXK,HHLA2,PTPN22,BTNL2,FYB2,THEMIS	20/114
3_Summary	GO Biological Processes	GO:0002697	regulation of immune effector process	-23.2514	-20.0232	54,335,383,430,718,912,913,940,942,959,969,1776,2048,2220,2268,3458,3558,3575,3594,3606,3662,3718,3824,3929,3958,4068,4843,5105,5169,5336,5648,5650,5788,6375,6891,7293,8807,8832,9390,10225,10584,10666,11005,24145,29108,30009,51237,51744,54440,56253,56833,59067,84868,114836,116449,201633,387837,441168,5551,920,3659,3665,5588,10673	ACP5,APOA1,ARG1,ASCL2,C3,CD1D,CD1E,CD28,CD86,CD40LG,CD69,DNASE1L3,EPHB2,FCN2,FGR,IFNG,IL2,IL7R,IL12RB1,IL18,IRF4,JAK3,KLRD1,LBP,LGALS3,SH2D1A,NOS2,PCK1,ENPP3,PLCG2,MASP1,KLK7,PTPRC,XCL1,TAP2,TNFRSF4,IL18RAP,CD84,SLC22A13,CD96,COLEC10,CD226,SPINK5,PANX1,PYCARD,TBX21,MZB1,CD244,SASH3,CRTAM,SLAMF8,IL21,HAVCR2,SLAMF6,CLNK,TIGIT,CLEC12B,CALHM6,PRF1,CD4,IRF1,IRF7,PRKCQ,TNFSF13B	64/-
3_Member	GO Biological Processes	GO:0002697	regulation of immune effector process	-23.2514	-20.0232	54,335,383,430,718,912,913,940,942,959,969,1776,2048,2220,2268,3458,3558,3575,3594,3606,3662,3718,3824,3929,3958,4068,4843,5105,5169,5336,5648,5650,5788,6375,6891,7293,8807,8832,9390,10225,10584,10666,11005,24145,29108,30009,51237,51744,54440,56253,56833,59067,84868,114836,116449,201633,387837,441168	ACP5,APOA1,ARG1,ASCL2,C3,CD1D,CD1E,CD28,CD86,CD40LG,CD69,DNASE1L3,EPHB2,FCN2,FGR,IFNG,IL2,IL7R,IL12RB1,IL18,IRF4,JAK3,KLRD1,LBP,LGALS3,SH2D1A,NOS2,PCK1,ENPP3,PLCG2,MASP1,KLK7,PTPRC,XCL1,TAP2,TNFRSF4,IL18RAP,CD84,SLC22A13,CD96,COLEC10,CD226,SPINK5,PANX1,PYCARD,TBX21,MZB1,CD244,SASH3,CRTAM,SLAMF8,IL21,HAVCR2,SLAMF6,CLNK,TIGIT,CLEC12B,CALHM6	58/414
3_Member	GO Biological Processes	GO:0002699	positive regulation of immune effector process	-16.261	-13.5409	383,718,912,913,940,942,2048,2220,2268,3458,3558,3594,3606,3824,3929,4068,4843,5105,5169,5336,5650,5788,6375,6891,7293,8807,9390,10584,10666,24145,29108,30009,51237,51744,54440,56253,59067,114836,116449	ARG1,C3,CD1D,CD1E,CD28,CD86,EPHB2,FCN2,FGR,IFNG,IL2,IL12RB1,IL18,KLRD1,LBP,SH2D1A,NOS2,PCK1,ENPP3,PLCG2,KLK7,PTPRC,XCL1,TAP2,TNFRSF4,IL18RAP,SLC22A13,COLEC10,CD226,PANX1,PYCARD,TBX21,MZB1,CD244,SASH3,CRTAM,IL21,SLAMF6,CLNK	39/270
3_Member	GO Biological Processes	GO:0002703	regulation of leukocyte mediated immunity	-12.9642	-10.5375	383,718,912,913,940,1776,2268,3558,3575,3594,3606,3718,3824,4068,4843,5336,5788,6375,6891,8807,8832,9390,10225,10666,30009,54440,56253,59067,84868,114836,116449,201633,387837,441168	ARG1,C3,CD1D,CD1E,CD28,DNASE1L3,FGR,IL2,IL7R,IL12RB1,IL18,JAK3,KLRD1,SH2D1A,NOS2,PLCG2,PTPRC,XCL1,TAP2,IL18RAP,CD84,SLC22A13,CD96,CD226,TBX21,SASH3,CRTAM,IL21,HAVCR2,SLAMF6,CLNK,TIGIT,CLEC12B,CALHM6	34/260
3_Member	GO Biological Processes	GO:0031341	regulation of cell killing	-12.3656	-10.022	383,912,913,1776,3575,3594,3824,4068,4843,5551,5788,6375,6891,8807,9390,10666,56253,59067,84868,114836,201633,387837	ARG1,CD1D,CD1E,DNASE1L3,IL7R,IL12RB1,KLRD1,SH2D1A,NOS2,PRF1,PTPRC,XCL1,TAP2,IL18RAP,SLC22A13,CD226,CRTAM,IL21,HAVCR2,SLAMF6,TIGIT,CLEC12B	22/110
3_Member	GO Biological Processes	GO:0001910	regulation of leukocyte mediated cytotoxicity	-12.2714	-9.95038	383,912,913,1776,3575,3594,3824,4068,4843,5788,6375,6891,8807,9390,10666,56253,59067,84868,114836,201633,387837	ARG1,CD1D,CD1E,DNASE1L3,IL7R,IL12RB1,KLRD1,SH2D1A,NOS2,PTPRC,XCL1,TAP2,IL18RAP,SLC22A13,CD226,CRTAM,IL21,HAVCR2,SLAMF6,TIGIT,CLEC12B	21/100
3_Member	GO Biological Processes	GO:0002706	regulation of lymphocyte mediated immunity	-11.5174	-9.2843	383,718,912,913,940,3558,3575,3594,3606,3824,4068,5788,6375,6891,8807,9390,10225,10666,30009,54440,56253,59067,84868,114836,116449,201633,387837,441168	ARG1,C3,CD1D,CD1E,CD28,IL2,IL7R,IL12RB1,IL18,KLRD1,SH2D1A,PTPRC,XCL1,TAP2,IL18RAP,SLC22A13,CD96,CD226,TBX21,SASH3,CRTAM,IL21,HAVCR2,SLAMF6,CLNK,TIGIT,CLEC12B,CALHM6	28/200
3_Member	GO Biological Processes	GO:0031343	positive regulation of cell killing	-11.0339	-8.84706	383,912,913,3594,3824,4068,4843,5551,5788,6375,6891,8807,9390,10666,56253,59067,114836	ARG1,CD1D,CD1E,IL12RB1,KLRD1,SH2D1A,NOS2,PRF1,PTPRC,XCL1,TAP2,IL18RAP,SLC22A13,CD226,CRTAM,IL21,SLAMF6	17/71
3_Member	GO Biological Processes	GO:0002705	positive regulation of leukocyte mediated immunity	-10.9099	-8.74444	383,718,912,913,940,3558,3594,3606,3824,4068,4843,5336,5788,6375,6891,8807,9390,10666,30009,54440,56253,59067,114836,116449	ARG1,C3,CD1D,CD1E,CD28,IL2,IL12RB1,IL18,KLRD1,SH2D1A,NOS2,PLCG2,PTPRC,XCL1,TAP2,IL18RAP,SLC22A13,CD226,TBX21,SASH3,CRTAM,IL21,SLAMF6,CLNK	24/155
3_Member	GO Biological Processes	GO:0002819	regulation of adaptive immune response	-10.5553	-8.41812	383,430,718,912,913,920,940,969,2048,3558,3575,3594,3606,3659,3665,3718,3824,5588,5788,6375,6891,9390,10666,10673,29108,30009,54440,84868	ARG1,ASCL2,C3,CD1D,CD1E,CD4,CD28,CD69,EPHB2,IL2,IL7R,IL12RB1,IL18,IRF1,IRF7,JAK3,KLRD1,PRKCQ,PTPRC,XCL1,TAP2,SLC22A13,CD226,TNFSF13B,PYCARD,TBX21,SASH3,HAVCR2	28/219
3_Member	GO Biological Processes	GO:0001912	positive regulation of leukocyte mediated cytotoxicity	-10.2988	-8.17322	383,912,913,3594,3824,4068,4843,5788,6375,6891,8807,9390,10666,56253,59067,114836	ARG1,CD1D,CD1E,IL12RB1,KLRD1,SH2D1A,NOS2,PTPRC,XCL1,TAP2,IL18RAP,SLC22A13,CD226,CRTAM,IL21,SLAMF6	16/68
3_Member	GO Biological Processes	GO:0002708	positive regulation of lymphocyte mediated immunity	-9.79238	-7.70679	718,912,913,940,3558,3594,3606,3824,4068,5788,6375,6891,8807,9390,10666,30009,54440,56253,59067,114836,116449	C3,CD1D,CD1E,CD28,IL2,IL12RB1,IL18,KLRD1,SH2D1A,PTPRC,XCL1,TAP2,IL18RAP,SLC22A13,CD226,TBX21,SASH3,CRTAM,IL21,SLAMF6,CLNK	21/133
3_Member	GO Biological Processes	GO:0002822	regulation of adaptive immune response based on somatic recombination of immune receptors built from immunoglobulin superfamily domains	-9.10297	-7.05719	383,430,718,912,913,920,940,969,2048,3558,3575,3594,3606,3718,3824,5588,5788,6375,6891,9390,10666,10673,30009,54440,84868	ARG1,ASCL2,C3,CD1D,CD1E,CD4,CD28,CD69,EPHB2,IL2,IL7R,IL12RB1,IL18,JAK3,KLRD1,PRKCQ,PTPRC,XCL1,TAP2,SLC22A13,CD226,TNFSF13B,TBX21,SASH3,HAVCR2	25/204
3_Member	GO Biological Processes	GO:0002821	positive regulation of adaptive immune response	-7.25537	-5.34933	718,912,913,920,940,3558,3594,3606,5588,5788,6375,6891,9390,10666,10673,29108,30009,54440	C3,CD1D,CD1E,CD4,CD28,IL2,IL12RB1,IL18,PRKCQ,PTPRC,XCL1,TAP2,SLC22A13,CD226,TNFSF13B,PYCARD,TBX21,SASH3	18/136
3_Member	GO Biological Processes	GO:0002824	positive regulation of adaptive immune response based on somatic recombination of immune receptors built from immunoglobulin superfamily domains	-6.81105	-4.94661	718,912,913,920,940,3558,3594,3606,5588,5788,6375,6891,9390,10666,10673,30009,54440	C3,CD1D,CD1E,CD4,CD28,IL2,IL12RB1,IL18,PRKCQ,PTPRC,XCL1,TAP2,SLC22A13,CD226,TNFSF13B,TBX21,SASH3	17/130
3_Member	GO Biological Processes	GO:0001914	regulation of T cell mediated cytotoxicity	-5.17816	-3.50216	912,913,3575,3594,3824,5788,6375,6891,9390	CD1D,CD1E,IL7R,IL12RB1,KLRD1,PTPRC,XCL1,TAP2,SLC22A13	9/48
3_Member	GO Biological Processes	GO:0002709	regulation of T cell mediated immunity	-5.04438	-3.39336	383,912,913,3575,3594,3606,3824,5788,6375,6891,9390,30009,54440	ARG1,CD1D,CD1E,IL7R,IL12RB1,IL18,KLRD1,PTPRC,XCL1,TAP2,SLC22A13,TBX21,SASH3	13/106
3_Member	GO Biological Processes	GO:0002711	positive regulation of T cell mediated immunity	-4.48601	-2.91417	912,913,3594,3606,5788,6375,6891,9390,30009,54440	CD1D,CD1E,IL12RB1,IL18,PTPRC,XCL1,TAP2,SLC22A13,TBX21,SASH3	10/72
3_Member	GO Biological Processes	GO:0001916	positive regulation of T cell mediated cytotoxicity	-4.09568	-2.5917	912,913,3594,5788,6375,6891,9390	CD1D,CD1E,IL12RB1,PTPRC,XCL1,TAP2,SLC22A13	7/38
4_Summary	GO Biological Processes	GO:0009617	response to bacterium	-22.243	-19.0605	54,356,445,717,718,834,840,912,920,923,942,1053,1365,1373,1543,1610,1636,2048,2204,2220,2268,2633,2634,2643,2672,3001,3394,3507,3512,3575,3576,3606,3929,4057,4069,4129,4314,4843,5105,5320,5336,5618,6441,6555,6891,6956,7356,7429,7432,8029,8792,9227,9971,10225,10578,11009,22806,26191,28689,29108,54210,55876,56833,58985,80380,83998,84419,84868,115362,149708,171389,245929,389643,497189,646627,730249,…	ACP5,FASLG,ASS1,C2,C3,CASP1,CASP7,CD1D,CD4,CD6,CD86,CEBPE,CLDN3,CPS1,CYP1A1,DAO,ACE,EPHB2,FCAR,FCN2,FGR,GBP1,GBP2,GCH1,GFI1,GZMA,IRF8,IGHM,JCHAIN,IL7R,CXCL8,IL18,LBP,LTF,LYZ,MAOB,MMP3,NOS2,PCK1,PLA2G2A,PLCG2,PRLR,SFTPD,SLC10A2,TAP2,TRAV6,SCGB1A1,VIL1,VIP,CUBN,TNFRSF11A,LRAT,NR1H4,CD96,GNLY,IL24,IKZF3,PTPN22,TRAV4,PYCARD,TREM1,GSDMB,SLAMF8,IL22RA1,PDCD1LG2,REG4,C15orf48,HAVCR2,GBP5,WFDC5,NLRP6,DEF…	94/-
4_Member	GO Biological Processes	GO:0009617	response to bacterium	-22.243	-19.0605	54,356,445,717,718,834,840,912,920,923,942,1053,1365,1373,1543,1610,1636,2048,2204,2220,2268,2633,2634,2643,2672,3001,3394,3507,3512,3575,3576,3606,3929,4057,4069,4129,4314,4843,5105,5320,5336,5618,6441,6555,6891,6956,7356,7429,7432,8029,8792,9227,9971,10225,10578,11009,22806,26191,28689,29108,54210,55876,56833,58985,80380,83998,84419,84868,115362,149708,171389,245929,389643,497189,646627,730249	ACP5,FASLG,ASS1,C2,C3,CASP1,CASP7,CD1D,CD4,CD6,CD86,CEBPE,CLDN3,CPS1,CYP1A1,DAO,ACE,EPHB2,FCAR,FCN2,FGR,GBP1,GBP2,GCH1,GFI1,GZMA,IRF8,IGHM,JCHAIN,IL7R,CXCL8,IL18,LBP,LTF,LYZ,MAOB,MMP3,NOS2,PCK1,PLA2G2A,PLCG2,PRLR,SFTPD,SLC10A2,TAP2,TRAV6,SCGB1A1,VIL1,VIP,CUBN,TNFRSF11A,LRAT,NR1H4,CD96,GNLY,IL24,IKZF3,PTPN22,TRAV4,PYCARD,TREM1,GSDMB,SLAMF8,IL22RA1,PDCD1LG2,REG4,C15orf48,HAVCR2,GBP5,WFDC5,NLRP6,DEF…	76/726
4_Member	GO Biological Processes	GO:0032496	response to lipopolysaccharide	-12.2696	-9.95038	54,356,445,717,834,840,923,942,1053,1373,1543,1636,2048,2204,2634,2643,2672,3394,3576,3606,3929,4129,4314,4843,5336,7356,8792,9971,10225,11009,26191,29108,80380,84868,115362,389643,497189,730249	ACP5,FASLG,ASS1,C2,CASP1,CASP7,CD6,CD86,CEBPE,CPS1,CYP1A1,ACE,EPHB2,FCAR,GBP2,GCH1,GFI1,IRF8,CXCL8,IL18,LBP,MAOB,MMP3,NOS2,PLCG2,SCGB1A1,TNFRSF11A,NR1H4,CD96,IL24,PTPN22,PYCARD,PDCD1LG2,HAVCR2,GBP5,NUGGC,TIFAB,ACOD1	38/339
4_Member	GO Biological Processes	GO:0002237	response to molecule of bacterial origin	-12.0664	-9.7815	54,356,445,717,834,840,923,942,1053,1373,1543,1636,2048,2204,2634,2643,2672,3394,3576,3606,3929,4129,4314,4843,5336,6891,7356,8792,9971,10225,11009,26191,29108,80380,84868,115362,389643,497189,730249	ACP5,FASLG,ASS1,C2,CASP1,CASP7,CD6,CD86,CEBPE,CPS1,CYP1A1,ACE,EPHB2,FCAR,GBP2,GCH1,GFI1,IRF8,CXCL8,IL18,LBP,MAOB,MMP3,NOS2,PLCG2,TAP2,SCGB1A1,TNFRSF11A,NR1H4,CD96,IL24,PTPN22,PYCARD,PDCD1LG2,HAVCR2,GBP5,NUGGC,TIFAB,ACOD1	39/361
4_Member	GO Biological Processes	GO:0071396	cellular response to lipid	-10.8326	-8.67541	445,476,834,840,923,942,1053,1066,1373,1393,1636,2048,2203,2204,2322,2634,2672,3394,3576,3606,3929,3949,4257,4314,4602,4843,5030,5105,5336,5457,6258,6532,6755,7421,9971,11009,26191,29108,54762,80380,84830,84868,115362,346673,389643,497189,730249	ASS1,ATP1A1,CASP1,CASP7,CD6,CD86,CEBPE,CES1,CPS1,CRHBP,ACE,EPHB2,FBP1,FCAR,FLT3,GBP2,GFI1,IRF8,CXCL8,IL18,LBP,LDLR,MGST1,MMP3,MYB,NOS2,P2RY4,PCK1,PLCG2,POU4F1,RXRG,SLC6A4,SSTR5,VDR,NR1H4,IL24,PTPN22,PYCARD,GRAMD1C,PDCD1LG2,ADTRP,HAVCR2,GBP5,STRA8,NUGGC,TIFAB,ACOD1	47/546
4_Member	GO Biological Processes	GO:0071222	cellular response to lipopolysaccharide	-10.1629	-8.05597	445,834,840,923,942,1053,2048,2204,2634,2672,3394,3576,3606,3929,4314,4843,5336,9971,11009,26191,29108,80380,84868,115362,389643,497189,730249	ASS1,CASP1,CASP7,CD6,CD86,CEBPE,EPHB2,FCAR,GBP2,GFI1,IRF8,CXCL8,IL18,LBP,MMP3,NOS2,PLCG2,NR1H4,IL24,PTPN22,PYCARD,PDCD1LG2,HAVCR2,GBP5,NUGGC,TIFAB,ACOD1	27/212
4_Member	GO Biological Processes	GO:0071219	cellular response to molecule of bacterial origin	-9.52626	-7.45435	445,834,840,923,942,1053,2048,2204,2634,2672,3394,3576,3606,3929,4314,4843,5336,9971,11009,26191,29108,80380,84868,115362,389643,497189,730249	ASS1,CASP1,CASP7,CD6,CD86,CEBPE,EPHB2,FCAR,GBP2,GFI1,IRF8,CXCL8,IL18,LBP,MMP3,NOS2,PLCG2,NR1H4,IL24,PTPN22,PYCARD,PDCD1LG2,HAVCR2,GBP5,NUGGC,TIFAB,ACOD1	27/226
4_Member	GO Biological Processes	GO:0071216	cellular response to biotic stimulus	-9.12323	-7.07426	445,834,840,923,942,1053,2048,2204,2634,2672,3394,3576,3606,3929,4314,4843,5336,9971,11009,26191,29108,80380,84868,115362,347252,389643,497189,730249	ASS1,CASP1,CASP7,CD6,CD86,CEBPE,EPHB2,FCAR,GBP2,GFI1,IRF8,CXCL8,IL18,LBP,MMP3,NOS2,PLCG2,NR1H4,IL24,PTPN22,PYCARD,PDCD1LG2,HAVCR2,GBP5,IGFBPL1,NUGGC,TIFAB,ACOD1	28/252
5_Summary	GO Biological Processes	GO:0002683	negative regulation of immune system process	-21.9646	-18.8352	54,335,383,430,727,864,942,969,1050,1493,1803,2268,2633,2810,2841,3558,3575,3659,3662,3718,3824,3949,3958,4057,4068,5169,5320,5648,5788,6370,6375,6441,7356,8530,8651,8832,9290,10225,11005,26007,26191,26279,27293,30009,51083,53347,54625,54900,56244,56253,56833,64600,79037,80380,84174,84830,84868,116449,133396,149095,171389,197358,201633,374403,387837,730249,445,4072,26154,80709,1366,1600,2048,2729…	ACP5,APOA1,ARG1,ASCL2,C5,RUNX3,CD86,CD69,CEBPA,CTLA4,DPP4,FGR,GBP1,SFN,GPR18,IL2,IL7R,IRF1,IRF4,JAK3,KLRD1,LDLR,LGALS3,LTF,SH2D1A,ENPP3,PLA2G2A,MASP1,PTPRC,CCL25,XCL1,SFTPD,SCGB1A1,CST7,SOCS1,CD84,GPR55,CD96,SPINK5,TKFC,PTPN22,PLA2G2D,SMPDL3B,TBX21,GAL,UBASH3A,PARP14,LAX1,BTNL2,CRTAM,SLAMF8,PLA2G2F,PVRIG,PDCD1LG2,SLA2,ADTRP,HAVCR2,CLNK,IL31RA,DCST1,NLRP6,NLRC3,TIGIT,TBC1D10C,CLEC12B,ACOD1,ASS1,EP…	106/-
5_Member	GO Biological Processes	GO:0002683	negative regulation of immune system process	-21.9646	-18.8352	54,335,383,430,727,864,942,969,1050,1493,1803,2268,2633,2810,2841,3558,3575,3659,3662,3718,3824,3949,3958,4057,4068,5169,5320,5648,5788,6370,6375,6441,7356,8530,8651,8832,9290,10225,11005,26007,26191,26279,27293,30009,51083,53347,54625,54900,56244,56253,56833,64600,79037,80380,84174,84830,84868,116449,133396,149095,171389,197358,201633,374403,387837,730249	ACP5,APOA1,ARG1,ASCL2,C5,RUNX3,CD86,CD69,CEBPA,CTLA4,DPP4,FGR,GBP1,SFN,GPR18,IL2,IL7R,IRF1,IRF4,JAK3,KLRD1,LDLR,LGALS3,LTF,SH2D1A,ENPP3,PLA2G2A,MASP1,PTPRC,CCL25,XCL1,SFTPD,SCGB1A1,CST7,SOCS1,CD84,GPR55,CD96,SPINK5,TKFC,PTPN22,PLA2G2D,SMPDL3B,TBX21,GAL,UBASH3A,PARP14,LAX1,BTNL2,CRTAM,SLAMF8,PLA2G2F,PVRIG,PDCD1LG2,SLA2,ADTRP,HAVCR2,CLNK,IL31RA,DCST1,NLRP6,NLRC3,TIGIT,TBC1D10C,CLEC12B,ACOD1	66/564
5_Member	GO Biological Processes	GO:0002695	negative regulation of leukocyte activation	-16.1831	-13.4777	383,430,864,942,969,1493,2268,3558,3659,3718,3949,3958,5169,5320,5788,6375,6441,7356,8530,8651,8832,26191,26279,30009,51083,54900,56253,64600,80380,84868,116449,133396,201633,374403	ARG1,ASCL2,RUNX3,CD86,CD69,CTLA4,FGR,IL2,IRF1,JAK3,LDLR,LGALS3,ENPP3,PLA2G2A,PTPRC,XCL1,SFTPD,SCGB1A1,CST7,SOCS1,CD84,PTPN22,PLA2G2D,TBX21,GAL,LAX1,CRTAM,PLA2G2F,PDCD1LG2,HAVCR2,CLNK,IL31RA,TIGIT,TBC1D10C	34/204
5_Member	GO Biological Processes	GO:0050866	negative regulation of cell activation	-14.7366	-12.1669	383,430,864,942,969,1493,2268,3558,3659,3718,3949,3958,5169,5320,5788,6375,6441,7356,8530,8651,8832,26191,26279,30009,51083,54900,56253,64600,80380,84868,116449,133396,201633,374403	ARG1,ASCL2,RUNX3,CD86,CD69,CTLA4,FGR,IL2,IRF1,JAK3,LDLR,LGALS3,ENPP3,PLA2G2A,PTPRC,XCL1,SFTPD,SCGB1A1,CST7,SOCS1,CD84,PTPN22,PLA2G2D,TBX21,GAL,LAX1,CRTAM,PLA2G2F,PDCD1LG2,HAVCR2,CLNK,IL31RA,TIGIT,TBC1D10C	34/227
5_Member	GO Biological Processes	GO:1903038	negative regulation of leukocyte cell-cell adhesion	-13.4702	-10.9866	383,430,445,864,942,969,1493,3558,3659,3718,3958,5320,6370,6375,6441,7356,8651,26191,26279,30009,54900,56253,64600,80380,84830,84868,201633	ARG1,ASCL2,ASS1,RUNX3,CD86,CD69,CTLA4,IL2,IRF1,JAK3,LGALS3,PLA2G2A,CCL25,XCL1,SFTPD,SCGB1A1,SOCS1,PTPN22,PLA2G2D,TBX21,LAX1,CRTAM,PLA2G2F,PDCD1LG2,ADTRP,HAVCR2,TIGIT	27/155
5_Member	GO Biological Processes	GO:0022408	negative regulation of cell-cell adhesion	-13.3747	-10.9082	335,383,430,445,864,942,969,1493,3558,3659,3718,3958,4072,5320,6370,6375,6441,7356,8651,26154,26191,26279,30009,54900,56253,64600,80380,80709,84830,84868,201633	APOA1,ARG1,ASCL2,ASS1,RUNX3,CD86,CD69,CTLA4,IL2,IRF1,JAK3,LGALS3,EPCAM,PLA2G2A,CCL25,XCL1,SFTPD,SCGB1A1,SOCS1,ABCA12,PTPN22,PLA2G2D,TBX21,LAX1,CRTAM,PLA2G2F,PDCD1LG2,AKNA,ADTRP,HAVCR2,TIGIT	31/209
5_Member	GO Biological Processes	GO:0051250	negative regulation of lymphocyte activation	-13.1111	-10.669	383,430,864,942,969,1493,2268,3558,3659,3718,3958,5320,6375,6441,7356,8651,26191,26279,30009,51083,54900,56253,64600,80380,84868,116449,201633,374403	ARG1,ASCL2,RUNX3,CD86,CD69,CTLA4,FGR,IL2,IRF1,JAK3,LGALS3,PLA2G2A,XCL1,SFTPD,SCGB1A1,SOCS1,PTPN22,PLA2G2D,TBX21,GAL,LAX1,CRTAM,PLA2G2F,PDCD1LG2,HAVCR2,CLNK,TIGIT,TBC1D10C	28/173
5_Member	GO Biological Processes	GO:0007162	negative regulation of cell adhesion	-12.7139	-10.3308	335,383,430,445,864,942,969,1366,1493,1600,2048,2633,3558,3659,3718,3958,4072,5320,5788,6370,6375,6441,7356,8651,26154,26191,26279,27299,30009,54900,56253,64600,80380,80709,84830,84868,201633	APOA1,ARG1,ASCL2,ASS1,RUNX3,CD86,CD69,CLDN7,CTLA4,DAB1,EPHB2,GBP1,IL2,IRF1,JAK3,LGALS3,EPCAM,PLA2G2A,PTPRC,CCL25,XCL1,SFTPD,SCGB1A1,SOCS1,ABCA12,PTPN22,PLA2G2D,ADAMDEC1,TBX21,LAX1,CRTAM,PLA2G2F,PDCD1LG2,AKNA,ADTRP,HAVCR2,TIGIT	37/312
5_Member	GO Biological Processes	GO:0050868	negative regulation of T cell activation	-12.1751	-9.87342	383,430,864,942,969,1493,3558,3659,3718,3958,5320,6375,6441,7356,8651,26191,26279,30009,54900,56253,64600,80380,84868,201633	ARG1,ASCL2,RUNX3,CD86,CD69,CTLA4,IL2,IRF1,JAK3,LGALS3,PLA2G2A,XCL1,SFTPD,SCGB1A1,SOCS1,PTPN22,PLA2G2D,TBX21,LAX1,CRTAM,PLA2G2F,PDCD1LG2,HAVCR2,TIGIT	24/136
5_Member	GO Biological Processes	GO:0008285	negative regulation of cell population proliferation	-8.10422	-6.10924	383,430,864,942,1050,1361,1365,1493,1602,1823,2069,2172,2810,2833,3172,3458,3558,3576,3659,5152,5169,5320,6349,6375,6441,6532,6692,6755,6926,7161,7356,7421,8335,9350,11009,23576,26279,51083,56253,59272,63923,64600,64919,80380,84868,85477,91862,122042,163702,197358,282679,339221,388364	ARG1,ASCL2,RUNX3,CD86,CEBPA,CPB2,CLDN3,CTLA4,DACH1,DSC1,EREG,FABP6,SFN,CXCR3,HNF4A,IFNG,IL2,CXCL8,IRF1,PDE9A,ENPP3,PLA2G2A,CCL3L1,XCL1,SFTPD,SLC6A4,SPINT1,SSTR5,TBX3,TP73,SCGB1A1,VDR,H2AC4,CER1,IL24,DDAH1,PLA2G2D,GAL,CRTAM,ACE2,TNN,PLA2G2F,BCL11B,PDCD1LG2,HAVCR2,SCIN,MARVELD3,RXFP2,IFNLR1,NLRC3,AQP11,ENPP7,TMIGD1	53/795
5_Member	GO Biological Processes	GO:0070664	negative regulation of leukocyte proliferation	-6.87643	-5.00779	383,942,1493,3558,5169,5320,6375,6441,7356,26279,51083,56253,64600,80380,84868	ARG1,CD86,CTLA4,IL2,ENPP3,PLA2G2A,XCL1,SFTPD,SCGB1A1,PLA2G2D,GAL,CRTAM,PLA2G2F,PDCD1LG2,HAVCR2	15/100
5_Member	GO Biological Processes	GO:0050672	negative regulation of lymphocyte proliferation	-6.59965	-4.7556	383,942,1493,3558,5320,6375,6441,7356,26279,51083,56253,64600,80380,84868	ARG1,CD86,CTLA4,IL2,PLA2G2A,XCL1,SFTPD,SCGB1A1,PLA2G2D,GAL,CRTAM,PLA2G2F,PDCD1LG2,HAVCR2	14/91
5_Member	GO Biological Processes	GO:0032945	negative regulation of mononuclear cell proliferation	-6.47965	-4.6474	383,942,1493,3558,5320,6375,6441,7356,26279,51083,56253,64600,80380,84868	ARG1,CD86,CTLA4,IL2,PLA2G2A,XCL1,SFTPD,SCGB1A1,PLA2G2D,GAL,CRTAM,PLA2G2F,PDCD1LG2,HAVCR2	14/93
5_Member	GO Biological Processes	GO:0042130	negative regulation of T cell proliferation	-5.93198	-4.15088	383,942,1493,5320,6375,6441,7356,26279,56253,64600,80380,84868	ARG1,CD86,CTLA4,PLA2G2A,XCL1,SFTPD,SCGB1A1,PLA2G2D,CRTAM,PLA2G2F,PDCD1LG2,HAVCR2	12/75
6_Summary	GO Biological Processes	GO:0002252	immune effector process	-21.7318	-18.6633	430,717,718,727,729,731,732,735,914,925,939,959,1015,1610,1636,1776,2204,2220,2268,3002,3394,3426,3458,3558,3560,3575,3606,3662,3665,3824,3929,4068,4602,4843,5169,5336,5551,5648,6891,9214,10584,10666,29108,29851,30009,51744,54210,55619,56670,57823,59067,80031,84174,84868,114836,116449,159296,171389,202309,653509,383,639,814,913,915,916,919,920,923,926,942,1493,3507,3512,3702,3718,6890,6956,7294,8…	ASCL2,C2,C3,C5,C6,C8A,C8B,C9,CD2,CD8A,CD27,CD40LG,CDH17,DAO,ACE,DNASE1L3,FCAR,FCN2,FGR,GZMB,IRF8,CFI,IFNG,IL2,IL2RB,IL7R,IL18,IRF4,IRF7,KLRD1,LBP,SH2D1A,MYB,NOS2,ENPP3,PLCG2,PRF1,MASP1,TAP2,FCMR,COLEC10,CD226,PYCARD,ICOS,TBX21,CD244,TREM1,DOCK10,SUCNR1,SLAMF7,IL21,SEMA6D,SLA2,HAVCR2,SLAMF6,CLNK,NKX2-3,NLRP6,GAPT,SFTPA1,ARG1,PRDM1,CAMK4,CD1E,CD3D,CD3E,CD247,CD4,CD6,CD8B,CD86,CTLA4,IGHM,JCHAIN,ITK,…	106/-
6_Member	GO Biological Processes	GO:0002252	immune effector process	-21.7318	-18.6633	430,717,718,727,729,731,732,735,914,925,939,959,1015,1610,1636,1776,2204,2220,2268,3002,3394,3426,3458,3558,3560,3575,3606,3662,3665,3824,3929,4068,4602,4843,5169,5336,5551,5648,6891,9214,10584,10666,29108,29851,30009,51744,54210,55619,56670,57823,59067,80031,84174,84868,114836,116449,159296,171389,202309,653509	ASCL2,C2,C3,C5,C6,C8A,C8B,C9,CD2,CD8A,CD27,CD40LG,CDH17,DAO,ACE,DNASE1L3,FCAR,FCN2,FGR,GZMB,IRF8,CFI,IFNG,IL2,IL2RB,IL7R,IL18,IRF4,IRF7,KLRD1,LBP,SH2D1A,MYB,NOS2,ENPP3,PLCG2,PRF1,MASP1,TAP2,FCMR,COLEC10,CD226,PYCARD,ICOS,TBX21,CD244,TREM1,DOCK10,SUCNR1,SLAMF7,IL21,SEMA6D,SLA2,HAVCR2,SLAMF6,CLNK,NKX2-3,NLRP6,GAPT,SFTPA1	60/474
6_Member	GO Biological Processes	GO:0002250	adaptive immune response	-16.6477	-13.9124	383,639,717,718,727,729,731,732,735,814,913,915,916,919,920,923,925,926,939,942,959,1493,3426,3458,3507,3512,3558,3560,3575,3606,3662,3665,3702,3718,3824,4068,5551,6890,6891,6956,7294,8792,8807,8832,9214,10462,10673,28560,28562,28689,30009,50852,51744,54210,54900,57823,64167,80380,83417,84174,84868,114836,387357	ARG1,PRDM1,C2,C3,C5,C6,C8A,C8B,C9,CAMK4,CD1E,CD3D,CD3E,CD247,CD4,CD6,CD8A,CD8B,CD27,CD86,CD40LG,CTLA4,CFI,IFNG,IGHM,JCHAIN,IL2,IL2RB,IL7R,IL18,IRF4,IRF7,ITK,JAK3,KLRD1,SH2D1A,PRF1,TAP1,TAP2,TRAV6,TXK,TNFRSF11A,IL18RAP,CD84,FCMR,CLEC10A,TNFSF13B,TRBV27,TRBV25-1,TRAV4,TBX21,TRAT1,CD244,TREM1,LAX1,SLAMF7,ERAP2,PDCD1LG2,FCRL4,SLA2,HAVCR2,SLAMF6,THEMIS	63/655
6_Member	GO Biological Processes	GO:0002443	leukocyte mediated immunity	-9.27733	-7.22517	717,718,727,729,731,732,735,914,925,939,959,1610,1636,2204,3002,3426,3560,3575,3606,3665,3824,4068,5551,6891,9214,10666,54210,57823,84174,116449,171389	C2,C3,C5,C6,C8A,C8B,C9,CD2,CD8A,CD27,CD40LG,DAO,ACE,FCAR,GZMB,CFI,IL2RB,IL7R,IL18,IRF7,KLRD1,SH2D1A,PRF1,TAP2,FCMR,CD226,TREM1,SLAMF7,SLA2,CLNK,NLRP6	31/299
6_Member	GO Biological Processes	GO:0002449	lymphocyte mediated immunity	-7.54228	-5.60776	717,718,727,729,731,732,735,914,925,939,959,3002,3426,3560,3575,3606,3665,3824,4068,5551,6891,9214,10666,57823,84174	C2,C3,C5,C6,C8A,C8B,C9,CD2,CD8A,CD27,CD40LG,GZMB,CFI,IL2RB,IL7R,IL18,IRF7,KLRD1,SH2D1A,PRF1,TAP2,FCMR,CD226,SLAMF7,SLA2	25/243
6_Member	GO Biological Processes	GO:0006956	complement activation	-6.41528	-4.59261	717,718,727,729,731,732,735,2220,3426,5648,10584	C2,C3,C5,C6,C8A,C8B,C9,FCN2,CFI,MASP1,COLEC10	11/56
6_Member	GO Biological Processes	GO:0002460	adaptive immune response based on somatic recombination of immune receptors built from immunoglobulin superfamily domains	-6.18407	-4.37815	717,718,727,729,731,732,735,925,939,959,3426,3560,3575,3606,3662,3665,5551,6891,9214,10673,30009,84174,114836	C2,C3,C5,C6,C8A,C8B,C9,CD8A,CD27,CD40LG,CFI,IL2RB,IL7R,IL18,IRF4,IRF7,PRF1,TAP2,FCMR,TNFSF13B,TBX21,SLA2,SLAMF6	23/248
6_Member	KEGG Pathway	hsa04610	Complement and coagulation cascades	-5.96506	-4.17525	717,718,727,729,731,732,735,1361,2157,3426,5055,5345,5648	C2,C3,C5,C6,C8A,C8B,C9,CPB2,F8,CFI,SERPINB2,SERPINF2,MASP1	13/88
6_Member	GO Biological Processes	GO:0002455	humoral immune response mediated by circulating immunoglobulin	-5.59689	-3.85843	717,718,727,729,731,732,735,3426,9214	C2,C3,C5,C6,C8A,C8B,C9,CFI,FCMR	9/43
6_Member	GO Biological Processes	GO:0006958	complement activation, classical pathway	-5.05623	-3.39618	717,718,727,729,731,732,735,3426	C2,C3,C5,C6,C8A,C8B,C9,CFI	8/38
6_Member	GO Biological Processes	GO:0006957	complement activation, alternative pathway	-4.3834	-2.83739	718,727,731,732,735	C3,C5,C8A,C8B,C9	5/15
6_Member	GO Biological Processes	GO:0019724	B cell mediated immunity	-3.46754	-2.07108	717,718,727,729,731,732,735,939,959,3426,3560,3665,9214,84174	C2,C3,C5,C6,C8A,C8B,C9,CD27,CD40LG,CFI,IL2RB,IRF7,FCMR,SLA2	14/170
6_Member	KEGG Pathway	hsa05322	Systemic lupus erythematosus	-3.18031	-1.83565	717,718,727,729,731,732,735,940,942,959,3458,8335	C2,C3,C5,C6,C8A,C8B,C9,CD28,CD86,CD40LG,IFNG,H2AC4	12/141
6_Member	GO Biological Processes	GO:0016064	immunoglobulin mediated immune response	-3.08064	-1.75426	717,718,727,729,731,732,735,939,959,3426,3560,3665,9214	C2,C3,C5,C6,C8A,C8B,C9,CD27,CD40LG,CFI,IL2RB,IRF7,FCMR	13/165
6_Member	KEGG Pathway	hsa05171	Coronavirus disease - COVID-19	-2.90676	-1.61412	717,718,727,729,731,732,735,834,1636,3558,3576,4312,4314,5336,5648,59272	C2,C3,C5,C6,C8A,C8B,C9,CASP1,ACE,IL2,CXCL8,MMP1,MMP3,PLCG2,MASP1,ACE2	16/238
6_Member	KEGG Pathway	hsa05150	Staphylococcus aureus infection	-2.08733	-0.953664	717,718,727,2204,3426,3866,5648,54474	C2,C3,C5,FCAR,CFI,KRT15,MASP1,KRT20	8/102
7_Summary	GO Biological Processes	GO:0045087	innate immune response	-21.2134	-18.207	337,356,383,445,639,717,718,727,729,731,732,735,834,912,914,923,2204,2220,2633,2634,2643,3002,3394,3426,3433,3458,3507,3512,3594,3606,3659,3665,3669,3718,3824,3929,3958,4057,4068,4314,4843,5336,5648,6352,6441,7432,8832,8876,9075,9830,9971,10107,10462,10537,10584,10666,27293,29108,51744,54210,54625,57823,64600,81786,84101,84868,89870,92610,93082,114836,115362,135644,149095,149708,163702,171389,245…	APOA4,FASLG,ARG1,ASS1,PRDM1,C2,C3,C5,C6,C8A,C8B,C9,CASP1,CD1D,CD2,CD6,FCAR,FCN2,GBP1,GBP2,GCH1,GZMB,IRF8,CFI,IFIT2,IFNG,IGHM,JCHAIN,IL12RB1,IL18,IRF1,IRF7,ISG20,JAK3,KLRD1,LBP,LGALS3,LTF,SH2D1A,MMP3,NOS2,PLCG2,MASP1,CCL5,SFTPD,VIP,CD84,VNN1,CLDN2,TRIM14,NR1H4,TRIM10,CLEC10A,UBD,COLEC10,CD226,SMPDL3B,PYCARD,CD244,TREM1,PARP14,SLAMF7,PLA2G2F,TRIM7,USP44,HAVCR2,TRIM15,TIFA,NEURL3,SLAMF6,GBP5,TRIM40,…	131/-
7_Member	GO Biological Processes	GO:0045087	innate immune response	-21.2134	-18.207	337,356,383,445,639,717,718,727,729,731,732,735,834,912,914,923,2204,2220,2633,2634,2643,3002,3394,3426,3433,3458,3507,3512,3594,3606,3659,3665,3669,3718,3824,3929,3958,4057,4068,4314,4843,5336,5648,6352,6441,7432,8832,8876,9075,9830,9971,10107,10462,10537,10584,10666,27293,29108,51744,54210,54625,57823,64600,81786,84101,84868,89870,92610,93082,114836,115362,135644,149095,149708,163702,171389,245…	APOA4,FASLG,ARG1,ASS1,PRDM1,C2,C3,C5,C6,C8A,C8B,C9,CASP1,CD1D,CD2,CD6,FCAR,FCN2,GBP1,GBP2,GCH1,GZMB,IRF8,CFI,IFIT2,IFNG,IGHM,JCHAIN,IL12RB1,IL18,IRF1,IRF7,ISG20,JAK3,KLRD1,LBP,LGALS3,LTF,SH2D1A,MMP3,NOS2,PLCG2,MASP1,CCL5,SFTPD,VIP,CD84,VNN1,CLDN2,TRIM14,NR1H4,TRIM10,CLEC10A,UBD,COLEC10,CD226,SMPDL3B,PYCARD,CD244,TREM1,PARP14,SLAMF7,PLA2G2F,TRIM7,USP44,HAVCR2,TRIM15,TIFA,NEURL3,SLAMF6,GBP5,TRIM40,…	78/791
7_Member	GO Biological Processes	GO:0031349	positive regulation of defense response	-13.2755	-10.8173	383,718,834,912,940,1050,2069,2220,2633,2634,3458,3558,3606,3665,3824,3929,3949,3957,4057,4068,5320,5336,5650,6352,7294,8792,8807,9971,10584,10666,26191,29108,56253,56670,59067,64922,84699,84868,89870,92610,114836,115362,116449,171389,497189,730249	ARG1,C3,CASP1,CD1D,CD28,CEBPA,EREG,FCN2,GBP1,GBP2,IFNG,IL2,IL18,IRF7,KLRD1,LBP,LDLR,LGALS2,LTF,SH2D1A,PLA2G2A,PLCG2,KLK7,CCL5,TXK,TNFRSF11A,IL18RAP,NR1H4,COLEC10,CD226,PTPN22,PYCARD,CRTAM,SUCNR1,IL21,LRRC19,CREB3L3,HAVCR2,TRIM15,TIFA,SLAMF6,GBP5,CLNK,NLRP6,TIFAB,ACOD1	46/449
7_Member	GO Biological Processes	GO:0032103	positive regulation of response to external stimulus	-12.9341	-10.515	383,718,834,912,940,1050,1361,2069,2220,2633,2634,2833,3458,3558,3576,3606,3665,3824,3929,3949,3957,4057,4068,5320,5336,5345,5650,6351,6352,6375,7294,8792,8807,9971,10584,10666,26191,29108,56253,56670,59067,64094,64922,84699,84868,89870,92610,114836,115362,116449,171389,497189,730249	ARG1,C3,CASP1,CD1D,CD28,CEBPA,CPB2,EREG,FCN2,GBP1,GBP2,CXCR3,IFNG,IL2,CXCL8,IL18,IRF7,KLRD1,LBP,LDLR,LGALS2,LTF,SH2D1A,PLA2G2A,PLCG2,SERPINF2,KLK7,CCL4,CCL5,XCL1,TXK,TNFRSF11A,IL18RAP,NR1H4,COLEC10,CD226,PTPN22,PYCARD,CRTAM,SUCNR1,IL21,SMOC2,LRRC19,CREB3L3,HAVCR2,TRIM15,TIFA,SLAMF6,GBP5,CLNK,NLRP6,TIFAB,ACOD1	53/588
7_Member	GO Biological Processes	GO:0050727	regulation of inflammatory response	-12.9022	-10.4979	54,313,335,718,834,940,1050,1776,2268,2633,2634,3458,3558,3606,3929,3949,3957,4314,5169,5320,5336,5788,6352,6375,7356,8530,8792,9971,26279,27293,29108,50616,56670,56833,58985,59067,59272,64922,80709,84699,115362,116379,171389,197358,730249	ACP5,AOAH,APOA1,C3,CASP1,CD28,CEBPA,DNASE1L3,FGR,GBP1,GBP2,IFNG,IL2,IL18,LBP,LDLR,LGALS2,MMP3,ENPP3,PLA2G2A,PLCG2,PTPRC,CCL5,XCL1,SCGB1A1,CST7,TNFRSF11A,NR1H4,PLA2G2D,SMPDL3B,PYCARD,IL22,SUCNR1,SLAMF8,IL22RA1,IL21,ACE2,LRRC19,AKNA,CREB3L3,GBP5,IL22RA2,NLRP6,NLRC3,ACOD1	45/442
7_Member	GO Biological Processes	GO:0045088	regulation of innate immune response	-12.759	-10.3619	383,834,912,2069,2220,2268,2634,2672,2810,3659,3662,3665,3824,3929,4057,4068,5336,6352,7294,8807,9971,10225,10584,10666,26007,26191,27293,29108,54625,56253,56833,59067,64922,84868,89870,92610,114836,115362,116449,149095,171389,197358,201633,387837,441168,497189,730249	ARG1,CASP1,CD1D,EREG,FCN2,FGR,GBP2,GFI1,SFN,IRF1,IRF4,IRF7,KLRD1,LBP,LTF,SH2D1A,PLCG2,CCL5,TXK,IL18RAP,NR1H4,CD96,COLEC10,CD226,TKFC,PTPN22,SMPDL3B,PYCARD,PARP14,CRTAM,SLAMF8,IL21,LRRC19,HAVCR2,TRIM15,TIFA,SLAMF6,GBP5,CLNK,DCST1,NLRP6,NLRC3,TIGIT,CLEC12B,CALHM6,TIFAB,ACOD1	47/482
7_Member	GO Biological Processes	GO:0002831	regulation of response to biotic stimulus	-12.7265	-10.3364	383,834,912,2069,2220,2268,2634,2672,2810,3594,3659,3662,3665,3824,3929,4057,4068,5336,5650,6352,7294,8807,9390,9971,10225,10584,10666,11005,26007,26191,27293,29108,54625,56253,56833,59067,64922,84868,89870,92610,114836,115362,116449,149095,163702,171389,197358,201633,387837,441168,497189,730249	ARG1,CASP1,CD1D,EREG,FCN2,FGR,GBP2,GFI1,SFN,IL12RB1,IRF1,IRF4,IRF7,KLRD1,LBP,LTF,SH2D1A,PLCG2,KLK7,CCL5,TXK,IL18RAP,SLC22A13,NR1H4,CD96,COLEC10,CD226,SPINK5,TKFC,PTPN22,SMPDL3B,PYCARD,PARP14,CRTAM,SLAMF8,IL21,LRRC19,HAVCR2,TRIM15,TIFA,SLAMF6,GBP5,CLNK,DCST1,IFNLR1,NLRP6,NLRC3,TIGIT,CLEC12B,CALHM6,TIFAB,ACOD1	52/576
7_Member	GO Biological Processes	GO:0002833	positive regulation of response to biotic stimulus	-9.9677	-7.87511	383,834,912,2069,2220,2634,3665,3824,3929,4057,4068,5336,5650,6352,7294,8807,9390,9971,10584,10666,26191,29108,56253,59067,64922,84868,89870,92610,114836,115362,116449,171389,497189,730249	ARG1,CASP1,CD1D,EREG,FCN2,GBP2,IRF7,KLRD1,LBP,LTF,SH2D1A,PLCG2,KLK7,CCL5,TXK,IL18RAP,SLC22A13,NR1H4,COLEC10,CD226,PTPN22,PYCARD,CRTAM,IL21,LRRC19,HAVCR2,TRIM15,TIFA,SLAMF6,GBP5,CLNK,NLRP6,TIFAB,ACOD1	34/332
7_Member	GO Biological Processes	GO:0045089	positive regulation of innate immune response	-8.59264	-6.5745	834,912,2069,2220,2634,3665,3824,3929,4057,4068,5336,6352,7294,8807,9971,10584,10666,26191,29108,56253,59067,64922,84868,89870,92610,114836,115362,116449,171389,497189	CASP1,CD1D,EREG,FCN2,GBP2,IRF7,KLRD1,LBP,LTF,SH2D1A,PLCG2,CCL5,TXK,IL18RAP,NR1H4,COLEC10,CD226,PTPN22,PYCARD,CRTAM,IL21,LRRC19,HAVCR2,TRIM15,TIFA,SLAMF6,GBP5,CLNK,NLRP6,TIFAB	30/301
7_Member	GO Biological Processes	GO:0050729	positive regulation of inflammatory response	-8.14252	-6.14186	718,834,940,1050,2633,2634,3458,3558,3606,3929,3949,3957,5320,5336,8792,29108,56670,59067,84699,115362,171389	C3,CASP1,CD28,CEBPA,GBP1,GBP2,IFNG,IL2,IL18,LBP,LDLR,LGALS2,PLA2G2A,PLCG2,TNFRSF11A,PYCARD,SUCNR1,IL21,CREB3L3,GBP5,NLRP6	21/163
7_Member	GO Biological Processes	GO:0002218	activation of innate immune response	-4.47973	-2.91002	834,2220,2634,3665,3824,3929,5336,9971,10584,29108,64922,84868,92610,115362,171389,497189	CASP1,FCN2,GBP2,IRF7,KLRD1,LBP,PLCG2,NR1H4,COLEC10,PYCARD,LRRC19,HAVCR2,TIFA,GBP5,NLRP6,TIFAB	16/173
7_Member	GO Biological Processes	GO:0002221	pattern recognition receptor signaling pathway	-4.16611	-2.64732	834,2220,3665,3929,5336,9971,10584,29108,64922,84868,92610,171389,497189	CASP1,FCN2,IRF7,LBP,PLCG2,NR1H4,COLEC10,PYCARD,LRRC19,HAVCR2,TIFA,NLRP6,TIFAB	13/128
7_Member	GO Biological Processes	GO:0002758	innate immune response-activating signaling pathway	-4.13302	-2.62446	834,2220,3665,3824,3929,5336,9971,10584,29108,64922,84868,92610,171389,497189	CASP1,FCN2,IRF7,KLRD1,LBP,PLCG2,NR1H4,COLEC10,PYCARD,LRRC19,HAVCR2,TIFA,NLRP6,TIFAB	14/147
8_Summary	GO Biological Processes	GO:0015711	organic anion transport	-19.5146	-16.6329	368,762,1244,1468,1636,1811,2168,2169,2172,2538,3766,4257,4547,4843,5320,5948,6505,6514,6518,6519,6533,6539,6555,9056,9058,9123,9390,9429,9963,10166,10999,11001,11136,24145,26279,54716,55244,55630,57030,59272,64600,84647,84879,113278,123264,155184,159963,160728,200931,219855,266675,283375,441168,335,337,338,345,1066,1812,3949,6523,6531,6532,7432,8435,26154,28982,29881,54762,55640,64220,64240,6424…	ABCC6,CA4,ABCC2,SLC25A10,ACE,SLC26A3,FABP1,FABP2,FABP6,G6PC1,KCNJ10,MGST1,MTTP,NOS2,PLA2G2A,RBP2,SLC1A1,SLC2A2,SLC2A5,SLC3A1,SLC6A6,SLC6A12,SLC10A2,SLC7A7,SLC13A2,SLC16A3,SLC22A13,ABCG2,SLC23A1,SLC25A15,SLC27A4,SLC27A2,SLC7A9,PANX1,PLA2G2D,SLC6A20,SLC47A1,SLC39A4,SLC17A7,ACE2,PLA2G2F,PLA2G12B,MFSD2A,SLC52A3,SLC51B,SLC2A7,SLC5A12,SLC5A8,SLC51A,SLC37A2,BEST4,SLC39A5,CALHM6,APOA1,APOA4,APOB,APOC3,CE…	87/-
8_Member	GO Biological Processes	GO:0015711	organic anion transport	-19.5146	-16.6329	368,762,1244,1468,1636,1811,2168,2169,2172,2538,3766,4257,4547,4843,5320,5948,6505,6514,6518,6519,6533,6539,6555,9056,9058,9123,9390,9429,9963,10166,10999,11001,11136,24145,26279,54716,55244,55630,57030,59272,64600,84647,84879,113278,123264,155184,159963,160728,200931,219855,266675,283375,441168	ABCC6,CA4,ABCC2,SLC25A10,ACE,SLC26A3,FABP1,FABP2,FABP6,G6PC1,KCNJ10,MGST1,MTTP,NOS2,PLA2G2A,RBP2,SLC1A1,SLC2A2,SLC2A5,SLC3A1,SLC6A6,SLC6A12,SLC10A2,SLC7A7,SLC13A2,SLC16A3,SLC22A13,ABCG2,SLC23A1,SLC25A15,SLC27A4,SLC27A2,SLC7A9,PANX1,PLA2G2D,SLC6A20,SLC47A1,SLC39A4,SLC17A7,ACE2,PLA2G2F,PLA2G12B,MFSD2A,SLC52A3,SLC51B,SLC2A7,SLC5A12,SLC5A8,SLC51A,SLC37A2,BEST4,SLC39A5,CALHM6	53/413
8_Member	GO Biological Processes	GO:0015850	organic hydroxy compound transport	-18.4189	-15.5586	335,337,338,345,1066,1244,1812,3949,4547,6523,6531,6532,6555,7432,8435,9123,26154,28982,29881,54762,55640,64220,64240,64241,80704,89872,115584,116519,123264,134429,159963,160728,200931,282679	APOA1,APOA4,APOB,APOC3,CES1,ABCC2,DRD1,LDLR,MTTP,SLC5A1,SLC6A3,SLC6A4,SLC10A2,VIP,SOAT2,SLC16A3,ABCA12,FLVCR1,NPC1L1,GRAMD1C,FLVCR2,STRA6,ABCG5,ABCG8,SLC19A3,AQP10,SLC5A11,APOA5,SLC51B,STARD4,SLC5A12,SLC5A8,SLC51A,AQP11	34/174
8_Member	GO Biological Processes	GO:0006869	lipid transport	-15.2346	-12.6203	335,337,338,345,1066,1244,1468,1636,2168,2169,2172,3929,3949,4547,4843,5320,5948,6555,8435,9429,10999,11001,23120,26154,26279,27141,29881,54762,64220,64240,64241,64600,84647,84879,116519,121601,123264,134429,160728,200931,338440,389668,653509	APOA1,APOA4,APOB,APOC3,CES1,ABCC2,SLC25A10,ACE,FABP1,FABP2,FABP6,LBP,LDLR,MTTP,NOS2,PLA2G2A,RBP2,SLC10A2,SOAT2,ABCG2,SLC27A4,SLC27A2,ATP10B,ABCA12,PLA2G2D,CIDEB,NPC1L1,GRAMD1C,STRA6,ABCG5,ABCG8,PLA2G2F,PLA2G12B,MFSD2A,APOA5,ANO4,SLC51B,STARD4,SLC5A8,SLC51A,ANO9,XKR9,SFTPA1	43/350
8_Member	GO Biological Processes	GO:0046942	carboxylic acid transport	-14.4988	-11.9396	368,1244,1468,1636,1811,2168,2169,2172,3766,4843,5320,5948,6505,6519,6533,6539,6555,9056,9058,9123,9390,9429,9963,10166,10999,11001,11136,26279,54716,55244,57030,59272,64600,84647,84879,123264,159963,160728,200931	ABCC6,ABCC2,SLC25A10,ACE,SLC26A3,FABP1,FABP2,FABP6,KCNJ10,NOS2,PLA2G2A,RBP2,SLC1A1,SLC3A1,SLC6A6,SLC6A12,SLC10A2,SLC7A7,SLC13A2,SLC16A3,SLC22A13,ABCG2,SLC23A1,SLC25A15,SLC27A4,SLC27A2,SLC7A9,PLA2G2D,SLC6A20,SLC47A1,SLC17A7,ACE2,PLA2G2F,PLA2G12B,MFSD2A,SLC51B,SLC5A12,SLC5A8,SLC51A	39/304
8_Member	GO Biological Processes	GO:0015849	organic acid transport	-14.451	-11.902	368,1244,1468,1636,1811,2168,2169,2172,3766,4843,5320,5948,6505,6519,6533,6539,6555,9056,9058,9123,9390,9429,9963,10166,10999,11001,11136,26279,54716,55244,57030,59272,64600,84647,84879,123264,159963,160728,200931	ABCC6,ABCC2,SLC25A10,ACE,SLC26A3,FABP1,FABP2,FABP6,KCNJ10,NOS2,PLA2G2A,RBP2,SLC1A1,SLC3A1,SLC6A6,SLC6A12,SLC10A2,SLC7A7,SLC13A2,SLC16A3,SLC22A13,ABCG2,SLC23A1,SLC25A15,SLC27A4,SLC27A2,SLC7A9,PLA2G2D,SLC6A20,SLC47A1,SLC17A7,ACE2,PLA2G2F,PLA2G12B,MFSD2A,SLC51B,SLC5A12,SLC5A8,SLC51A	39/305
8_Member	GO Biological Processes	GO:0010876	lipid localization	-14.3353	-11.7963	335,337,338,345,1066,1244,1468,1636,2168,2169,2172,3929,3949,4547,4843,5320,5948,6555,8435,8694,9429,10999,11001,23120,26154,26279,27141,29881,54762,64220,64240,64241,64600,84647,84879,116519,121601,123264,134429,160728,200931,338440,389668,653509	APOA1,APOA4,APOB,APOC3,CES1,ABCC2,SLC25A10,ACE,FABP1,FABP2,FABP6,LBP,LDLR,MTTP,NOS2,PLA2G2A,RBP2,SLC10A2,SOAT2,DGAT1,ABCG2,SLC27A4,SLC27A2,ATP10B,ABCA12,PLA2G2D,CIDEB,NPC1L1,GRAMD1C,STRA6,ABCG5,ABCG8,PLA2G2F,PLA2G12B,MFSD2A,APOA5,ANO4,SLC51B,STARD4,SLC5A8,SLC51A,ANO9,XKR9,SFTPA1	44/387
8_Member	GO Biological Processes	GO:0015718	monocarboxylic acid transport	-10.0982	-7.99486	1244,1636,2168,2169,2172,4843,5320,5948,6539,6555,9123,9390,9429,10999,11001,26279,64600,84647,84879,123264,159963,160728,200931	ABCC2,ACE,FABP1,FABP2,FABP6,NOS2,PLA2G2A,RBP2,SLC6A12,SLC10A2,SLC16A3,SLC22A13,ABCG2,SLC27A4,SLC27A2,PLA2G2D,PLA2G2F,PLA2G12B,MFSD2A,SLC51B,SLC5A12,SLC5A8,SLC51A	23/155
9_Summary	GO Biological Processes	GO:0001906	cell killing	-18.0135	-15.1928	718,727,729,731,732,735,914,1610,2633,2634,2999,3001,3002,3575,3576,3606,3958,4057,4068,4069,4922,5320,5551,6356,6370,6375,6891,10578,10666,54210,55876,57823,115362,171389,717,940,2220,3426,3458,3507,3512,5648,6349,6351,6352,7432,9214,10584,29760,149708	C3,C5,C6,C8A,C8B,C9,CD2,DAO,GBP1,GBP2,GZMH,GZMA,GZMB,IL7R,CXCL8,IL18,LGALS3,LTF,SH2D1A,LYZ,NTS,PLA2G2A,PRF1,CCL11,CCL25,XCL1,TAP2,GNLY,CD226,TREM1,GSDMB,SLAMF7,GBP5,NLRP6,C2,CD28,FCN2,CFI,IFNG,IGHM,JCHAIN,MASP1,CCL3L1,CCL4,CCL5,VIP,FCMR,COLEC10,BLNK,WFDC5	50/-
9_Member	GO Biological Processes	GO:0001906	cell killing	-18.0135	-15.1928	718,727,729,731,732,735,914,1610,2633,2634,2999,3001,3002,3575,3576,3606,3958,4057,4068,4069,4922,5320,5551,6356,6370,6375,6891,10578,10666,54210,55876,57823,115362,171389	C3,C5,C6,C8A,C8B,C9,CD2,DAO,GBP1,GBP2,GZMH,GZMA,GZMB,IL7R,CXCL8,IL18,LGALS3,LTF,SH2D1A,LYZ,NTS,PLA2G2A,PRF1,CCL11,CCL25,XCL1,TAP2,GNLY,CD226,TREM1,GSDMB,SLAMF7,GBP5,NLRP6	34/179
9_Member	GO Biological Processes	GO:0031640	killing of cells of another organism	-15.7706	-13.0933	727,729,731,732,735,1610,2633,2634,2999,3001,3002,3576,3958,4057,4069,4922,5320,5551,6356,6370,6375,10578,54210,55876,115362,171389	C5,C6,C8A,C8B,C9,DAO,GBP1,GBP2,GZMH,GZMA,GZMB,CXCL8,LGALS3,LTF,LYZ,NTS,PLA2G2A,PRF1,CCL11,CCL25,XCL1,GNLY,TREM1,GSDMB,GBP5,NLRP6	26/116
9_Member	GO Biological Processes	GO:0141061	disruption of cell in another organism	-15.7706	-13.0933	727,729,731,732,735,1610,2633,2634,2999,3001,3002,3576,3958,4057,4069,4922,5320,5551,6356,6370,6375,10578,54210,55876,115362,171389	C5,C6,C8A,C8B,C9,DAO,GBP1,GBP2,GZMH,GZMA,GZMB,CXCL8,LGALS3,LTF,LYZ,NTS,PLA2G2A,PRF1,CCL11,CCL25,XCL1,GNLY,TREM1,GSDMB,GBP5,NLRP6	26/116
9_Member	GO Biological Processes	GO:0141060	disruption of anatomical structure in another organism	-15.481	-12.817	727,729,731,732,735,1610,2633,2634,2999,3001,3002,3576,3958,4057,4069,4922,5320,5551,6356,6370,6375,10578,54210,55876,115362,171389	C5,C6,C8A,C8B,C9,DAO,GBP1,GBP2,GZMH,GZMA,GZMB,CXCL8,LGALS3,LTF,LYZ,NTS,PLA2G2A,PRF1,CCL11,CCL25,XCL1,GNLY,TREM1,GSDMB,GBP5,NLRP6	26/119
9_Member	GO Biological Processes	GO:0006959	humoral immune response	-11.2489	-9.05314	717,718,727,729,731,732,735,940,2220,3426,3458,3507,3512,3576,3958,4057,4068,4069,4922,5648,6349,6351,6352,6356,6370,6375,7432,9214,10578,10584,29760,54210,149708	C2,C3,C5,C6,C8A,C8B,C9,CD28,FCN2,CFI,IFNG,IGHM,JCHAIN,CXCL8,LGALS3,LTF,SH2D1A,LYZ,NTS,MASP1,CCL3L1,CCL4,CCL5,CCL11,CCL25,XCL1,VIP,FCMR,GNLY,COLEC10,BLNK,TREM1,WFDC5	33/282
9_Member	GO Biological Processes	GO:0019730	antimicrobial humoral response	-4.44912	-2.8822	3507,3512,3576,3958,4057,4069,4922,6349,6351,6352,6356,6370,6375,7432,10578,149708	IGHM,JCHAIN,CXCL8,LGALS3,LTF,LYZ,NTS,CCL3L1,CCL4,CCL5,CCL11,CCL25,XCL1,VIP,GNLY,WFDC5	16/174
9_Member	GO Biological Processes	GO:0061844	antimicrobial humoral immune response mediated by antimicrobial peptide	-3.5628	-2.15262	3576,3958,4057,4922,6349,6351,6352,6356,6370,6375,7432,10578	CXCL8,LGALS3,LTF,NTS,CCL3L1,CCL4,CCL5,CCL11,CCL25,XCL1,VIP,GNLY	12/128
10_Summary	GO Biological Processes	GO:0098660	inorganic ion transmembrane transport	-17.9926	-15.1903	343,356,476,1180,1181,1184,1364,1468,1811,2556,2557,2742,2829,3738,3761,3766,3932,5330,5331,5336,5788,6336,6375,6505,6523,6527,6531,6532,6533,6539,6559,6561,6564,7421,7782,8645,9058,9914,9963,24145,51802,53405,54716,55244,55630,57030,57113,57127,79054,80333,81033,89822,92736,115584,121601,123041,140803,142680,160728,162514,170850,200010,203859,219855,266675,283375,283537,285335,338440,340024,3477…	AQP8,FASLG,ATP1A1,CLCN1,CLCN2,CLCN5,CLDN4,SLC25A10,SLC26A3,GABRA3,GABRA4,GLRA2,XCR1,KCNA3,KCNJ4,KCNJ10,LCK,PLCB2,PLCB3,PLCG2,PTPRC,SCN10A,XCL1,SLC1A1,SLC5A1,SLC5A4,SLC6A3,SLC6A4,SLC6A6,SLC6A12,SLC12A3,SLC13A1,SLC15A1,VDR,SLC30A4,KCNK5,SLC13A2,ATP2C2,SLC23A1,PANX1,ASIC5,CLIC5,SLC6A20,SLC47A1,SLC39A4,SLC17A7,TRPC7,RHBG,TRPM8,KCNIP4,KCNH6,KCNK17,OTOP2,SLC5A11,ANO4,SLC24A4,TRPM6,SLC34A3,SLC5A8,TRPV3,…	82/-
10_Member	GO Biological Processes	GO:0098660	inorganic ion transmembrane transport	-17.9926	-15.1903	343,356,476,1180,1181,1184,1364,1468,1811,2556,2557,2742,2829,3738,3761,3766,3932,5330,5331,5336,5788,6336,6375,6505,6523,6527,6531,6532,6533,6539,6559,6561,6564,7421,7782,8645,9058,9914,9963,24145,51802,53405,54716,55244,55630,57030,57113,57127,79054,80333,81033,89822,92736,115584,121601,123041,140803,142680,160728,162514,170850,200010,203859,219855,266675,283375,283537,285335,338440,340024,3477…	AQP8,FASLG,ATP1A1,CLCN1,CLCN2,CLCN5,CLDN4,SLC25A10,SLC26A3,GABRA3,GABRA4,GLRA2,XCR1,KCNA3,KCNJ4,KCNJ10,LCK,PLCB2,PLCB3,PLCG2,PTPRC,SCN10A,XCL1,SLC1A1,SLC5A1,SLC5A4,SLC6A3,SLC6A4,SLC6A6,SLC6A12,SLC12A3,SLC13A1,SLC15A1,VDR,SLC30A4,KCNK5,SLC13A2,ATP2C2,SLC23A1,PANX1,ASIC5,CLIC5,SLC6A20,SLC47A1,SLC39A4,SLC17A7,TRPC7,RHBG,TRPM8,KCNIP4,KCNH6,KCNK17,OTOP2,SLC5A11,ANO4,SLC24A4,TRPM6,SLC34A3,SLC5A8,TRPV3,…	72/780
10_Member	GO Biological Processes	GO:0030001	metal ion transport	-15.4422	-12.8038	356,476,2829,3738,3761,3766,3932,4057,5330,5331,5336,5788,6336,6352,6375,6505,6523,6527,6531,6532,6533,6539,6555,6559,6561,6588,7421,7782,8645,9058,9843,9914,9963,24145,28982,51802,54716,55630,55640,57030,57113,79054,80333,81033,89822,91749,115584,123041,140803,142680,159963,160728,162514,170850,200010,283375,283537,285335,338440,340024,348932	FASLG,ATP1A1,XCR1,KCNA3,KCNJ4,KCNJ10,LCK,LTF,PLCB2,PLCB3,PLCG2,PTPRC,SCN10A,CCL5,XCL1,SLC1A1,SLC5A1,SLC5A4,SLC6A3,SLC6A4,SLC6A6,SLC6A12,SLC10A2,SLC12A3,SLC13A1,SLN,VDR,SLC30A4,KCNK5,SLC13A2,HEPH,ATP2C2,SLC23A1,PANX1,FLVCR1,ASIC5,SLC6A20,SLC39A4,FLVCR2,SLC17A7,TRPC7,TRPM8,KCNIP4,KCNH6,KCNK17,MFSD4B,SLC5A11,SLC24A4,TRPM6,SLC34A3,SLC5A12,SLC5A8,TRPV3,KCNG3,SLC5A9,SLC39A5,SLC46A3,SLC9C1,ANO9,SLC6A19,…	61/656
10_Member	GO Biological Processes	GO:0098662	inorganic cation transmembrane transport	-11.8668	-9.59812	343,356,476,2829,3738,3761,3766,3932,5330,5331,5336,5788,6336,6375,6505,6523,6527,6531,6532,6533,6539,6559,6561,6564,7782,8645,9058,9914,9963,24145,51802,54716,55244,55630,57030,57113,57127,79054,80333,81033,89822,92736,115584,123041,140803,142680,162514,170850,200010,283375,283537,285335,338440,340024,347741,348932	AQP8,FASLG,ATP1A1,XCR1,KCNA3,KCNJ4,KCNJ10,LCK,PLCB2,PLCB3,PLCG2,PTPRC,SCN10A,XCL1,SLC1A1,SLC5A1,SLC5A4,SLC6A3,SLC6A4,SLC6A6,SLC6A12,SLC12A3,SLC13A1,SLC15A1,SLC30A4,KCNK5,SLC13A2,ATP2C2,SLC23A1,PANX1,ASIC5,SLC6A20,SLC47A1,SLC39A4,SLC17A7,TRPC7,RHBG,TRPM8,KCNIP4,KCNH6,KCNK17,OTOP2,SLC5A11,SLC24A4,TRPM6,SLC34A3,TRPV3,KCNG3,SLC5A9,SLC39A5,SLC46A3,SLC9C1,ANO9,SLC6A19,OTOP3,SLC6A18	56/686
10_Member	GO Biological Processes	GO:0098655	monoatomic cation transmembrane transport	-10.9921	-8.80958	356,476,2829,3738,3761,3766,3932,5330,5331,5336,5788,6336,6375,6505,6523,6527,6531,6532,6533,6539,6559,6561,6564,7782,8645,9058,9914,9963,24145,51802,54716,55244,55630,57030,57113,79054,80333,81033,89822,92736,115584,123041,140803,142680,162514,170850,200010,283375,283537,285335,338440,340024,347741,348932,441168	FASLG,ATP1A1,XCR1,KCNA3,KCNJ4,KCNJ10,LCK,PLCB2,PLCB3,PLCG2,PTPRC,SCN10A,XCL1,SLC1A1,SLC5A1,SLC5A4,SLC6A3,SLC6A4,SLC6A6,SLC6A12,SLC12A3,SLC13A1,SLC15A1,SLC30A4,KCNK5,SLC13A2,ATP2C2,SLC23A1,PANX1,ASIC5,SLC6A20,SLC47A1,SLC39A4,SLC17A7,TRPC7,TRPM8,KCNIP4,KCNH6,KCNK17,OTOP2,SLC5A11,SLC24A4,TRPM6,SLC34A3,TRPV3,KCNG3,SLC5A9,SLC39A5,SLC46A3,SLC9C1,ANO9,SLC6A19,OTOP3,SLC6A18,CALHM6	55/701
10_Member	GO Biological Processes	GO:0006814	sodium ion transport	-10.9626	-8.78441	476,6336,6523,6527,6531,6532,6533,6539,6555,6559,6561,9058,9963,51802,54716,57030,91749,115584,123041,142680,159963,160728,162514,200010,285335,340024,348932	ATP1A1,SCN10A,SLC5A1,SLC5A4,SLC6A3,SLC6A4,SLC6A6,SLC6A12,SLC10A2,SLC12A3,SLC13A1,SLC13A2,SLC23A1,ASIC5,SLC6A20,SLC17A7,MFSD4B,SLC5A11,SLC24A4,SLC34A3,SLC5A12,SLC5A8,TRPV3,SLC5A9,SLC9C1,SLC6A19,SLC6A18	27/196
10_Member	GO Biological Processes	GO:0035725	sodium ion transmembrane transport	-10.3341	-8.20468	476,6336,6523,6527,6531,6532,6533,6539,6559,6561,9058,9963,51802,54716,57030,115584,123041,142680,162514,200010,285335,340024,348932	ATP1A1,SCN10A,SLC5A1,SLC5A4,SLC6A3,SLC6A4,SLC6A6,SLC6A12,SLC12A3,SLC13A1,SLC13A2,SLC23A1,ASIC5,SLC6A20,SLC17A7,SLC5A11,SLC24A4,SLC34A3,TRPV3,SLC5A9,SLC9C1,SLC6A19,SLC6A18	23/151
11_Summary	GO Biological Processes	GO:0055088	lipid homeostasis	-13.9591	-11.4578	335,337,338,345,1050,1066,2494,2538,2695,3172,3606,3949,4547,7851,8435,8694,9971,26154,29881,51085,53345,64240,64241,84647,116519,148534,255738,339221,340895,100127206,220,1543,1565,1610,1644,1812,2643,3291,3417,4051,4129,5105,5336,5593,6505,6531,6783,7166,8029,8574,9227,10826,11001,26007,79153,116255,121214,195814,285671,389434,5125,5320,23491,27141,84879,54762,134429,5618,8856,79154,339,84830	APOA1,APOA4,APOB,APOC3,CEBPA,CES1,NR5A2,G6PC1,GIP,HNF4A,IL18,LDLR,MTTP,MALL,SOAT2,DGAT1,NR1H4,ABCA12,NPC1L1,MLXIPL,TM6SF2,ABCG5,ABCG8,PLA2G12B,APOA5,TLCD4,PCSK9,ENPP7,MALRD1,MINAR2,ALDH1A3,CYP1A1,CYP2D6,DAO,DDC,DRD1,GCH1,HSD11B2,IDH1,CYP4F3,MAOB,PCK1,PLCG2,PRKG2,SLC1A1,SLC6A3,SULT1E1,TPH1,CUBN,AKR7A2,LRAT,FAXDC2,SLC27A2,TKFC,GDPD3,MOGAT1,SDR9C7,SDR16C5,RNF180,IYD,PCSK5,PLA2G2A,CES3,CIDEB,MFSD2A,G…	72/-
11_Member	GO Biological Processes	GO:0055088	lipid homeostasis	-13.9591	-11.4578	335,337,338,345,1050,1066,2494,2538,2695,3172,3606,3949,4547,7851,8435,8694,9971,26154,29881,51085,53345,64240,64241,84647,116519,148534,255738,339221,340895,100127206	APOA1,APOA4,APOB,APOC3,CEBPA,CES1,NR5A2,G6PC1,GIP,HNF4A,IL18,LDLR,MTTP,MALL,SOAT2,DGAT1,NR1H4,ABCA12,NPC1L1,MLXIPL,TM6SF2,ABCG5,ABCG8,PLA2G12B,APOA5,TLCD4,PCSK9,ENPP7,MALRD1,MINAR2	30/186
11_Member	GO Biological Processes	GO:0042632	cholesterol homeostasis	-12.2812	-9.95038	335,337,338,345,1066,2494,2538,3172,3606,3949,4547,7851,8435,9971,29881,64240,64241,84647,116519,255738,340895,100127206	APOA1,APOA4,APOB,APOC3,CES1,NR5A2,G6PC1,HNF4A,IL18,LDLR,MTTP,MALL,SOAT2,NR1H4,NPC1L1,ABCG5,ABCG8,PLA2G12B,APOA5,PCSK9,MALRD1,MINAR2	22/111
11_Member	GO Biological Processes	GO:0055092	sterol homeostasis	-12.1977	-9.8903	335,337,338,345,1066,2494,2538,3172,3606,3949,4547,7851,8435,9971,29881,64240,64241,84647,116519,255738,340895,100127206	APOA1,APOA4,APOB,APOC3,CES1,NR5A2,G6PC1,HNF4A,IL18,LDLR,MTTP,MALL,SOAT2,NR1H4,NPC1L1,ABCG5,ABCG8,PLA2G12B,APOA5,PCSK9,MALRD1,MINAR2	22/112
11_Member	GO Biological Processes	GO:1901615	organic hydroxy compound metabolic process	-10.8696	-8.70828	220,335,337,338,1050,1066,1543,1565,1610,1644,1812,2494,2643,3291,3417,3949,4051,4129,5105,5336,5593,6505,6531,6783,7166,8029,8435,8574,8694,9227,9971,10826,11001,26007,29881,79153,116255,116519,121214,195814,255738,285671,389434	ALDH1A3,APOA1,APOA4,APOB,CEBPA,CES1,CYP1A1,CYP2D6,DAO,DDC,DRD1,NR5A2,GCH1,HSD11B2,IDH1,LDLR,CYP4F3,MAOB,PCK1,PLCG2,PRKG2,SLC1A1,SLC6A3,SULT1E1,TPH1,CUBN,SOAT2,AKR7A2,DGAT1,LRAT,NR1H4,FAXDC2,SLC27A2,TKFC,NPC1L1,GDPD3,MOGAT1,APOA5,SDR9C7,SDR16C5,PCSK9,RNF180,IYD	43/468
11_Member	GO Biological Processes	GO:0097006	regulation of plasma lipoprotein particle levels	-8.64336	-6.62223	335,337,338,345,3949,4547,5125,5320,8435,8694,23491,27141,84879,116519	APOA1,APOA4,APOB,APOC3,LDLR,MTTP,PCSK5,PLA2G2A,SOAT2,DGAT1,CES3,CIDEB,MFSD2A,APOA5	14/64
11_Member	GO Biological Processes	GO:0055090	acylglycerol homeostasis	-8.55442	-6.53924	335,337,345,2695,3172,3606,9971,51085,64240,64241,84647,116519	APOA1,APOA4,APOC3,GIP,HNF4A,IL18,NR1H4,MLXIPL,ABCG5,ABCG8,PLA2G12B,APOA5	12/45
11_Member	GO Biological Processes	GO:0015918	sterol transport	-8.31039	-6.30108	335,337,338,345,1066,3949,4547,8435,26154,29881,54762,64240,64241,116519,134429	APOA1,APOA4,APOB,APOC3,CES1,LDLR,MTTP,SOAT2,ABCA12,NPC1L1,GRAMD1C,ABCG5,ABCG8,APOA5,STARD4	15/79
11_Member	GO Biological Processes	GO:0034377	plasma lipoprotein particle assembly	-8.02347	-6.04239	335,337,338,345,4547,8435,8694,27141,84879	APOA1,APOA4,APOB,APOC3,MTTP,SOAT2,DGAT1,CIDEB,MFSD2A	9/24
11_Member	GO Biological Processes	GO:0034379	very-low-density lipoprotein particle assembly	-8.02077	-6.04239	338,345,4547,8435,8694,27141,84879	APOB,APOC3,MTTP,SOAT2,DGAT1,CIDEB,MFSD2A	7/12
11_Member	GO Biological Processes	GO:0071827	plasma lipoprotein particle organization	-7.87978	-5.91212	335,337,338,345,4547,5125,5320,8435,8694,27141,84879,116519	APOA1,APOA4,APOB,APOC3,MTTP,PCSK5,PLA2G2A,SOAT2,DGAT1,CIDEB,MFSD2A,APOA5	12/51
11_Member	GO Biological Processes	GO:0006066	alcohol metabolic process	-7.58714	-5.64269	220,335,337,338,1050,1066,1543,1565,2643,3291,3417,3949,5105,5336,5593,6783,8029,8435,8574,8694,9227,26007,29881,79153,116255,116519,121214,195814,255738	ALDH1A3,APOA1,APOA4,APOB,CEBPA,CES1,CYP1A1,CYP2D6,GCH1,HSD11B2,IDH1,LDLR,PCK1,PLCG2,PRKG2,SULT1E1,CUBN,SOAT2,AKR7A2,DGAT1,LRAT,TKFC,NPC1L1,GDPD3,MOGAT1,APOA5,SDR9C7,SDR16C5,PCSK9	29/314
11_Member	GO Biological Processes	GO:0071825	protein-lipid complex organization	-7.57882	-5.63686	335,337,338,345,4547,5125,5320,8435,8694,27141,84879,116519	APOA1,APOA4,APOB,APOC3,MTTP,PCSK5,PLA2G2A,SOAT2,DGAT1,CIDEB,MFSD2A,APOA5	12/54
11_Member	GO Biological Processes	GO:0070328	triglyceride homeostasis	-7.56985	-5.63286	335,345,2695,3172,3606,9971,51085,64240,64241,84647,116519	APOA1,APOC3,GIP,HNF4A,IL18,NR1H4,MLXIPL,ABCG5,ABCG8,PLA2G12B,APOA5	11/44
11_Member	GO Biological Processes	GO:0065005	protein-lipid complex assembly	-7.50198	-5.57233	335,337,338,345,4547,8435,8694,27141,84879	APOA1,APOA4,APOB,APOC3,MTTP,SOAT2,DGAT1,CIDEB,MFSD2A	9/27
11_Member	GO Biological Processes	GO:0030301	cholesterol transport	-7.40417	-5.49118	335,337,338,345,1066,3949,8435,26154,29881,64240,64241,116519,134429	APOA1,APOA4,APOB,APOC3,CES1,LDLR,SOAT2,ABCA12,NPC1L1,ABCG5,ABCG8,APOA5,STARD4	13/67
11_Member	GO Biological Processes	GO:0033344	cholesterol efflux	-7.19415	-5.29945	335,337,338,345,8435,26154,64240,64241,116519	APOA1,APOA4,APOB,APOC3,SOAT2,ABCA12,ABCG5,ABCG8,APOA5	9/29
11_Member	GO Biological Processes	GO:0008202	steroid metabolic process	-6.47966	-4.6474	335,337,338,1050,1066,1543,1565,2494,2538,3291,3949,5618,6783,8029,8435,8856,9971,10826,11001,29881,79154,116519,121214,255738	APOA1,APOA4,APOB,CEBPA,CES1,CYP1A1,CYP2D6,NR5A2,G6PC1,HSD11B2,LDLR,PRLR,SULT1E1,CUBN,SOAT2,NR1I2,NR1H4,FAXDC2,SLC27A2,NPC1L1,DHRS11,APOA5,SDR9C7,PCSK9	24/257
11_Member	KEGG Pathway	hsa04979	Cholesterol metabolism	-5.87784	-4.10528	335,337,338,345,3949,8435,27141,64240,64241,255738	APOA1,APOA4,APOB,APOC3,LDLR,SOAT2,CIDEB,ABCG5,ABCG8,PCSK9	10/51
11_Member	GO Biological Processes	GO:0034368	protein-lipid complex remodeling	-5.2431	-3.55753	335,337,338,345,4547,5125,5320,116519	APOA1,APOA4,APOB,APOC3,MTTP,PCSK5,PLA2G2A,APOA5	8/36
11_Member	GO Biological Processes	GO:0034369	plasma lipoprotein particle remodeling	-5.2431	-3.55753	335,337,338,345,4547,5125,5320,116519	APOA1,APOA4,APOB,APOC3,MTTP,PCSK5,PLA2G2A,APOA5	8/36
11_Member	GO Biological Processes	GO:0034367	protein-containing complex remodeling	-5.05623	-3.39618	335,337,338,345,4547,5125,5320,116519	APOA1,APOA4,APOB,APOC3,MTTP,PCSK5,PLA2G2A,APOA5	8/38
11_Member	GO Biological Processes	GO:0010901	regulation of very-low-density lipoprotein particle remodeling	-5.04965	-3.39478	335,345,9971,116519	APOA1,APOC3,NR1H4,APOA5	4/6
11_Member	GO Biological Processes	GO:0033700	phospholipid efflux	-4.73101	-3.11318	335,337,345,26154,116519	APOA1,APOA4,APOC3,ABCA12,APOA5	5/13
11_Member	GO Biological Processes	GO:0034381	plasma lipoprotein particle clearance	-4.37175	-2.82774	335,338,345,3949,8435,23491	APOA1,APOB,APOC3,LDLR,SOAT2,CES3	6/24
11_Member	GO Biological Processes	GO:0042157	lipoprotein metabolic process	-4.0865	-2.58343	335,337,338,339,345,3949,4547,29881,116519,255738	APOA1,APOA4,APOB,APOBEC1,APOC3,LDLR,MTTP,NPC1L1,APOA5,PCSK9	10/80
11_Member	GO Biological Processes	GO:0016125	sterol metabolic process	-4.06227	-2.56933	335,337,338,1050,1066,1565,3949,8029,8435,10826,29881,116519,255738	APOA1,APOA4,APOB,CEBPA,CES1,CYP2D6,LDLR,CUBN,SOAT2,FAXDC2,NPC1L1,APOA5,PCSK9	13/131
11_Member	GO Biological Processes	GO:1902652	secondary alcohol metabolic process	-4.06227	-2.56933	335,337,338,1050,1066,1565,3417,3949,8029,8435,29881,116519,255738	APOA1,APOA4,APOB,CEBPA,CES1,CYP2D6,IDH1,LDLR,CUBN,SOAT2,NPC1L1,APOA5,PCSK9	13/131
11_Member	GO Biological Processes	GO:0010903	negative regulation of very-low-density lipoprotein particle remodeling	-4.06098	-2.56933	335,345,9971	APOA1,APOC3,NR1H4	3/4
11_Member	GO Biological Processes	GO:0008203	cholesterol metabolic process	-3.82654	-2.3675	335,337,338,1050,1066,1565,3949,8029,8435,29881,116519,255738	APOA1,APOA4,APOB,CEBPA,CES1,CYP2D6,LDLR,CUBN,SOAT2,NPC1L1,APOA5,PCSK9	12/120
11_Member	GO Biological Processes	GO:0034383	low-density lipoprotein particle clearance	-3.30362	-1.94001	338,3949,8435,23491	APOB,LDLR,SOAT2,CES3	4/14
11_Member	GO Biological Processes	GO:0043691	reverse cholesterol transport	-2.95669	-1.65393	335,337,345,1066	APOA1,APOA4,APOC3,CES1	4/17
11_Member	GO Biological Processes	GO:0071402	cellular response to lipoprotein particle stimulus	-2.07595	-0.944872	335,338,1066,3949,84830	APOA1,APOB,CES1,LDLR,ADTRP	5/45
12_Summary	GO Biological Processes	GO:0071345	cellular response to cytokine stimulus	-13.421	-10.946	355,356,445,834,920,1050,1154,1393,2048,2069,2204,2322,2494,2633,2634,2829,2833,3099,3394,3458,3558,3560,3575,3576,3594,3606,3659,3665,3676,3718,3856,4311,4843,5457,5618,6098,6349,6351,6352,6356,6370,6375,6470,6505,6932,7293,8651,8784,8792,8807,9227,10673,10803,11009,29108,58985,79092,92610,115362,116379,133396,163702,286676,730249,651,939,959,50616,59067,2643,3899,10537	FAS,FASLG,ASS1,CASP1,CD4,CEBPA,CISH,CRHBP,EPHB2,EREG,FCAR,FLT3,NR5A2,GBP1,GBP2,XCR1,CXCR3,HK2,IRF8,IFNG,IL2,IL2RB,IL7R,CXCL8,IL12RB1,IL18,IRF1,IRF7,ITGA4,JAK3,KRT8,MME,NOS2,POU4F1,PRLR,ROS1,CCL3L1,CCL4,CCL5,CCL11,CCL25,XCL1,SHMT1,SLC1A1,TCF7,TNFRSF4,SOCS1,TNFRSF18,TNFRSF11A,IL18RAP,LRAT,TNFSF13B,CCR9,IL24,PYCARD,IL22RA1,CARD14,TIFA,GBP5,IL22RA2,IL31RA,IFNLR1,ILDR1,ACOD1,BMP3,CD27,CD40LG,IL22,IL21…	72/-
12_Member	GO Biological Processes	GO:0071345	cellular response to cytokine stimulus	-13.421	-10.946	355,356,445,834,920,1050,1154,1393,2048,2069,2204,2322,2494,2633,2634,2829,2833,3099,3394,3458,3558,3560,3575,3576,3594,3606,3659,3665,3676,3718,3856,4311,4843,5457,5618,6098,6349,6351,6352,6356,6370,6375,6470,6505,6932,7293,8651,8784,8792,8807,9227,10673,10803,11009,29108,58985,79092,92610,115362,116379,133396,163702,286676,730249	FAS,FASLG,ASS1,CASP1,CD4,CEBPA,CISH,CRHBP,EPHB2,EREG,FCAR,FLT3,NR5A2,GBP1,GBP2,XCR1,CXCR3,HK2,IRF8,IFNG,IL2,IL2RB,IL7R,CXCL8,IL12RB1,IL18,IRF1,IRF7,ITGA4,JAK3,KRT8,MME,NOS2,POU4F1,PRLR,ROS1,CCL3L1,CCL4,CCL5,CCL11,CCL25,XCL1,SHMT1,SLC1A1,TCF7,TNFRSF4,SOCS1,TNFRSF18,TNFRSF11A,IL18RAP,LRAT,TNFSF13B,CCR9,IL24,PYCARD,IL22RA1,CARD14,TIFA,GBP5,IL22RA2,IL31RA,IFNLR1,ILDR1,ACOD1	64/787
12_Member	GO Biological Processes	GO:0019221	cytokine-mediated signaling pathway	-11.4545	-9.23577	355,920,1050,1154,2048,2069,2322,2829,2833,3458,3558,3560,3575,3594,3606,3659,3665,3718,3856,5618,6098,6349,6351,6352,6356,6370,6375,6505,7293,8651,8784,8792,8807,10673,10803,29108,58985,79092,92610,116379,133396,163702	FAS,CD4,CEBPA,CISH,EPHB2,EREG,FLT3,XCR1,CXCR3,IFNG,IL2,IL2RB,IL7R,IL12RB1,IL18,IRF1,IRF7,JAK3,KRT8,PRLR,ROS1,CCL3L1,CCL4,CCL5,CCL11,CCL25,XCL1,SLC1A1,TNFRSF4,SOCS1,TNFRSF18,TNFRSF11A,IL18RAP,TNFSF13B,CCR9,PYCARD,IL22RA1,CARD14,TIFA,IL22RA2,IL31RA,IFNLR1	42/431
12_Member	KEGG Pathway	hsa04060	Cytokine-cytokine receptor interaction	-11.2597	-9.05947	355,356,651,920,939,959,2829,2833,3458,3558,3560,3575,3576,3594,3606,5618,6349,6351,6352,6356,6370,6375,7293,8784,8792,8807,10673,10803,11009,50616,58985,59067,133396,163702	FAS,FASLG,BMP3,CD4,CD27,CD40LG,XCR1,CXCR3,IFNG,IL2,IL2RB,IL7R,CXCL8,IL12RB1,IL18,PRLR,CCL3L1,CCL4,CCL5,CCL11,CCL25,XCL1,TNFRSF4,TNFRSF18,TNFRSF11A,IL18RAP,TNFSF13B,CCR9,IL24,IL22,IL22RA1,IL21,IL31RA,IFNLR1	34/298
12_Member	GO Biological Processes	GO:0034612	response to tumor necrosis factor	-7.33321	-5.42255	355,445,1050,1393,2204,2633,2634,2643,3576,3856,3899,6352,7293,8784,8792,10537,10673,29108,79092,92610,730249	FAS,ASS1,CEBPA,CRHBP,FCAR,GBP1,GBP2,GCH1,CXCL8,KRT8,AFF3,CCL5,TNFRSF4,TNFRSF18,TNFRSF11A,UBD,TNFSF13B,PYCARD,CARD14,TIFA,ACOD1	21/181
12_Member	GO Biological Processes	GO:0071356	cellular response to tumor necrosis factor	-6.38457	-4.57314	355,445,1050,1393,2204,2633,2634,3576,3856,6352,7293,8784,8792,10673,29108,79092,92610,730249	FAS,ASS1,CEBPA,CRHBP,FCAR,GBP1,GBP2,CXCL8,KRT8,CCL5,TNFRSF4,TNFRSF18,TNFRSF11A,TNFSF13B,PYCARD,CARD14,TIFA,ACOD1	18/155
12_Member	GO Biological Processes	GO:0033209	tumor necrosis factor-mediated signaling pathway	-4.81069	-3.18207	355,3856,7293,8784,8792,10673,29108,79092,92610	FAS,KRT8,TNFRSF4,TNFRSF18,TNFRSF11A,TNFSF13B,PYCARD,CARD14,TIFA	9/53
13_Summary	GO Biological Processes	GO:0006954	inflammatory response	-13.2625	-10.8124	445,718,727,814,834,923,959,1241,1393,1800,2157,2829,2833,3001,3002,3458,3576,3606,3929,4065,4069,4225,4843,5320,5345,5588,6349,6351,6352,6356,6370,6375,7293,8807,8876,9830,9971,10225,26279,27035,27293,29108,29760,50616,55876,56833,64386,84868,115362,133396,171389,253782,730249	ASS1,C3,C5,CAMK4,CASP1,CD6,CD40LG,LTB4R,CRHBP,DPEP1,F8,XCR1,CXCR3,GZMA,GZMB,IFNG,CXCL8,IL18,LBP,LY75,LYZ,MEP1B,NOS2,PLA2G2A,SERPINF2,PRKCQ,CCL3L1,CCL4,CCL5,CCL11,CCL25,XCL1,TNFRSF4,IL18RAP,VNN1,TRIM14,NR1H4,CD96,PLA2G2D,NOX1,SMPDL3B,PYCARD,BLNK,IL22,GSDMB,SLAMF8,MMP25,HAVCR2,GBP5,IL31RA,NLRP6,CERS6,ACOD1	53/-
13_Member	GO Biological Processes	GO:0006954	inflammatory response	-13.2625	-10.8124	445,718,727,814,834,923,959,1241,1393,1800,2157,2829,2833,3001,3002,3458,3576,3606,3929,4065,4069,4225,4843,5320,5345,5588,6349,6351,6352,6356,6370,6375,7293,8807,8876,9830,9971,10225,26279,27035,27293,29108,29760,50616,55876,56833,64386,84868,115362,133396,171389,253782,730249	ASS1,C3,C5,CAMK4,CASP1,CD6,CD40LG,LTB4R,CRHBP,DPEP1,F8,XCR1,CXCR3,GZMA,GZMB,IFNG,CXCL8,IL18,LBP,LY75,LYZ,MEP1B,NOS2,PLA2G2A,SERPINF2,PRKCQ,CCL3L1,CCL4,CCL5,CCL11,CCL25,XCL1,TNFRSF4,IL18RAP,VNN1,TRIM14,NR1H4,CD96,PLA2G2D,NOX1,SMPDL3B,PYCARD,BLNK,IL22,GSDMB,SLAMF8,MMP25,HAVCR2,GBP5,IL31RA,NLRP6,CERS6,ACOD1	53/577
14_Summary	GO Biological Processes	GO:0098657	import into cell	-12.6215	-10.252	343,433,476,1053,1181,1184,1803,2220,2268,3394,3458,3576,3676,3761,3766,3949,4065,4640,4642,4648,4843,6295,6441,6505,6518,6523,6531,6532,6533,6539,6559,6564,8029,8645,9154,9214,9829,10462,10999,11001,23616,29108,51411,54716,54734,55244,55630,59272,64220,81693,84251,91937,93082,123041,126432,162514,283375,285335	AQP8,ASGR2,ATP1A1,CEBPE,CLCN2,CLCN5,DPP4,FCN2,FGR,IRF8,IFNG,CXCL8,ITGA4,KCNJ4,KCNJ10,LDLR,LY75,MYO1A,MYO1D,MYO7B,NOS2,SAG,SFTPD,SLC1A1,SLC2A5,SLC5A1,SLC6A3,SLC6A4,SLC6A6,SLC6A12,SLC12A3,SLC15A1,CUBN,KCNK5,SLC28A1,FCMR,DNAJC6,CLEC10A,SLC27A4,SLC27A2,SH3BP1,PYCARD,BIN2,SLC6A20,RAB39A,SLC47A1,SLC39A4,ACE2,STRA6,AMN,SGIP1,TIMD4,NEURL3,SLC24A4,RINL,TRPV3,SLC39A5,SLC9C1	58/-
14_Member	GO Biological Processes	GO:0098657	import into cell	-12.6215	-10.252	343,433,476,1053,1181,1184,1803,2220,2268,3394,3458,3576,3676,3761,3766,3949,4065,4640,4642,4648,4843,6295,6441,6505,6518,6523,6531,6532,6533,6539,6559,6564,8029,8645,9154,9214,9829,10462,10999,11001,23616,29108,51411,54716,54734,55244,55630,59272,64220,81693,84251,91937,93082,123041,126432,162514,283375,285335	AQP8,ASGR2,ATP1A1,CEBPE,CLCN2,CLCN5,DPP4,FCN2,FGR,IRF8,IFNG,CXCL8,ITGA4,KCNJ4,KCNJ10,LDLR,LY75,MYO1A,MYO1D,MYO7B,NOS2,SAG,SFTPD,SLC1A1,SLC2A5,SLC5A1,SLC6A3,SLC6A4,SLC6A6,SLC6A12,SLC12A3,SLC15A1,CUBN,KCNK5,SLC28A1,FCMR,DNAJC6,CLEC10A,SLC27A4,SLC27A2,SH3BP1,PYCARD,BIN2,SLC6A20,RAB39A,SLC47A1,SLC39A4,ACE2,STRA6,AMN,SGIP1,TIMD4,NEURL3,SLC24A4,RINL,TRPV3,SLC39A5,SLC9C1	58/697
14_Member	GO Biological Processes	GO:0006897	endocytosis	-5.04156	-3.39182	433,1053,1181,1184,1803,2220,2268,3394,3458,3576,3676,3949,4065,4640,4642,4648,4843,6295,6441,8029,9214,9829,10462,23616,29108,51411,54734,59272,81693,84251,91937,93082,126432	ASGR2,CEBPE,CLCN2,CLCN5,DPP4,FCN2,FGR,IRF8,IFNG,CXCL8,ITGA4,LDLR,LY75,MYO1A,MYO1D,MYO7B,NOS2,SAG,SFTPD,CUBN,FCMR,DNAJC6,CLEC10A,SH3BP1,PYCARD,BIN2,RAB39A,ACE2,AMN,SGIP1,TIMD4,NEURL3,RINL	33/508
14_Member	GO Biological Processes	GO:0006909	phagocytosis	-2.72796	-1.46244	1053,1181,2220,2268,3394,3458,3949,4843,23616,51411,54734,91937	CEBPE,CLCN2,FCN2,FGR,IRF8,IFNG,LDLR,NOS2,SH3BP1,BIN2,RAB39A,TIMD4	12/159
14_Member	GO Biological Processes	GO:0006898	receptor-mediated endocytosis	-2.46706	-1.25351	1803,3576,3676,3949,6295,6441,8029,9214,9829,59272,81693,84251	DPP4,CXCL8,ITGA4,LDLR,SAG,SFTPD,CUBN,FCMR,DNAJC6,ACE2,AMN,SGIP1	12/171
15_Summary	KEGG Pathway	hsa04975	Fat digestion and absorption	-12.4525	-10.0961	335,337,338,2168,2169,4547,5320,8694,10999,26279,29881,64240,64241,64600,84647,313,345,1066,1373,1800,4051,5105,5330,5331,5336,5337,6783,11001,27293,54905,57733,79153,79887,83875,84830,116519,339221,1636,2172,4843,5948,84879,160728,476,885,952,1358,1361,1811,196883,368,1244,7368,9514,28982,80157,255738,59344	APOA1,APOA4,APOB,FABP1,FABP2,MTTP,PLA2G2A,DGAT1,SLC27A4,PLA2G2D,NPC1L1,ABCG5,ABCG8,PLA2G2F,PLA2G12B,AOAH,APOC3,CES1,CPS1,DPEP1,CYP4F3,PCK1,PLCB2,PLCB3,PLCG2,PLD1,SULT1E1,SLC27A2,SMPDL3B,CYP2W1,GBA3,GDPD3,PLBD1,BCO2,ADTRP,APOA5,ENPP7,ACE,FABP6,NOS2,RBP2,MFSD2A,SLC5A8,ATP1A1,CCK,CD38,CPA2,CPB2,SLC26A3,ADCY4,ABCC6,ABCC2,UGT8,GAL3ST1,FLVCR1,CWH43,PCSK9,ALOXE3	58/-
15_Member	KEGG Pathway	hsa04975	Fat digestion and absorption	-12.4525	-10.0961	335,337,338,2168,2169,4547,5320,8694,10999,26279,29881,64240,64241,64600,84647	APOA1,APOA4,APOB,FABP1,FABP2,MTTP,PLA2G2A,DGAT1,SLC27A4,PLA2G2D,NPC1L1,ABCG5,ABCG8,PLA2G2F,PLA2G12B	15/43
15_Member	GO Biological Processes	GO:0016042	lipid catabolic process	-8.02785	-6.04239	313,337,338,345,1066,1373,1800,4051,5105,5320,5330,5331,5336,5337,6783,10999,11001,26279,27293,54905,57733,64600,79153,79887,83875,84647,84830,116519,339221	AOAH,APOA4,APOB,APOC3,CES1,CPS1,DPEP1,CYP4F3,PCK1,PLA2G2A,PLCB2,PLCB3,PLCG2,PLD1,SULT1E1,SLC27A4,SLC27A2,PLA2G2D,SMPDL3B,CYP2W1,GBA3,PLA2G2F,GDPD3,PLBD1,BCO2,PLA2G12B,ADTRP,APOA5,ENPP7	29/300
15_Member	GO Biological Processes	GO:0015908	fatty acid transport	-6.42089	-4.59442	1636,2168,2169,2172,4843,5320,5948,10999,11001,26279,64600,84647,84879,160728	ACE,FABP1,FABP2,FABP6,NOS2,PLA2G2A,RBP2,SLC27A4,SLC27A2,PLA2G2D,PLA2G2F,PLA2G12B,MFSD2A,SLC5A8	14/94
15_Member	GO Biological Processes	GO:0015909	long-chain fatty acid transport	-5.56229	-3.82941	1636,2168,2169,5320,10999,11001,26279,64600,84647,84879	ACE,FABP1,FABP2,PLA2G2A,SLC27A4,SLC27A2,PLA2G2D,PLA2G2F,PLA2G12B,MFSD2A	10/55
15_Member	KEGG Pathway	hsa04972	Pancreatic secretion	-5.04438	-3.39336	476,885,952,1358,1361,1811,5320,5330,5331,26279,64600,84647,196883	ATP1A1,CCK,CD38,CPA2,CPB2,SLC26A3,PLA2G2A,PLCB2,PLCB3,PLA2G2D,PLA2G2F,PLA2G12B,ADCY4	13/106
15_Member	GO Biological Processes	GO:0071715	icosanoid transport	-4.34503	-2.80401	368,1244,1636,4843,5320,26279,64600,84647	ABCC6,ABCC2,ACE,NOS2,PLA2G2A,PLA2G2D,PLA2G2F,PLA2G12B	8/47
15_Member	KEGG Pathway	hsa00565	Ether lipid metabolism	-4.14499	-2.63459	5320,5337,7368,9514,26279,64600,79153,84647	PLA2G2A,PLD1,UGT8,GAL3ST1,PLA2G2D,PLA2G2F,GDPD3,PLA2G12B	8/50
15_Member	GO Biological Processes	GO:0032309	icosanoid secretion	-3.78966	-2.33389	1636,4843,5320,26279,64600,84647	ACE,NOS2,PLA2G2A,PLA2G2D,PLA2G2F,PLA2G12B	6/30
15_Member	GO Biological Processes	GO:0050482	arachidonate secretion	-3.23704	-1.8832	1636,5320,26279,64600,84647	ACE,PLA2G2A,PLA2G2D,PLA2G2F,PLA2G12B	5/25
15_Member	GO Biological Processes	GO:1903963	arachidonate transport	-3.23704	-1.8832	1636,5320,26279,64600,84647	ACE,PLA2G2A,PLA2G2D,PLA2G2F,PLA2G12B	5/25
15_Member	GO Biological Processes	GO:0046470	phosphatidylcholine metabolic process	-2.45493	-1.24278	335,337,5320,26279,64600,79153,84879	APOA1,APOA4,PLA2G2A,PLA2G2D,PLA2G2F,GDPD3,MFSD2A	7/70
15_Member	KEGG Pathway	hsa00592	alpha-Linolenic acid metabolism	-2.24572	-1.08067	5320,26279,64600,84647	PLA2G2A,PLA2G2D,PLA2G2F,PLA2G12B	4/26
15_Member	GO Biological Processes	GO:0006644	phospholipid metabolic process	-2.1824	-1.0301	335,337,5320,5330,5331,5336,5337,26279,27293,28982,54905,64600,79153,79887,80157,84647,84879,255738,339221	APOA1,APOA4,PLA2G2A,PLCB2,PLCB3,PLCG2,PLD1,PLA2G2D,SMPDL3B,FLVCR1,CYP2W1,PLA2G2F,GDPD3,PLBD1,CWH43,PLA2G12B,MFSD2A,PCSK9,ENPP7	19/358
15_Member	KEGG Pathway	hsa00590	Arachidonic acid metabolism	-2.07102	-0.943128	4051,5320,26279,59344,64600,84647	CYP4F3,PLA2G2A,PLA2G2D,ALOXE3,PLA2G2F,PLA2G12B	6/63
15_Member	KEGG Pathway	hsa00591	Linoleic acid metabolism	-2.02097	-0.905544	5320,26279,64600,84647	PLA2G2A,PLA2G2D,PLA2G2F,PLA2G12B	4/30
16_Summary	GO Biological Processes	GO:0043603	amide metabolic process	-12.4203	-10.0703	383,445,1050,1369,1373,1636,1800,1803,2028,2938,3417,3949,4248,4311,5009,5125,6470,6505,7368,7511,8694,8707,8876,9446,9514,10166,10249,10841,11001,26154,27293,51166,51703,55711,57733,59272,59344,79814,134526,162417,253782,339221	ARG1,ASS1,CEBPA,CPN1,CPS1,ACE,DPEP1,DPP4,ENPEP,GSTA1,IDH1,LDLR,MGAT3,MME,OTC,PCSK5,SHMT1,SLC1A1,UGT8,XPNPEP1,DGAT1,B3GALT2,VNN1,GSTO1,GAL3ST1,SLC25A15,GLYAT,FTCD,SLC27A2,ABCA12,SMPDL3B,AADAT,ACSL5,FAR2,GBA3,ACE2,ALOXE3,AGMAT,ACOT12,NAGS,CERS6,ENPP7	42/-
16_Member	GO Biological Processes	GO:0043603	amide metabolic process	-12.4203	-10.0703	383,445,1050,1369,1373,1636,1800,1803,2028,2938,3417,3949,4248,4311,5009,5125,6470,6505,7368,7511,8694,8707,8876,9446,9514,10166,10249,10841,11001,26154,27293,51166,51703,55711,57733,59272,59344,79814,134526,162417,253782,339221	ARG1,ASS1,CEBPA,CPN1,CPS1,ACE,DPEP1,DPP4,ENPEP,GSTA1,IDH1,LDLR,MGAT3,MME,OTC,PCSK5,SHMT1,SLC1A1,UGT8,XPNPEP1,DGAT1,B3GALT2,VNN1,GSTO1,GAL3ST1,SLC25A15,GLYAT,FTCD,SLC27A2,ABCA12,SMPDL3B,AADAT,ACSL5,FAR2,GBA3,ACE2,ALOXE3,AGMAT,ACOT12,NAGS,CERS6,ENPP7	42/403
16_Member	GO Biological Processes	GO:0043604	amide biosynthetic process	-5.07722	-3.41324	383,445,1050,1373,5009,6505,7368,8707,9514,10166,11001,51703,59344,79814,162417,253782	ARG1,ASS1,CEBPA,CPS1,OTC,SLC1A1,UGT8,B3GALT2,GAL3ST1,SLC25A15,SLC27A2,ACSL5,ALOXE3,AGMAT,NAGS,CERS6	16/155
17_Summary	GO Biological Processes	GO:0046634	regulation of alpha-beta T cell activation	-12.2467	-9.93339	430,639,864,916,940,942,969,3458,3558,3594,3606,3659,3662,3718,3958,5588,5788,6375,8651,30009,54440,56253,64410,814,914,939,1493,3575,5105,6932,8876,11005,22806,56833,920,3665,4057,5457,8792,9290,9398,1050,4602,10826,29909,85477,1181,1636,2048,3207,4311,6692,7161	ASCL2,PRDM1,RUNX3,CD3E,CD28,CD86,CD69,IFNG,IL2,IL12RB1,IL18,IRF1,IRF4,JAK3,LGALS3,PRKCQ,PTPRC,XCL1,SOCS1,TBX21,SASH3,CRTAM,KLHL25,CAMK4,CD2,CD27,CTLA4,IL7R,PCK1,TCF7,VNN1,SPINK5,IKZF3,SLAMF8,CD4,IRF7,LTF,POU4F1,TNFRSF11A,GPR55,CD101,CEBPA,MYB,FAXDC2,GPR171,SCIN,CLCN2,ACE,EPHB2,HOXA11,MME,SPINT1,TP73	53/-
17_Member	GO Biological Processes	GO:0046634	regulation of alpha-beta T cell activation	-12.2467	-9.93339	430,639,864,916,940,942,969,3458,3558,3594,3606,3659,3662,3718,3958,5588,5788,6375,8651,30009,54440,56253,64410	ASCL2,PRDM1,RUNX3,CD3E,CD28,CD86,CD69,IFNG,IL2,IL12RB1,IL18,IRF1,IRF4,JAK3,LGALS3,PRKCQ,PTPRC,XCL1,SOCS1,TBX21,SASH3,CRTAM,KLHL25	23/123
17_Member	GO Biological Processes	GO:0045580	regulation of T cell differentiation	-11.9591	-9.68509	430,639,814,864,914,939,940,942,969,1493,3458,3558,3575,3594,3606,3659,3662,3718,5105,5788,6932,8651,8876,11005,30009,54440,56253,64410	ASCL2,PRDM1,CAMK4,RUNX3,CD2,CD27,CD28,CD86,CD69,CTLA4,IFNG,IL2,IL7R,IL12RB1,IL18,IRF1,IRF4,JAK3,PCK1,PTPRC,TCF7,SOCS1,VNN1,SPINK5,TBX21,SASH3,CRTAM,KLHL25	28/192
17_Member	GO Biological Processes	GO:0045619	regulation of lymphocyte differentiation	-11.7351	-9.48197	430,639,814,864,914,939,940,942,969,1493,3458,3558,3575,3594,3606,3659,3662,3718,5105,5788,6932,8651,8876,11005,22806,30009,54440,56253,56833,64410	ASCL2,PRDM1,CAMK4,RUNX3,CD2,CD27,CD28,CD86,CD69,CTLA4,IFNG,IL2,IL7R,IL12RB1,IL18,IRF1,IRF4,JAK3,PCK1,PTPRC,TCF7,SOCS1,VNN1,SPINK5,IKZF3,TBX21,SASH3,CRTAM,SLAMF8,KLHL25	30/225
17_Member	GO Biological Processes	GO:1902105	regulation of leukocyte differentiation	-11.5745	-9.33648	430,639,814,864,914,920,939,940,942,969,1493,3458,3558,3575,3594,3606,3659,3662,3665,3718,4057,5105,5457,5788,6932,8651,8792,8876,9290,9398,11005,22806,30009,54440,56253,56833,64410	ASCL2,PRDM1,CAMK4,RUNX3,CD2,CD4,CD27,CD28,CD86,CD69,CTLA4,IFNG,IL2,IL7R,IL12RB1,IL18,IRF1,IRF4,IRF7,JAK3,LTF,PCK1,POU4F1,PTPRC,TCF7,SOCS1,TNFRSF11A,VNN1,GPR55,CD101,SPINK5,IKZF3,TBX21,SASH3,CRTAM,SLAMF8,KLHL25	37/340
17_Member	GO Biological Processes	GO:1903706	regulation of hemopoiesis	-11.2913	-9.08195	430,639,814,864,914,920,939,940,942,969,1050,1493,3458,3558,3575,3594,3606,3659,3662,3665,3718,4057,4602,5105,5457,5788,6932,8651,8792,8876,9290,9398,10826,11005,22806,29909,30009,54440,56253,56833,64410,85477	ASCL2,PRDM1,CAMK4,RUNX3,CD2,CD4,CD27,CD28,CD86,CD69,CEBPA,CTLA4,IFNG,IL2,IL7R,IL12RB1,IL18,IRF1,IRF4,IRF7,JAK3,LTF,MYB,PCK1,POU4F1,PTPRC,TCF7,SOCS1,TNFRSF11A,VNN1,GPR55,CD101,FAXDC2,SPINK5,IKZF3,GPR171,TBX21,SASH3,CRTAM,SLAMF8,KLHL25,SCIN	42/436
17_Member	GO Biological Processes	GO:2000514	regulation of CD4-positive, alpha-beta T cell activation	-10.6772	-8.53215	430,864,916,940,942,969,3458,3558,3594,3606,3662,3718,5588,6375,8651,30009,54440,64410	ASCL2,RUNX3,CD3E,CD28,CD86,CD69,IFNG,IL2,IL12RB1,IL18,IRF4,JAK3,PRKCQ,XCL1,SOCS1,TBX21,SASH3,KLHL25	18/85
17_Member	GO Biological Processes	GO:0043370	regulation of CD4-positive, alpha-beta T cell differentiation	-8.73925	-6.70597	430,864,942,969,3458,3558,3594,3606,3662,3718,8651,30009,54440,64410	ASCL2,RUNX3,CD86,CD69,IFNG,IL2,IL12RB1,IL18,IRF4,JAK3,SOCS1,TBX21,SASH3,KLHL25	14/63
17_Member	GO Biological Processes	GO:0046637	regulation of alpha-beta T cell differentiation	-8.15397	-6.15044	430,639,864,942,969,3458,3558,3594,3606,3662,3718,8651,30009,54440,64410	ASCL2,PRDM1,RUNX3,CD86,CD69,IFNG,IL2,IL12RB1,IL18,IRF4,JAK3,SOCS1,TBX21,SASH3,KLHL25	15/81
17_Member	GO Biological Processes	GO:2000516	positive regulation of CD4-positive, alpha-beta T cell activation	-7.24705	-5.34331	916,940,942,3458,3594,3606,5588,6375,8651,54440,64410	CD3E,CD28,CD86,IFNG,IL12RB1,IL18,PRKCQ,XCL1,SOCS1,SASH3,KLHL25	11/47
17_Member	GO Biological Processes	GO:0046635	positive regulation of alpha-beta T cell activation	-6.86748	-5.00095	864,916,940,942,3458,3594,3606,5588,5788,6375,8651,54440,64410	RUNX3,CD3E,CD28,CD86,IFNG,IL12RB1,IL18,PRKCQ,PTPRC,XCL1,SOCS1,SASH3,KLHL25	13/74
17_Member	GO Biological Processes	GO:0045622	regulation of T-helper cell differentiation	-5.10093	-3.43563	430,942,969,3558,3594,3606,3662,3718,30009	ASCL2,CD86,CD69,IL2,IL12RB1,IL18,IRF4,JAK3,TBX21	9/49
17_Member	GO Biological Processes	GO:0045582	positive regulation of T cell differentiation	-5.04522	-3.39336	864,939,942,3458,3558,3575,3594,3606,5105,5788,8651,8876,54440,64410	RUNX3,CD27,CD86,IFNG,IL2,IL7R,IL12RB1,IL18,PCK1,PTPRC,SOCS1,VNN1,SASH3,KLHL25	14/122
17_Member	GO Biological Processes	GO:1902107	positive regulation of leukocyte differentiation	-4.95062	-3.31342	864,920,939,942,3458,3558,3575,3594,3606,5105,5457,5788,8651,8792,8876,9398,54440,64410	RUNX3,CD4,CD27,CD86,IFNG,IL2,IL7R,IL12RB1,IL18,PCK1,POU4F1,PTPRC,SOCS1,TNFRSF11A,VNN1,CD101,SASH3,KLHL25	18/195
17_Member	GO Biological Processes	GO:1903708	positive regulation of hemopoiesis	-4.95062	-3.31342	864,920,939,942,3458,3558,3575,3594,3606,5105,5457,5788,8651,8792,8876,9398,54440,64410	RUNX3,CD4,CD27,CD86,IFNG,IL2,IL7R,IL12RB1,IL18,PCK1,POU4F1,PTPRC,SOCS1,TNFRSF11A,VNN1,CD101,SASH3,KLHL25	18/195
17_Member	GO Biological Processes	GO:0045621	positive regulation of lymphocyte differentiation	-4.47034	-2.90168	864,939,942,3458,3558,3575,3594,3606,5105,5788,8651,8876,54440,64410	RUNX3,CD27,CD86,IFNG,IL2,IL7R,IL12RB1,IL18,PCK1,PTPRC,SOCS1,VNN1,SASH3,KLHL25	14/137
17_Member	GO Biological Processes	GO:0043372	positive regulation of CD4-positive, alpha-beta T cell differentiation	-4.09568	-2.5917	942,3458,3594,3606,8651,54440,64410	CD86,IFNG,IL12RB1,IL18,SOCS1,SASH3,KLHL25	7/38
17_Member	GO Biological Processes	GO:0045589	regulation of regulatory T cell differentiation	-4.09568	-2.5917	940,1493,3458,3558,3659,8651,64410	CD28,CTLA4,IFNG,IL2,IRF1,SOCS1,KLHL25	7/38
17_Member	GO Biological Processes	GO:0046638	positive regulation of alpha-beta T cell differentiation	-3.78687	-2.33192	864,942,3458,3594,3606,8651,54440,64410	RUNX3,CD86,IFNG,IL12RB1,IL18,SOCS1,SASH3,KLHL25	8/56
17_Member	GO Biological Processes	GO:0010720	positive regulation of cell development	-3.3534	-1.98046	864,920,939,942,1181,1636,2048,3207,3458,3558,3575,3594,3606,4311,4602,5105,5457,5788,6692,7161,8651,8792,8876,9398,54440,64410	RUNX3,CD4,CD27,CD86,CLCN2,ACE,EPHB2,HOXA11,IFNG,IL2,IL7R,IL12RB1,IL18,MME,MYB,PCK1,POU4F1,PTPRC,SPINT1,TP73,SOCS1,TNFRSF11A,VNN1,CD101,SASH3,KLHL25	26/447
17_Member	GO Biological Processes	GO:0045591	positive regulation of regulatory T cell differentiation	-2.37471	-1.18388	3458,3558,8651,64410	IFNG,IL2,SOCS1,KLHL25	4/24
18_Summary	GO Biological Processes	GO:0007586	digestion	-12.1152	-9.81921	885,1610,2168,2169,3360,3949,5357,6476,6518,6523,7421,7429,8435,9843,29881,56667,57482,64240,64241,159296,339221,497189	CCK,DAO,FABP1,FABP2,HTR4,LDLR,PLS1,SI,SLC2A5,SLC5A1,VDR,VIL1,SOAT2,HEPH,NPC1L1,MUC13,CRACD,ABCG5,ABCG8,NKX2-3,ENPP7,TIFAB	22/-
18_Member	GO Biological Processes	GO:0007586	digestion	-12.1152	-9.81921	885,1610,2168,2169,3360,3949,5357,6476,6518,6523,7421,7429,8435,9843,29881,56667,57482,64240,64241,159296,339221,497189	CCK,DAO,FABP1,FABP2,HTR4,LDLR,PLS1,SI,SLC2A5,SLC5A1,VDR,VIL1,SOAT2,HEPH,NPC1L1,MUC13,CRACD,ABCG5,ABCG8,NKX2-3,ENPP7,TIFAB	22/113
18_Member	GO Biological Processes	GO:0050892	intestinal absorption	-11.6669	-9.42387	2168,2169,3949,5357,6518,6523,7421,7429,8435,9843,29881,64240,64241	FABP1,FABP2,LDLR,PLS1,SLC2A5,SLC5A1,VDR,VIL1,SOAT2,HEPH,NPC1L1,ABCG5,ABCG8	13/33
18_Member	GO Biological Processes	GO:0022600	digestive system process	-11.151	-8.95972	2168,2169,3360,3949,5357,6518,6523,7421,7429,8435,9843,29881,56667,57482,64240,64241,159296,497189	FABP1,FABP2,HTR4,LDLR,PLS1,SLC2A5,SLC5A1,VDR,VIL1,SOAT2,HEPH,NPC1L1,MUC13,CRACD,ABCG5,ABCG8,NKX2-3,TIFAB	18/80
18_Member	GO Biological Processes	GO:0098856	intestinal lipid absorption	-5.91861	-4.14094	2169,3949,8435,29881,64240,64241	FABP2,LDLR,SOAT2,NPC1L1,ABCG5,ABCG8	6/14
18_Member	GO Biological Processes	GO:0044241	lipid digestion	-5.51361	-3.78747	3949,8435,29881,64240,64241,339221	LDLR,SOAT2,NPC1L1,ABCG5,ABCG8,ENPP7	6/16
18_Member	GO Biological Processes	GO:0030299	intestinal cholesterol absorption	-5.15555	-3.48424	3949,8435,29881,64240,64241	LDLR,SOAT2,NPC1L1,ABCG5,ABCG8	5/11
19_Summary	KEGG Pathway	hsa05340	Primary immunodeficiency	-12.0433	-9.76391	915,916,920,925,926,959,3575,3718,3932,5788,6890,6891,29760,29851,919,940,1493,3458,3558,3702,3937,5522,5588,9402,57144,3560,3594,3662,6258,30009,50616,59067,864,4094	CD3D,CD3E,CD4,CD8A,CD8B,CD40LG,IL7R,JAK3,LCK,PTPRC,TAP1,TAP2,BLNK,ICOS,CD247,CD28,CTLA4,IFNG,IL2,ITK,LCP2,PPP2R2C,PRKCQ,GRAP2,PAK5,IL2RB,IL12RB1,IRF4,RXRG,TBX21,IL22,IL21,RUNX3,MAF	34/-
19_Member	KEGG Pathway	hsa05340	Primary immunodeficiency	-12.0433	-9.76391	915,916,920,925,926,959,3575,3718,3932,5788,6890,6891,29760,29851	CD3D,CD3E,CD4,CD8A,CD8B,CD40LG,IL7R,JAK3,LCK,PTPRC,TAP1,TAP2,BLNK,ICOS	14/38
19_Member	KEGG Pathway	hsa04660	T cell receptor signaling pathway	-9.65804	-7.58275	915,916,919,920,925,926,940,959,1493,3458,3558,3702,3932,3937,5522,5588,5788,9402,29851,57144	CD3D,CD3E,CD247,CD4,CD8A,CD8B,CD28,CD40LG,CTLA4,IFNG,IL2,ITK,LCK,LCP2,PPP2R2C,PRKCQ,PTPRC,GRAP2,ICOS,PAK5	20/122
19_Member	KEGG Pathway	hsa04659	Th17 cell differentiation	-7.15689	-5.26664	915,916,919,920,3458,3558,3560,3594,3662,3718,3932,5588,6258,30009,50616,59067	CD3D,CD3E,CD247,CD4,IFNG,IL2,IL2RB,IL12RB1,IRF4,JAK3,LCK,PRKCQ,RXRG,TBX21,IL22,IL21	16/109
19_Member	KEGG Pathway	hsa04658	Th1 and Th2 cell differentiation	-6.47965	-4.6474	864,915,916,919,920,3458,3558,3560,3594,3718,3932,4094,5588,30009	RUNX3,CD3D,CD3E,CD247,CD4,IFNG,IL2,IL2RB,IL12RB1,JAK3,LCK,MAF,PRKCQ,TBX21	14/93
19_Member	KEGG Pathway	hsa05235	PD-L1 expression and PD-1 checkpoint pathway in cancer	-2.4123	-1.20935	915,916,919,920,940,3458,3932,5588	CD3D,CD3E,CD247,CD4,CD28,IFNG,LCK,PRKCQ	8/90
20_Summary	GO Biological Processes	GO:0009410	response to xenobiotic stimulus	-11.8542	-9.59077	13,18,368,445,476,952,969,983,1244,1361,1373,1393,1543,1565,1636,1800,1812,2203,2695,2938,3172,3291,3932,4129,4843,5009,6505,6531,6532,7161,7298,7356,8856,9153,9446,10249,10309,23491,51083,54905,57491,64240,64241	AADAC,ABAT,ABCC6,ASS1,ATP1A1,CD38,CD69,CDK1,ABCC2,CPB2,CPS1,CRHBP,CYP1A1,CYP2D6,ACE,DPEP1,DRD1,FBP1,GIP,GSTA1,HNF4A,HSD11B2,LCK,MAOB,NOS2,OTC,SLC1A1,SLC6A3,SLC6A4,TP73,TYMS,SCGB1A1,NR1I2,SLC28A2,GSTO1,GLYAT,CCNO,CES3,GAL,CYP2W1,AHRR,ABCG5,ABCG8	43/-
20_Member	GO Biological Processes	GO:0009410	response to xenobiotic stimulus	-11.8542	-9.59077	13,18,368,445,476,952,969,983,1244,1361,1373,1393,1543,1565,1636,1800,1812,2203,2695,2938,3172,3291,3932,4129,4843,5009,6505,6531,6532,7161,7298,7356,8856,9153,9446,10249,10309,23491,51083,54905,57491,64240,64241	AADAC,ABAT,ABCC6,ASS1,ATP1A1,CD38,CD69,CDK1,ABCC2,CPB2,CPS1,CRHBP,CYP1A1,CYP2D6,ACE,DPEP1,DRD1,FBP1,GIP,GSTA1,HNF4A,HSD11B2,LCK,MAOB,NOS2,OTC,SLC1A1,SLC6A3,SLC6A4,TP73,TYMS,SCGB1A1,NR1I2,SLC28A2,GSTO1,GLYAT,CCNO,CES3,GAL,CYP2W1,AHRR,ABCG5,ABCG8	43/437
20_Member	GO Biological Processes	GO:0071466	cellular response to xenobiotic stimulus	-4.88988	-3.25638	13,969,1244,1393,1543,1565,1800,2203,2938,3172,4843,8856,9153,9446,10249,23491,54905,57491	AADAC,CD69,ABCC2,CRHBP,CYP1A1,CYP2D6,DPEP1,FBP1,GSTA1,HNF4A,NOS2,NR1I2,SLC28A2,GSTO1,GLYAT,CES3,CYP2W1,AHRR	18/197
20_Member	GO Biological Processes	GO:0006805	xenobiotic metabolic process	-4.20148	-2.67794	13,1244,1543,1565,2938,3172,8856,9153,9446,10249,23491,54905,57491	AADAC,ABCC2,CYP1A1,CYP2D6,GSTA1,HNF4A,NR1I2,SLC28A2,GSTO1,GLYAT,CES3,CYP2W1,AHRR	13/127
20_Member	GO Biological Processes	GO:0042178	xenobiotic catabolic process	-2.30863	-1.12679	1543,1565,8856,9446	CYP1A1,CYP2D6,NR1I2,GSTO1	4/25

## Sheet: Table S4
Table S4. Functional enrichment analysis of genes with significantly higher expression in the jejunum compared to the cecum in pigs
GroupID	Category	Term	Description	LogP	Log(q-value)	Genes	Symbols	InTerm_InList
1_Summary	GO Biological Processes	GO:0015711	organic anion transport	-17.738	-13.5555	368,1244,1636,2169,2172,2538,4036,4547,5948,6505,6514,6518,6519,8431,9056,9058,9390,9429,10166,11001,11136,23428,55244,59272,65010,84647,117247,123264,155184,159963,160728,266675,283375	ABCC6,ABCC2,ACE,FABP2,FABP6,G6PC1,LRP2,MTTP,RBP2,SLC1A1,SLC2A2,SLC2A5,SLC3A1,NR0B2,SLC7A7,SLC13A2,SLC22A13,ABCG2,SLC25A15,SLC27A2,SLC7A9,SLC7A8,SLC47A1,ACE2,SLC26A6,PLA2G12B,SLC16A10,SLC51B,SLC2A7,SLC5A12,SLC5A8,BEST4,SLC39A5	33/-
1_Member	GO Biological Processes	GO:0015711	organic anion transport	-17.738	-13.5555	368,1244,1636,2169,2172,2538,4036,4547,5948,6505,6514,6518,6519,8431,9056,9058,9390,9429,10166,11001,11136,23428,55244,59272,65010,84647,117247,123264,155184,159963,160728,266675,283375	ABCC6,ABCC2,ACE,FABP2,FABP6,G6PC1,LRP2,MTTP,RBP2,SLC1A1,SLC2A2,SLC2A5,SLC3A1,NR0B2,SLC7A7,SLC13A2,SLC22A13,ABCG2,SLC25A15,SLC27A2,SLC7A9,SLC7A8,SLC47A1,ACE2,SLC26A6,PLA2G12B,SLC16A10,SLC51B,SLC2A7,SLC5A12,SLC5A8,BEST4,SLC39A5	33/413
1_Member	GO Biological Processes	GO:0046942	carboxylic acid transport	-14.7672	-11.3955	368,1244,1636,2169,2172,4036,5948,6505,6519,8431,9056,9058,9390,9429,10166,11001,11136,23428,55244,59272,65010,84647,117247,123264,159963,160728	ABCC6,ABCC2,ACE,FABP2,FABP6,LRP2,RBP2,SLC1A1,SLC3A1,NR0B2,SLC7A7,SLC13A2,SLC22A13,ABCG2,SLC25A15,SLC27A2,SLC7A9,SLC7A8,SLC47A1,ACE2,SLC26A6,PLA2G12B,SLC16A10,SLC51B,SLC5A12,SLC5A8	26/304
1_Member	GO Biological Processes	GO:0015849	organic acid transport	-14.7329	-11.3955	368,1244,1636,2169,2172,4036,5948,6505,6519,8431,9056,9058,9390,9429,10166,11001,11136,23428,55244,59272,65010,84647,117247,123264,159963,160728	ABCC6,ABCC2,ACE,FABP2,FABP6,LRP2,RBP2,SLC1A1,SLC3A1,NR0B2,SLC7A7,SLC13A2,SLC22A13,ABCG2,SLC25A15,SLC27A2,SLC7A9,SLC7A8,SLC47A1,ACE2,SLC26A6,PLA2G12B,SLC16A10,SLC51B,SLC5A12,SLC5A8	26/305
1_Member	GO Biological Processes	GO:0015718	monocarboxylic acid transport	-9.50783	-6.84384	1244,1636,2169,2172,5948,8431,9390,9429,11001,65010,84647,117247,123264,159963,160728	ABCC2,ACE,FABP2,FABP6,RBP2,NR0B2,SLC22A13,ABCG2,SLC27A2,SLC26A6,PLA2G12B,SLC16A10,SLC51B,SLC5A12,SLC5A8	15/155
1_Member	GO Biological Processes	GO:0015908	fatty acid transport	-4.00431	-2.13778	1636,2169,2172,5948,11001,84647,160728	ACE,FABP2,FABP6,RBP2,SLC27A2,PLA2G12B,SLC5A8	7/94
1_Member	GO Biological Processes	GO:0071715	icosanoid transport	-2.70664	-1.07923	368,1244,1636,84647	ABCC6,ABCC2,ACE,PLA2G12B	4/47
1_Member	GO Biological Processes	GO:0015909	long-chain fatty acid transport	-2.45585	-0.89244	1636,2169,11001,84647	ACE,FABP2,SLC27A2,PLA2G12B	4/55
2_Summary	GO Biological Processes	GO:0015850	organic hydroxy compound transport	-17.2892	-13.4077	335,337,338,345,1066,1244,3931,4547,6523,6532,8431,8435,29881,51738,64240,64241,65010,80704,89872,115584,123264,159963,160728,350,1636,2169,2172,5948,8694,9429,10226,11001,27141,84647,121601,196527,389668,653509,2538,2695,5408,51085,339221,340895,100127206,216,220,246,1543,1610,4036,4051,4129,6505,8029,9227,10826,53630,116255,117247,151056,195814,285671,5125,23491,5618,6696	APOA1,APOA4,APOB,APOC3,CES1,ABCC2,LCAT,MTTP,SLC5A1,SLC6A4,NR0B2,SOAT2,NPC1L1,GHRL,ABCG5,ABCG8,SLC26A6,SLC19A3,AQP10,SLC5A11,SLC51B,SLC5A12,SLC5A8,APOH,ACE,FABP2,FABP6,RBP2,DGAT1,ABCG2,PLIN3,SLC27A2,CIDEB,PLA2G12B,ANO4,ANO6,XKR9,SFTPA1,G6PC1,GIP,PNLIPRP2,MLXIPL,ENPP7,MALRD1,MINAR2,ALDH1A1,ALDH1A3,ALOX15,CYP1A1,DAO,LRP2,CYP4F3,MAOB,SLC1A1,CUBN,LRAT,FAXDC2,BCO1,MOGAT1,SLC16A10,PLB1,SDR16C5,RNF180,PC…	67/-
2_Member	GO Biological Processes	GO:0015850	organic hydroxy compound transport	-17.2892	-13.4077	335,337,338,345,1066,1244,3931,4547,6523,6532,8431,8435,29881,51738,64240,64241,65010,80704,89872,115584,123264,159963,160728	APOA1,APOA4,APOB,APOC3,CES1,ABCC2,LCAT,MTTP,SLC5A1,SLC6A4,NR0B2,SOAT2,NPC1L1,GHRL,ABCG5,ABCG8,SLC26A6,SLC19A3,AQP10,SLC5A11,SLC51B,SLC5A12,SLC5A8	23/174
2_Member	GO Biological Processes	GO:0010876	lipid localization	-16.7143	-13.0089	335,337,338,345,350,1066,1244,1636,2169,2172,3931,4547,5948,8431,8435,8694,9429,10226,11001,27141,29881,51738,64240,64241,84647,121601,123264,160728,196527,389668,653509	APOA1,APOA4,APOB,APOC3,APOH,CES1,ABCC2,ACE,FABP2,FABP6,LCAT,MTTP,RBP2,NR0B2,SOAT2,DGAT1,ABCG2,PLIN3,SLC27A2,CIDEB,NPC1L1,GHRL,ABCG5,ABCG8,PLA2G12B,ANO4,SLC51B,SLC5A8,ANO6,XKR9,SFTPA1	31/387
2_Member	GO Biological Processes	GO:0006869	lipid transport	-16.0515	-12.4711	335,337,338,345,350,1066,1244,1636,2169,2172,3931,4547,5948,8431,8435,9429,11001,27141,29881,51738,64240,64241,84647,121601,123264,160728,196527,389668,653509	APOA1,APOA4,APOB,APOC3,APOH,CES1,ABCC2,ACE,FABP2,FABP6,LCAT,MTTP,RBP2,NR0B2,SOAT2,ABCG2,SLC27A2,CIDEB,NPC1L1,GHRL,ABCG5,ABCG8,PLA2G12B,ANO4,SLC51B,SLC5A8,ANO6,XKR9,SFTPA1	29/350
2_Member	GO Biological Processes	GO:0055088	lipid homeostasis	-13.3538	-10.1713	335,337,338,345,1066,2538,2695,3931,4547,5408,8435,8694,29881,51085,64240,64241,84647,339221,340895,100127206	APOA1,APOA4,APOB,APOC3,CES1,G6PC1,GIP,LCAT,MTTP,PNLIPRP2,SOAT2,DGAT1,NPC1L1,MLXIPL,ABCG5,ABCG8,PLA2G12B,ENPP7,MALRD1,MINAR2	20/186
2_Member	GO Biological Processes	GO:0042632	cholesterol homeostasis	-12.7973	-9.69397	335,337,338,345,1066,2538,3931,4547,5408,8435,29881,64240,64241,84647,340895,100127206	APOA1,APOA4,APOB,APOC3,CES1,G6PC1,LCAT,MTTP,PNLIPRP2,SOAT2,NPC1L1,ABCG5,ABCG8,PLA2G12B,MALRD1,MINAR2	16/111
2_Member	GO Biological Processes	GO:0055092	sterol homeostasis	-12.7348	-9.69368	335,337,338,345,1066,2538,3931,4547,5408,8435,29881,64240,64241,84647,340895,100127206	APOA1,APOA4,APOB,APOC3,CES1,G6PC1,LCAT,MTTP,PNLIPRP2,SOAT2,NPC1L1,ABCG5,ABCG8,PLA2G12B,MALRD1,MINAR2	16/112
2_Member	GO Biological Processes	GO:1901615	organic hydroxy compound metabolic process	-11.9858	-8.97943	216,220,246,335,337,338,1066,1543,1610,3931,4036,4051,4129,6505,8029,8431,8435,8694,9227,10826,11001,29881,53630,116255,117247,151056,195814,285671	ALDH1A1,ALDH1A3,ALOX15,APOA1,APOA4,APOB,CES1,CYP1A1,DAO,LCAT,LRP2,CYP4F3,MAOB,SLC1A1,CUBN,NR0B2,SOAT2,DGAT1,LRAT,FAXDC2,SLC27A2,NPC1L1,BCO1,MOGAT1,SLC16A10,PLB1,SDR16C5,RNF180	28/468
2_Member	KEGG Pathway	hsa04975	Fat digestion and absorption	-11.8552	-8.90314	335,337,338,2169,4547,5408,8694,29881,64240,64241,84647	APOA1,APOA4,APOB,FABP2,MTTP,PNLIPRP2,DGAT1,NPC1L1,ABCG5,ABCG8,PLA2G12B	11/43
2_Member	GO Biological Processes	GO:0097006	regulation of plasma lipoprotein particle levels	-11.1471	-8.21985	335,337,338,345,3931,4547,5125,5408,8435,8694,23491,27141	APOA1,APOA4,APOB,APOC3,LCAT,MTTP,PCSK5,PNLIPRP2,SOAT2,DGAT1,CES3,CIDEB	12/64
2_Member	GO Biological Processes	GO:0071827	plasma lipoprotein particle organization	-10.9722	-8.09075	335,337,338,345,3931,4547,5125,5408,8435,8694,27141	APOA1,APOA4,APOB,APOC3,LCAT,MTTP,PCSK5,PNLIPRP2,SOAT2,DGAT1,CIDEB	11/51
2_Member	KEGG Pathway	hsa04979	Cholesterol metabolism	-10.9722	-8.09075	335,337,338,345,350,3931,4036,8435,27141,64240,64241	APOA1,APOA4,APOB,APOC3,APOH,LCAT,LRP2,SOAT2,CIDEB,ABCG5,ABCG8	11/51
2_Member	GO Biological Processes	GO:0071825	protein-lipid complex organization	-10.6822	-7.8219	335,337,338,345,3931,4547,5125,5408,8435,8694,27141	APOA1,APOA4,APOB,APOC3,LCAT,MTTP,PCSK5,PNLIPRP2,SOAT2,DGAT1,CIDEB	11/54
2_Member	GO Biological Processes	GO:0034377	plasma lipoprotein particle assembly	-9.80473	-7.09935	335,337,338,345,4547,8435,8694,27141	APOA1,APOA4,APOB,APOC3,MTTP,SOAT2,DGAT1,CIDEB	8/24
2_Member	KEGG Pathway	hsa04977	Vitamin digestion and absorption	-9.48611	-6.83509	335,337,338,5948,8029,9227,80704,151056	APOA1,APOA4,APOB,RBP2,CUBN,LRAT,SLC19A3,PLB1	8/26
2_Member	GO Biological Processes	GO:0065005	protein-lipid complex assembly	-9.33779	-6.71159	335,337,338,345,4547,8435,8694,27141	APOA1,APOA4,APOB,APOC3,MTTP,SOAT2,DGAT1,CIDEB	8/27
2_Member	GO Biological Processes	GO:0015918	sterol transport	-8.81661	-6.22518	335,337,338,345,1066,3931,4547,8435,29881,64240,64241	APOA1,APOA4,APOB,APOC3,CES1,LCAT,MTTP,SOAT2,NPC1L1,ABCG5,ABCG8	11/79
2_Member	GO Biological Processes	GO:0034379	very-low-density lipoprotein particle assembly	-8.75369	-6.18397	338,345,4547,8435,8694,27141	APOB,APOC3,MTTP,SOAT2,DGAT1,CIDEB	6/12
2_Member	GO Biological Processes	GO:0006066	alcohol metabolic process	-8.38546	-5.84642	216,220,335,337,338,1066,1543,3931,4036,8029,8431,8435,8694,9227,29881,53630,116255,151056,195814	ALDH1A1,ALDH1A3,APOA1,APOA4,APOB,CES1,CYP1A1,LCAT,LRP2,CUBN,NR0B2,SOAT2,DGAT1,LRAT,NPC1L1,BCO1,MOGAT1,PLB1,SDR16C5	19/314
2_Member	GO Biological Processes	GO:0030301	cholesterol transport	-8.37	-5.84072	335,337,338,345,1066,3931,8435,29881,64240,64241	APOA1,APOA4,APOB,APOC3,CES1,LCAT,SOAT2,NPC1L1,ABCG5,ABCG8	10/67
2_Member	GO Biological Processes	GO:0034368	protein-lipid complex remodeling	-8.24183	-5.74057	335,337,338,345,3931,4547,5125,5408	APOA1,APOA4,APOB,APOC3,LCAT,MTTP,PCSK5,PNLIPRP2	8/36
2_Member	GO Biological Processes	GO:0034369	plasma lipoprotein particle remodeling	-8.24183	-5.74057	335,337,338,345,3931,4547,5125,5408	APOA1,APOA4,APOB,APOC3,LCAT,MTTP,PCSK5,PNLIPRP2	8/36
2_Member	GO Biological Processes	GO:0034367	protein-containing complex remodeling	-8.04192	-5.5837	335,337,338,345,3931,4547,5125,5408	APOA1,APOA4,APOB,APOC3,LCAT,MTTP,PCSK5,PNLIPRP2	8/38
2_Member	GO Biological Processes	GO:0033344	cholesterol efflux	-7.54765	-5.15755	335,337,338,345,8435,64240,64241	APOA1,APOA4,APOB,APOC3,SOAT2,ABCG5,ABCG8	7/29
2_Member	GO Biological Processes	GO:0008202	steroid metabolic process	-7.32459	-4.9746	335,337,338,1066,1543,2538,3931,4036,5618,6696,8029,8431,8435,10826,11001,29881	APOA1,APOA4,APOB,CES1,CYP1A1,G6PC1,LCAT,LRP2,PRLR,SPP1,CUBN,NR0B2,SOAT2,FAXDC2,SLC27A2,NPC1L1	16/257
2_Member	GO Biological Processes	GO:0043691	reverse cholesterol transport	-5.99926	-3.79448	335,337,345,1066,3931	APOA1,APOA4,APOC3,CES1,LCAT	5/17
2_Member	GO Biological Processes	GO:0016125	sterol metabolic process	-5.58226	-3.43713	335,337,338,1066,3931,8029,8431,8435,10826,29881	APOA1,APOA4,APOB,CES1,LCAT,CUBN,NR0B2,SOAT2,FAXDC2,NPC1L1	10/131
2_Member	GO Biological Processes	GO:0034375	high-density lipoprotein particle remodeling	-5.49845	-3.37111	335,337,345,3931,5408	APOA1,APOA4,APOC3,LCAT,PNLIPRP2	5/21
2_Member	GO Biological Processes	GO:0008203	cholesterol metabolic process	-5.0183	-2.96934	335,337,338,1066,3931,8029,8431,8435,29881	APOA1,APOA4,APOB,CES1,LCAT,CUBN,NR0B2,SOAT2,NPC1L1	9/120
2_Member	GO Biological Processes	GO:1902652	secondary alcohol metabolic process	-4.71125	-2.7206	335,337,338,1066,3931,8029,8431,8435,29881	APOA1,APOA4,APOB,CES1,LCAT,CUBN,NR0B2,SOAT2,NPC1L1	9/131
2_Member	GO Biological Processes	GO:0042157	lipoprotein metabolic process	-4.45378	-2.51925	335,337,338,345,3931,4547,29881	APOA1,APOA4,APOB,APOC3,LCAT,MTTP,NPC1L1	7/80
2_Member	GO Biological Processes	GO:0033700	phospholipid efflux	-3.42179	-1.65427	335,337,345	APOA1,APOA4,APOC3	3/13
2_Member	GO Biological Processes	GO:0051004	regulation of lipoprotein lipase activity	-3.32071	-1.57596	337,345,350	APOA4,APOC3,APOH	3/14
2_Member	GO Biological Processes	GO:0046470	phosphatidylcholine metabolic process	-2.92097	-1.23953	335,337,3931,5408,151056	APOA1,APOA4,LCAT,PNLIPRP2,PLB1	5/70
2_Member	GO Biological Processes	GO:0060191	regulation of lipase activity	-2.14213	-0.655735	337,345,350	APOA4,APOC3,APOH	3/35
3_Summary	GO Biological Processes	GO:0007586	digestion	-15.1153	-11.6317	362,885,1610,2169,5408,6343,6476,6518,6523,7032,8435,29881,51738,56287,64240,64241,65010,339221,335,337,6690,24146,345,2695,51085,84647,1244,8431,9429,123264,196883,368,1672	AQP5,CCK,DAO,FABP2,PNLIPRP2,SCT,SI,SLC2A5,SLC5A1,TFF2,SOAT2,NPC1L1,GHRL,GKN1,ABCG5,ABCG8,SLC26A6,ENPP7,APOA1,APOA4,SPINK1,CLDN15,APOC3,GIP,MLXIPL,PLA2G12B,ABCC2,NR0B2,ABCG2,SLC51B,ADCY4,ABCC6,DEFB1	33/-
3_Member	GO Biological Processes	GO:0007586	digestion	-15.1153	-11.6317	362,885,1610,2169,5408,6343,6476,6518,6523,7032,8435,29881,51738,56287,64240,64241,65010,339221	AQP5,CCK,DAO,FABP2,PNLIPRP2,SCT,SI,SLC2A5,SLC5A1,TFF2,SOAT2,NPC1L1,GHRL,GKN1,ABCG5,ABCG8,SLC26A6,ENPP7	18/113
3_Member	GO Biological Processes	GO:0044058	regulation of digestive system process	-10.3773	-7.57497	335,337,6343,6690,7032,24146,51738,64240,64241,339221	APOA1,APOA4,SCT,SPINK1,TFF2,CLDN15,GHRL,ABCG5,ABCG8,ENPP7	10/43
3_Member	GO Biological Processes	GO:0022600	digestive system process	-9.95393	-7.2059	362,2169,6343,6518,6523,7032,8435,29881,51738,64240,64241,65010	AQP5,FABP2,SCT,SLC2A5,SLC5A1,TFF2,SOAT2,NPC1L1,GHRL,ABCG5,ABCG8,SLC26A6	12/80
3_Member	GO Biological Processes	GO:1904729	regulation of intestinal lipid absorption	-8.75369	-6.18397	335,337,24146,64240,64241,339221	APOA1,APOA4,CLDN15,ABCG5,ABCG8,ENPP7	6/12
3_Member	GO Biological Processes	GO:0050892	intestinal absorption	-8.56734	-6.01831	2169,6518,6523,8435,29881,64240,64241,65010	FABP2,SLC2A5,SLC5A1,SOAT2,NPC1L1,ABCG5,ABCG8,SLC26A6	8/33
3_Member	GO Biological Processes	GO:1904478	regulation of intestinal absorption	-8.25012	-5.74057	335,337,24146,64240,64241,339221	APOA1,APOA4,CLDN15,ABCG5,ABCG8,ENPP7	6/14
3_Member	GO Biological Processes	GO:0044241	lipid digestion	-7.83247	-5.40584	5408,8435,29881,64240,64241,339221	PNLIPRP2,SOAT2,NPC1L1,ABCG5,ABCG8,ENPP7	6/16
3_Member	GO Biological Processes	GO:0030300	regulation of intestinal cholesterol absorption	-7.65803	-5.24638	335,337,64240,64241,339221	APOA1,APOA4,ABCG5,ABCG8,ENPP7	5/9
3_Member	GO Biological Processes	GO:0055090	acylglycerol homeostasis	-7.42766	-5.05807	335,337,345,2695,51085,64240,64241,84647	APOA1,APOA4,APOC3,GIP,MLXIPL,ABCG5,ABCG8,PLA2G12B	8/45
3_Member	GO Biological Processes	GO:0098856	intestinal lipid absorption	-6.4772	-4.19779	2169,8435,29881,64240,64241	FABP2,SOAT2,NPC1L1,ABCG5,ABCG8	5/14
3_Member	GO Biological Processes	GO:0070328	triglyceride homeostasis	-6.22089	-3.97791	335,345,2695,51085,64240,64241,84647	APOA1,APOC3,GIP,MLXIPL,ABCG5,ABCG8,PLA2G12B	7/44
3_Member	KEGG Pathway	hsa04976	Bile secretion	-6.05971	-3.8457	1244,6343,6523,8431,9429,64240,64241,123264,196883	ABCC2,SCT,SLC5A1,NR0B2,ABCG2,ABCG5,ABCG8,SLC51B,ADCY4	9/90
3_Member	GO Biological Processes	GO:0030299	intestinal cholesterol absorption	-5.30002	-3.1967	8435,29881,64240,64241	SOAT2,NPC1L1,ABCG5,ABCG8	4/11
3_Member	KEGG Pathway	hsa02010	ABC transporters	-4.94531	-2.9151	368,1244,1672,9429,64240,64241	ABCC6,ABCC2,DEFB1,ABCG2,ABCG5,ABCG8	6/45
3_Member	GO Biological Processes	GO:0060457	negative regulation of digestive system process	-4.69898	-2.7206	6343,7032,64240,64241	SCT,TFF2,ABCG5,ABCG8	4/15
4_Summary	GO Biological Processes	GO:0010817	regulation of hormone levels	-14.1331	-10.8537	18,216,220,1543,1636,1803,2028,2692,2695,3651,4311,5125,6343,6514,6690,6696,7200,8431,8614,8694,9060,9227,23428,51200,51738,53630,54905,56729,59272,83875,117247,151056,195814,4036,5948,4051,29881,8029,8876,80704,246,59344,229	ABAT,ALDH1A1,ALDH1A3,CYP1A1,ACE,DPP4,ENPEP,GHRHR,GIP,PDX1,MME,PCSK5,SCT,SLC2A2,SPINK1,SPP1,TRH,NR0B2,STC2,DGAT1,PAPSS2,LRAT,SLC7A8,CPA4,GHRL,BCO1,CYP2W1,RETN,ACE2,BCO2,SLC16A10,PLB1,SDR16C5,LRP2,RBP2,CYP4F3,NPC1L1,CUBN,VNN1,SLC19A3,ALOX15,ALOXE3,ALDOB	43/-
4_Member	GO Biological Processes	GO:0010817	regulation of hormone levels	-14.1331	-10.8537	18,216,220,1543,1636,1803,2028,2692,2695,3651,4311,5125,6343,6514,6690,6696,7200,8431,8614,8694,9060,9227,23428,51200,51738,53630,54905,56729,59272,83875,117247,151056,195814	ABAT,ALDH1A1,ALDH1A3,CYP1A1,ACE,DPP4,ENPEP,GHRHR,GIP,PDX1,MME,PCSK5,SCT,SLC2A2,SPINK1,SPP1,TRH,NR0B2,STC2,DGAT1,PAPSS2,LRAT,SLC7A8,CPA4,GHRL,BCO1,CYP2W1,RETN,ACE2,BCO2,SLC16A10,PLB1,SDR16C5	33/548
4_Member	GO Biological Processes	GO:0042445	hormone metabolic process	-13.5711	-10.3428	216,220,1543,1636,1803,2028,2692,4311,5125,6696,8694,9060,9227,51200,53630,54905,59272,83875,117247,151056,195814	ALDH1A1,ALDH1A3,CYP1A1,ACE,DPP4,ENPEP,GHRHR,MME,PCSK5,SPP1,DGAT1,PAPSS2,LRAT,CPA4,BCO1,CYP2W1,ACE2,BCO2,SLC16A10,PLB1,SDR16C5	21/205
4_Member	GO Biological Processes	GO:0001523	retinoid metabolic process	-9.76094	-7.06981	216,220,1543,4036,5948,8694,9227,53630,54905,83875,151056,195814	ALDH1A1,ALDH1A3,CYP1A1,LRP2,RBP2,DGAT1,LRAT,BCO1,CYP2W1,BCO2,PLB1,SDR16C5	12/83
4_Member	GO Biological Processes	GO:0016101	diterpenoid metabolic process	-9.45648	-6.81805	216,220,1543,4036,5948,8694,9227,53630,54905,83875,151056,195814	ALDH1A1,ALDH1A3,CYP1A1,LRP2,RBP2,DGAT1,LRAT,BCO1,CYP2W1,BCO2,PLB1,SDR16C5	12/88
4_Member	GO Biological Processes	GO:0006721	terpenoid metabolic process	-8.85151	-6.24879	216,220,1543,4036,5948,8694,9227,53630,54905,83875,151056,195814	ALDH1A1,ALDH1A3,CYP1A1,LRP2,RBP2,DGAT1,LRAT,BCO1,CYP2W1,BCO2,PLB1,SDR16C5	12/99
4_Member	GO Biological Processes	GO:0006720	isoprenoid metabolic process	-7.8866	-5.45229	216,220,1543,4036,5948,8694,9227,53630,54905,83875,151056,195814	ALDH1A1,ALDH1A3,CYP1A1,LRP2,RBP2,DGAT1,LRAT,BCO1,CYP2W1,BCO2,PLB1,SDR16C5	12/120
4_Member	GO Biological Processes	GO:0006775	fat-soluble vitamin metabolic process	-7.59126	-5.18788	1543,4036,4051,5948,9227,29881,53630,54905	CYP1A1,LRP2,CYP4F3,RBP2,LRAT,NPC1L1,BCO1,CYP2W1	8/43
4_Member	GO Biological Processes	GO:0006766	vitamin metabolic process	-7.44665	-5.07033	1543,4036,4051,5948,8029,8876,9227,29881,53630,54905,80704	CYP1A1,LRP2,CYP4F3,RBP2,CUBN,VNN1,LRAT,NPC1L1,BCO1,CYP2W1,SLC19A3	11/106
4_Member	GO Biological Processes	GO:0042572	retinol metabolic process	-6.91461	-4.60135	216,220,1543,8694,9227,53630,151056,195814	ALDH1A1,ALDH1A3,CYP1A1,DGAT1,LRAT,BCO1,PLB1,SDR16C5	8/52
4_Member	GO Biological Processes	GO:0120254	olefinic compound metabolic process	-6.86847	-4.56607	216,220,246,1543,4051,8694,9227,53630,59344,83875,151056,195814	ALDH1A1,ALDH1A3,ALOX15,CYP1A1,CYP4F3,DGAT1,LRAT,BCO1,ALOXE3,BCO2,PLB1,SDR16C5	12/148
4_Member	KEGG Pathway	hsa00830	Retinol metabolism	-5.99071	-3.79048	216,220,1543,8694,9227,53630,54905,195814	ALDH1A1,ALDH1A3,CYP1A1,DGAT1,LRAT,BCO1,CYP2W1,SDR16C5	8/68
4_Member	GO Biological Processes	GO:0034308	primary alcohol metabolic process	-4.95806	-2.91544	216,220,1543,8694,9227,53630,151056,195814	ALDH1A1,ALDH1A3,CYP1A1,DGAT1,LRAT,BCO1,PLB1,SDR16C5	8/93
4_Member	GO Biological Processes	GO:0042574	retinal metabolic process	-4.36007	-2.42799	220,53630,83875,195814	ALDH1A3,BCO1,BCO2,SDR16C5	4/18
4_Member	GO Biological Processes	GO:0006776	vitamin A metabolic process	-4.11168	-2.23021	5948,9227,53630	RBP2,LRAT,BCO1	3/8
4_Member	GO Biological Processes	GO:0016102	diterpenoid biosynthetic process	-4.11168	-2.23021	220,1543,53630	ALDH1A3,CYP1A1,BCO1	3/8
4_Member	GO Biological Processes	GO:0120252	hydrocarbon metabolic process	-4.11168	-2.23021	1543,53630,83875	CYP1A1,BCO1,BCO2	3/8
4_Member	GO Biological Processes	GO:0006081	aldehyde metabolic process	-3.91186	-2.0698	216,220,229,53630,83875,195814	ALDH1A1,ALDH1A3,ALDOB,BCO1,BCO2,SDR16C5	6/68
4_Member	GO Biological Processes	GO:0008300	isoprenoid catabolic process	-3.78801	-1.95769	53630,54905,83875	BCO1,CYP2W1,BCO2	3/10
4_Member	GO Biological Processes	GO:0042573	retinoic acid metabolic process	-3.39839	-1.63419	220,1543,54905,83875	ALDH1A3,CYP1A1,CYP2W1,BCO2	4/31
4_Member	GO Biological Processes	GO:0016114	terpenoid biosynthetic process	-3.32071	-1.57596	220,1543,53630	ALDH1A3,CYP1A1,BCO1	3/14
4_Member	GO Biological Processes	GO:0008299	isoprenoid biosynthetic process	-2.41739	-0.862255	220,1543,53630	ALDH1A3,CYP1A1,BCO1	3/28
5_Summary	KEGG Pathway	hsa04974	Protein digestion and absorption	-13.1865	-10.0454	1358,1803,3769,4225,4311,6505,6519,6564,7512,9056,11136,23428,59272,117247,136227,340024,6532,6583,10166,55244,348932,5174,80704,4036,9058,159963,160728,6561,9429,65010,1244	CPA2,DPP4,KCNJ13,MEP1B,MME,SLC1A1,SLC3A1,SLC15A1,XPNPEP2,SLC7A7,SLC7A9,SLC7A8,ACE2,SLC16A10,COL26A1,SLC6A19,SLC6A4,SLC22A4,SLC25A15,SLC47A1,SLC6A18,PDZK1,SLC19A3,LRP2,SLC13A2,SLC5A12,SLC5A8,SLC13A1,ABCG2,SLC26A6,ABCC2	31/-
5_Member	KEGG Pathway	hsa04974	Protein digestion and absorption	-13.1865	-10.0454	1358,1803,3769,4225,4311,6505,6519,6564,7512,9056,11136,23428,59272,117247,136227,340024	CPA2,DPP4,KCNJ13,MEP1B,MME,SLC1A1,SLC3A1,SLC15A1,XPNPEP2,SLC7A7,SLC7A9,SLC7A8,ACE2,SLC16A10,COL26A1,SLC6A19	16/105
5_Member	GO Biological Processes	GO:0006865	amino acid transport	-8.21496	-5.72265	6505,6519,6532,6583,9056,10166,11136,23428,55244,59272,117247,340024,348932	SLC1A1,SLC3A1,SLC6A4,SLC22A4,SLC7A7,SLC25A15,SLC7A9,SLC7A8,SLC47A1,ACE2,SLC16A10,SLC6A19,SLC6A18	13/137
5_Member	GO Biological Processes	GO:0003333	amino acid transmembrane transport	-7.75955	-5.34048	6505,6519,6583,9056,10166,11136,23428,55244,117247,340024,348932	SLC1A1,SLC3A1,SLC22A4,SLC7A7,SLC25A15,SLC7A9,SLC7A8,SLC47A1,SLC16A10,SLC6A19,SLC6A18	11/99
5_Member	GO Biological Processes	GO:0015695	organic cation transport	-6.79527	-4.49926	5174,6505,6583,9056,10166,23428,55244,59272,80704,117247	PDZK1,SLC1A1,SLC22A4,SLC7A7,SLC25A15,SLC7A8,SLC47A1,ACE2,SLC19A3,SLC16A10	10/97
5_Member	GO Biological Processes	GO:1905039	carboxylic acid transmembrane transport	-6.23907	-3.99106	4036,6505,6519,9056,9058,10166,11136,23428,55244,159963,160728	LRP2,SLC1A1,SLC3A1,SLC7A7,SLC13A2,SLC25A15,SLC7A9,SLC7A8,SLC47A1,SLC5A12,SLC5A8	11/139
5_Member	GO Biological Processes	GO:0072348	sulfur compound transport	-6.1436	-3.91049	6505,6519,6561,9429,11136,55244,65010,80704	SLC1A1,SLC3A1,SLC13A1,ABCG2,SLC7A9,SLC47A1,SLC26A6,SLC19A3	8/65
5_Member	GO Biological Processes	GO:1903825	organic acid transmembrane transport	-6.11592	-3.88766	4036,6505,6519,9056,9058,10166,11136,23428,55244,159963,160728	LRP2,SLC1A1,SLC3A1,SLC7A7,SLC13A2,SLC25A15,SLC7A9,SLC7A8,SLC47A1,SLC5A12,SLC5A8	11/143
5_Member	GO Biological Processes	GO:1990822	basic amino acid transmembrane transport	-5.7334	-3.55522	6519,9056,10166,11136,55244	SLC3A1,SLC7A7,SLC25A15,SLC7A9,SLC47A1	5/19
5_Member	GO Biological Processes	GO:0015804	neutral amino acid transport	-5.65433	-3.48886	6505,6519,9056,11136,23428,340024,348932	SLC1A1,SLC3A1,SLC7A7,SLC7A9,SLC7A8,SLC6A19,SLC6A18	7/53
5_Member	GO Biological Processes	GO:0015802	basic amino acid transport	-5.39052	-3.27342	6519,9056,10166,11136,55244	SLC3A1,SLC7A7,SLC25A15,SLC7A9,SLC47A1	5/22
5_Member	GO Biological Processes	GO:0015807	L-amino acid transport	-5.10001	-3.03808	6505,6519,9056,10166,11136,23428,55244,117247	SLC1A1,SLC3A1,SLC7A7,SLC25A15,SLC7A9,SLC7A8,SLC47A1,SLC16A10	8/89
5_Member	GO Biological Processes	GO:1902475	L-alpha-amino acid transmembrane transport	-4.79416	-2.77897	6505,6519,9056,10166,11136,23428,55244	SLC1A1,SLC3A1,SLC7A7,SLC25A15,SLC7A9,SLC7A8,SLC47A1	7/71
5_Member	GO Biological Processes	GO:0072337	modified amino acid transport	-4.0654	-2.1904	4036,5174,6519,6583,11136	LRP2,PDZK1,SLC3A1,SLC22A4,SLC7A9	5/40
5_Member	GO Biological Processes	GO:0000101	sulfur amino acid transport	-3.53208	-1.73519	6505,6519,11136	SLC1A1,SLC3A1,SLC7A9	3/12
5_Member	GO Biological Processes	GO:0006835	dicarboxylic acid transport	-3.43587	-1.65991	1244,4036,6505,6519,9058,65010	ABCC2,LRP2,SLC1A1,SLC3A1,SLC13A2,SLC26A6	6/83
5_Member	GO Biological Processes	GO:1903826	L-arginine transmembrane transport	-3.22745	-1.49366	9056,10166,55244	SLC7A7,SLC25A15,SLC47A1	3/15
5_Member	GO Biological Processes	GO:0089718	amino acid import across plasma membrane	-3.05513	-1.35407	6505,6583,23428,55244	SLC1A1,SLC22A4,SLC7A8,SLC47A1	4/38
5_Member	GO Biological Processes	GO:0015740	C4-dicarboxylate transport	-2.51051	-0.93007	6505,6519,9058	SLC1A1,SLC3A1,SLC13A2	3/26
6_Summary	GO Biological Processes	GO:0043603	amide metabolic process	-12.73	-9.69368	383,1373,1636,1800,1803,2028,4248,4311,5009,5125,6505,8694,8876,9514,9615,10166,10249,11001,26027,51046,55711,57733,59272,59344,81849,134526,339221,5408,9429,392636	ARG1,CPS1,ACE,DPEP1,DPP4,ENPEP,MGAT3,MME,OTC,PCSK5,SLC1A1,DGAT1,VNN1,GAL3ST1,GDA,SLC25A15,GLYAT,SLC27A2,ACOT11,ST8SIA3,FAR2,GBA3,ACE2,ALOXE3,ST6GALNAC5,ACOT12,ENPP7,PNLIPRP2,ABCG2,AGMO	30/-
6_Member	GO Biological Processes	GO:0043603	amide metabolic process	-12.73	-9.69368	383,1373,1636,1800,1803,2028,4248,4311,5009,5125,6505,8694,8876,9514,9615,10166,10249,11001,26027,51046,55711,57733,59272,59344,81849,134526,339221	ARG1,CPS1,ACE,DPEP1,DPP4,ENPEP,MGAT3,MME,OTC,PCSK5,SLC1A1,DGAT1,VNN1,GAL3ST1,GDA,SLC25A15,GLYAT,SLC27A2,ACOT11,ST8SIA3,FAR2,GBA3,ACE2,ALOXE3,ST6GALNAC5,ACOT12,ENPP7	27/403
6_Member	GO Biological Processes	GO:0043604	amide biosynthetic process	-4.93134	-2.90418	383,1373,5009,6505,9514,10166,11001,51046,59344,81849	ARG1,CPS1,OTC,SLC1A1,GAL3ST1,SLC25A15,SLC27A2,ST8SIA3,ALOXE3,ST6GALNAC5	10/155
6_Member	GO Biological Processes	GO:0019374	galactolipid metabolic process	-3.93925	-2.08716	5408,9514,57733	PNLIPRP2,GAL3ST1,GBA3	3/9
6_Member	GO Biological Processes	GO:0006643	membrane lipid metabolic process	-3.18738	-1.46276	5408,9429,9514,51046,57733,59344,81849,339221,392636	PNLIPRP2,ABCG2,GAL3ST1,ST8SIA3,GBA3,ALOXE3,ST6GALNAC5,ENPP7,AGMO	9/208
6_Member	GO Biological Processes	GO:0006687	glycosphingolipid metabolic process	-3.09768	-1.38647	9514,51046,57733,81849,339221	GAL3ST1,ST8SIA3,GBA3,ST6GALNAC5,ENPP7	5/64
6_Member	GO Biological Processes	GO:0006664	glycolipid metabolic process	-2.85394	-1.18599	5408,9514,51046,57733,81849,339221	PNLIPRP2,GAL3ST1,ST8SIA3,GBA3,ST6GALNAC5,ENPP7	6/107
6_Member	GO Biological Processes	GO:1903509	liposaccharide metabolic process	-2.8332	-1.17314	5408,9514,51046,57733,81849,339221	PNLIPRP2,GAL3ST1,ST8SIA3,GBA3,ST6GALNAC5,ENPP7	6/108
6_Member	GO Biological Processes	GO:0019377	glycolipid catabolic process	-2.78347	-1.135	5408,57733,339221	PNLIPRP2,GBA3,ENPP7	3/21
6_Member	GO Biological Processes	GO:0006665	sphingolipid metabolic process	-2.59042	-0.989986	9429,9514,51046,57733,59344,81849,339221	ABCG2,GAL3ST1,ST8SIA3,GBA3,ALOXE3,ST6GALNAC5,ENPP7	7/162
6_Member	GO Biological Processes	GO:0046513	ceramide biosynthetic process	-2.37252	-0.831498	9514,51046,59344,81849	GAL3ST1,ST8SIA3,ALOXE3,ST6GALNAC5	4/58
6_Member	GO Biological Processes	GO:0006672	ceramide metabolic process	-2.26467	-0.74493	9514,51046,57733,59344,81849	GAL3ST1,ST8SIA3,GBA3,ALOXE3,ST6GALNAC5	5/99
6_Member	GO Biological Processes	GO:0030148	sphingolipid biosynthetic process	-2.14101	-0.655735	9429,9514,51046,59344,81849	ABCG2,GAL3ST1,ST8SIA3,ALOXE3,ST6GALNAC5	5/106
6_Member	GO Biological Processes	GO:0006688	glycosphingolipid biosynthetic process	-2.01156	-0.552515	9514,51046,81849	GAL3ST1,ST8SIA3,ST6GALNAC5	3/39
7_Summary	GO Biological Processes	GO:0006641	triglyceride metabolic process	-11.8877	-8.90934	338,345,350,1373,2538,4547,5408,6583,8694,84803,116255,151056,392636,246,335,337,3931,5288,9514,1066,1800,4051,6696,11001,53630,54905,57733,83875,84647,339221	APOB,APOC3,APOH,CPS1,G6PC1,MTTP,PNLIPRP2,SLC22A4,DGAT1,GPAT3,MOGAT1,PLB1,AGMO,ALOX15,APOA1,APOA4,LCAT,PIK3C2G,GAL3ST1,CES1,DPEP1,CYP4F3,SPP1,SLC27A2,BCO1,CYP2W1,GBA3,BCO2,PLA2G12B,ENPP7	30/-
7_Member	GO Biological Processes	GO:0006641	triglyceride metabolic process	-11.8877	-8.90934	338,345,350,1373,2538,4547,5408,6583,8694,84803,116255,151056,392636	APOB,APOC3,APOH,CPS1,G6PC1,MTTP,PNLIPRP2,SLC22A4,DGAT1,GPAT3,MOGAT1,PLB1,AGMO	13/71
7_Member	GO Biological Processes	GO:0006639	acylglycerol metabolic process	-10.0407	-7.25618	338,345,350,1373,2538,4547,5408,6583,8694,84803,116255,151056,392636	APOB,APOC3,APOH,CPS1,G6PC1,MTTP,PNLIPRP2,SLC22A4,DGAT1,GPAT3,MOGAT1,PLB1,AGMO	13/98
7_Member	GO Biological Processes	GO:0006638	neutral lipid metabolic process	-9.98401	-7.21649	338,345,350,1373,2538,4547,5408,6583,8694,84803,116255,151056,392636	APOB,APOC3,APOH,CPS1,G6PC1,MTTP,PNLIPRP2,SLC22A4,DGAT1,GPAT3,MOGAT1,PLB1,AGMO	13/99
7_Member	GO Biological Processes	GO:0046486	glycerolipid metabolic process	-7.58505	-5.18788	246,335,337,338,345,350,1373,2538,3931,4547,5288,5408,6583,8694,9514,84803,116255,151056,392636	ALOX15,APOA1,APOA4,APOB,APOC3,APOH,CPS1,G6PC1,LCAT,MTTP,PIK3C2G,PNLIPRP2,SLC22A4,DGAT1,GAL3ST1,GPAT3,MOGAT1,PLB1,AGMO	19/352
7_Member	GO Biological Processes	GO:0016042	lipid catabolic process	-7.15021	-4.81396	337,338,345,1066,1373,1800,4051,5408,6696,11001,53630,54905,57733,83875,84647,151056,339221	APOA4,APOB,APOC3,CES1,CPS1,DPEP1,CYP4F3,PNLIPRP2,SPP1,SLC27A2,BCO1,CYP2W1,GBA3,BCO2,PLA2G12B,PLB1,ENPP7	17/300
7_Member	GO Biological Processes	GO:0019433	triglyceride catabolic process	-5.49845	-3.37111	338,345,1373,5408,151056	APOB,APOC3,CPS1,PNLIPRP2,PLB1	5/21
7_Member	GO Biological Processes	GO:0046461	neutral lipid catabolic process	-4.48008	-2.54062	338,345,1373,5408,151056	APOB,APOC3,CPS1,PNLIPRP2,PLB1	5/33
7_Member	GO Biological Processes	GO:0046464	acylglycerol catabolic process	-4.48008	-2.54062	338,345,1373,5408,151056	APOB,APOC3,CPS1,PNLIPRP2,PLB1	5/33
7_Member	GO Biological Processes	GO:0046503	glycerolipid catabolic process	-3.32997	-1.57722	338,345,1373,5408,151056	APOB,APOC3,CPS1,PNLIPRP2,PLB1	5/57
7_Member	GO Biological Processes	GO:0006644	phospholipid metabolic process	-2.55872	-0.966168	246,335,337,3931,5288,5408,54905,84647,84803,151056,339221	ALOX15,APOA1,APOA4,LCAT,PIK3C2G,PNLIPRP2,CYP2W1,PLA2G12B,GPAT3,PLB1,ENPP7	11/358
8_Summary	GO Biological Processes	GO:0098660	inorganic ion transmembrane transport	-10.6022	-7.7621	1180,2557,3760,3761,3769,6505,6523,6527,6532,6561,6564,6947,7782,9058,51802,55244,55283,65010,81033,89822,115584,121601,123041,142680,159371,160728,170850,196527,200010,266675,283375,340024,347741,348932,6583,159963,4036,4057	CLCN1,GABRA4,KCNJ3,KCNJ4,KCNJ13,SLC1A1,SLC5A1,SLC5A4,SLC6A4,SLC13A1,SLC15A1,TCN1,SLC30A4,SLC13A2,ASIC5,SLC47A1,MCOLN3,SLC26A6,KCNH6,KCNK17,SLC5A11,ANO4,SLC24A4,SLC34A3,SLC35G1,SLC5A8,KCNG3,ANO6,SLC5A9,BEST4,SLC39A5,SLC6A19,OTOP3,SLC6A18,SLC22A4,SLC5A12,LRP2,LTF	38/-
8_Member	GO Biological Processes	GO:0098660	inorganic ion transmembrane transport	-10.6022	-7.7621	1180,2557,3760,3761,3769,6505,6523,6527,6532,6561,6564,6947,7782,9058,51802,55244,55283,65010,81033,89822,115584,121601,123041,142680,159371,160728,170850,196527,200010,266675,283375,340024,347741,348932	CLCN1,GABRA4,KCNJ3,KCNJ4,KCNJ13,SLC1A1,SLC5A1,SLC5A4,SLC6A4,SLC13A1,SLC15A1,TCN1,SLC30A4,SLC13A2,ASIC5,SLC47A1,MCOLN3,SLC26A6,KCNH6,KCNK17,SLC5A11,ANO4,SLC24A4,SLC34A3,SLC35G1,SLC5A8,KCNG3,ANO6,SLC5A9,BEST4,SLC39A5,SLC6A19,OTOP3,SLC6A18	34/780
8_Member	GO Biological Processes	GO:0006814	sodium ion transport	-9.94124	-7.2059	6523,6527,6532,6561,6583,9058,51802,55283,115584,123041,142680,159963,160728,196527,200010,340024,348932	SLC5A1,SLC5A4,SLC6A4,SLC13A1,SLC22A4,SLC13A2,ASIC5,MCOLN3,SLC5A11,SLC24A4,SLC34A3,SLC5A12,SLC5A8,ANO6,SLC5A9,SLC6A19,SLC6A18	17/196
8_Member	GO Biological Processes	GO:0030001	metal ion transport	-9.90034	-7.18023	3760,3761,3769,4036,4057,6505,6523,6527,6532,6561,6583,6947,7782,9058,51802,55283,81033,89822,115584,123041,142680,159371,159963,160728,170850,196527,200010,283375,340024,348932	KCNJ3,KCNJ4,KCNJ13,LRP2,LTF,SLC1A1,SLC5A1,SLC5A4,SLC6A4,SLC13A1,SLC22A4,TCN1,SLC30A4,SLC13A2,ASIC5,MCOLN3,KCNH6,KCNK17,SLC5A11,SLC24A4,SLC34A3,SLC35G1,SLC5A12,SLC5A8,KCNG3,ANO6,SLC5A9,SLC39A5,SLC6A19,SLC6A18	30/656
8_Member	GO Biological Processes	GO:0035725	sodium ion transmembrane transport	-8.66887	-6.10962	6523,6527,6532,6561,9058,51802,55283,115584,123041,142680,196527,200010,340024,348932	SLC5A1,SLC5A4,SLC6A4,SLC13A1,SLC13A2,ASIC5,MCOLN3,SLC5A11,SLC24A4,SLC34A3,ANO6,SLC5A9,SLC6A19,SLC6A18	14/151
8_Member	GO Biological Processes	GO:0098662	inorganic cation transmembrane transport	-8.18587	-5.70234	3760,3761,3769,6505,6523,6527,6532,6561,6564,6947,7782,9058,51802,55244,55283,81033,89822,115584,123041,142680,159371,170850,196527,200010,283375,340024,347741,348932	KCNJ3,KCNJ4,KCNJ13,SLC1A1,SLC5A1,SLC5A4,SLC6A4,SLC13A1,SLC15A1,TCN1,SLC30A4,SLC13A2,ASIC5,SLC47A1,MCOLN3,KCNH6,KCNK17,SLC5A11,SLC24A4,SLC34A3,SLC35G1,KCNG3,ANO6,SLC5A9,SLC39A5,SLC6A19,OTOP3,SLC6A18	28/686
8_Member	GO Biological Processes	GO:0098655	monoatomic cation transmembrane transport	-7.98412	-5.53401	3760,3761,3769,6505,6523,6527,6532,6561,6564,6947,7782,9058,51802,55244,55283,81033,89822,115584,123041,142680,159371,170850,196527,200010,283375,340024,347741,348932	KCNJ3,KCNJ4,KCNJ13,SLC1A1,SLC5A1,SLC5A4,SLC6A4,SLC13A1,SLC15A1,TCN1,SLC30A4,SLC13A2,ASIC5,SLC47A1,MCOLN3,KCNH6,KCNK17,SLC5A11,SLC24A4,SLC34A3,SLC35G1,KCNG3,ANO6,SLC5A9,SLC39A5,SLC6A19,OTOP3,SLC6A18	28/701
9_Summary	GO Biological Processes	GO:0051180	vitamin transport	-10.4991	-7.67829	335,4036,6514,6518,6947,8029,9429,29881,55244,80704,155184	APOA1,LRP2,SLC2A2,SLC2A5,TCN1,CUBN,ABCG2,NPC1L1,SLC47A1,SLC19A3,SLC2A7	11/-
9_Member	GO Biological Processes	GO:0051180	vitamin transport	-10.4991	-7.67829	335,4036,6514,6518,6947,8029,9429,29881,55244,80704,155184	APOA1,LRP2,SLC2A2,SLC2A5,TCN1,CUBN,ABCG2,NPC1L1,SLC47A1,SLC19A3,SLC2A7	11/56
9_Member	GO Biological Processes	GO:0015889	cobalamin transport	-3.93925	-2.08716	4036,6947,8029	LRP2,TCN1,CUBN	3/9
10_Summary	GO Biological Processes	GO:0009410	response to xenobiotic stimulus	-9.58583	-6.90848	13,18,368,1244,1373,1543,1636,1800,2626,2695,3651,4129,5009,5080,6505,6532,7356,9153,10249,23491,54905,57412,64240,64241	AADAC,ABAT,ABCC6,ABCC2,CPS1,CYP1A1,ACE,DPEP1,GATA4,GIP,PDX1,MAOB,OTC,PAX6,SLC1A1,SLC6A4,SCGB1A1,SLC28A2,GLYAT,CES3,CYP2W1,AS3MT,ABCG5,ABCG8	24/-
10_Member	GO Biological Processes	GO:0009410	response to xenobiotic stimulus	-9.58583	-6.90848	13,18,368,1244,1373,1543,1636,1800,2626,2695,3651,4129,5009,5080,6505,6532,7356,9153,10249,23491,54905,57412,64240,64241	AADAC,ABAT,ABCC6,ABCC2,CPS1,CYP1A1,ACE,DPEP1,GATA4,GIP,PDX1,MAOB,OTC,PAX6,SLC1A1,SLC6A4,SCGB1A1,SLC28A2,GLYAT,CES3,CYP2W1,AS3MT,ABCG5,ABCG8	24/437
10_Member	GO Biological Processes	GO:0071466	cellular response to xenobiotic stimulus	-4.0434	-2.17477	13,1244,1543,1800,5080,9153,10249,23491,54905,57412	AADAC,ABCC2,CYP1A1,DPEP1,PAX6,SLC28A2,GLYAT,CES3,CYP2W1,AS3MT	10/197
10_Member	GO Biological Processes	GO:0006805	xenobiotic metabolic process	-3.98314	-2.12079	13,1244,1543,9153,10249,23491,54905,57412	AADAC,ABCC2,CYP1A1,SLC28A2,GLYAT,CES3,CYP2W1,AS3MT	8/127
10_Member	GO Biological Processes	GO:0009404	toxin metabolic process	-2.98471	-1.29217	1543,54905,57412	CYP1A1,CYP2W1,AS3MT	3/18
11_Summary	GO Biological Processes	GO:0031667	response to nutrient levels	-8.94081	-6.32651	1373,1543,1636,2520,2626,2695,3651,5009,5179,6343,6532,6690,6696,6751,8614,9227,10226,27141,51085,51738,64240,64241,84251,283375,340024	CPS1,CYP1A1,ACE,GAST,GATA4,GIP,PDX1,OTC,PENK,SCT,SLC6A4,SPINK1,SPP1,SSTR1,STC2,LRAT,PLIN3,CIDEB,MLXIPL,GHRL,ABCG5,ABCG8,SGIP1,SLC39A5,SLC6A19	25/-
11_Member	GO Biological Processes	GO:0031667	response to nutrient levels	-8.94081	-6.32651	1373,1543,1636,2520,2626,2695,3651,5009,5179,6343,6532,6690,6696,6751,8614,9227,10226,27141,51085,51738,64240,64241,84251,283375,340024	CPS1,CYP1A1,ACE,GAST,GATA4,GIP,PDX1,OTC,PENK,SCT,SLC6A4,SPINK1,SPP1,SSTR1,STC2,LRAT,PLIN3,CIDEB,MLXIPL,GHRL,ABCG5,ABCG8,SGIP1,SLC39A5,SLC6A19	25/510
11_Member	GO Biological Processes	GO:0007584	response to nutrient	-7.37018	-5.01375	1543,2626,3651,5009,5179,6532,6696,8614,9227,51085,64240,64241,340024	CYP1A1,GATA4,PDX1,OTC,PENK,SLC6A4,SPP1,STC2,LRAT,MLXIPL,ABCG5,ABCG8,SLC6A19	13/161
11_Member	GO Biological Processes	GO:0033273	response to vitamin	-5.21142	-3.12234	1543,2626,3651,5009,5179,6696,8614,9227	CYP1A1,GATA4,PDX1,OTC,PENK,SPP1,STC2,LRAT	8/86
11_Member	GO Biological Processes	GO:0033189	response to vitamin A	-3.14092	-1.42381	1543,2626,9227	CYP1A1,GATA4,LRAT	3/16
12_Summary	GO Biological Processes	GO:0098739	import across plasma membrane	-8.16804	-5.69311	3760,3761,3769,4036,6505,6518,6523,6564,6583,9154,23428,55244,123041,283375,246,1053,1803,6441,6532,8029,9829,11001,29108,59272,84251,91937,55283,81033,89822,170850	KCNJ3,KCNJ4,KCNJ13,LRP2,SLC1A1,SLC2A5,SLC5A1,SLC15A1,SLC22A4,SLC28A1,SLC7A8,SLC47A1,SLC24A4,SLC39A5,ALOX15,CEBPE,DPP4,SFTPD,SLC6A4,CUBN,DNAJC6,SLC27A2,PYCARD,ACE2,SGIP1,TIMD4,MCOLN3,KCNH6,KCNK17,KCNG3	30/-
12_Member	GO Biological Processes	GO:0098739	import across plasma membrane	-8.16804	-5.69311	3760,3761,3769,4036,6505,6518,6523,6564,6583,9154,23428,55244,123041,283375	KCNJ3,KCNJ4,KCNJ13,LRP2,SLC1A1,SLC2A5,SLC5A1,SLC15A1,SLC22A4,SLC28A1,SLC7A8,SLC47A1,SLC24A4,SLC39A5	14/165
12_Member	GO Biological Processes	GO:0098657	import into cell	-6.86775	-4.56607	246,1053,1803,3760,3761,3769,4036,6441,6505,6518,6523,6532,6564,6583,8029,9154,9829,11001,23428,29108,55244,59272,84251,91937,123041,283375	ALOX15,CEBPE,DPP4,KCNJ3,KCNJ4,KCNJ13,LRP2,SFTPD,SLC1A1,SLC2A5,SLC5A1,SLC6A4,SLC15A1,SLC22A4,CUBN,SLC28A1,DNAJC6,SLC27A2,SLC7A8,PYCARD,SLC47A1,ACE2,SGIP1,TIMD4,SLC24A4,SLC39A5	26/697
12_Member	GO Biological Processes	GO:0071805	potassium ion transmembrane transport	-3.17714	-1.45403	3760,3761,3769,55283,81033,89822,123041,170850	KCNJ3,KCNJ4,KCNJ13,MCOLN3,KCNH6,KCNK17,SLC24A4,KCNG3	8/167
12_Member	GO Biological Processes	GO:0006813	potassium ion transport	-2.90498	-1.22898	3760,3761,3769,55283,81033,89822,123041,170850	KCNJ3,KCNJ4,KCNJ13,MCOLN3,KCNH6,KCNK17,SLC24A4,KCNG3	8/184
12_Member	GO Biological Processes	GO:0098659	inorganic cation import across plasma membrane	-2.89614	-1.22285	3760,3761,3769,6523,123041,283375	KCNJ3,KCNJ4,KCNJ13,SLC5A1,SLC24A4,SLC39A5	6/105
12_Member	GO Biological Processes	GO:0099587	inorganic ion import across plasma membrane	-2.89614	-1.22285	3760,3761,3769,6523,123041,283375	KCNJ3,KCNJ4,KCNJ13,SLC5A1,SLC24A4,SLC39A5	6/105
12_Member	GO Biological Processes	GO:0086009	membrane repolarization	-2.37359	-0.831568	3760,81033,123041	KCNJ3,KCNH6,SLC24A4	3/29
13_Summary	GO Biological Processes	GO:0019752	carboxylic acid metabolic process	-8.1087	-5.64221	18,216,220,229,246,383,1066,1373,1543,1610,1800,1907,2169,4051,5009,5408,8876,10249,11001,26027,29108,54905,57412,58510,59344,80201,83875,84706,113675,134526,335,2538,29881,53630,80704	ABAT,ALDH1A1,ALDH1A3,ALDOB,ALOX15,ARG1,CES1,CPS1,CYP1A1,DAO,DPEP1,EDN2,FABP2,CYP4F3,OTC,PNLIPRP2,VNN1,GLYAT,SLC27A2,ACOT11,PYCARD,CYP2W1,AS3MT,PRODH2,ALOXE3,HKDC1,BCO2,GPT2,SDSL,ACOT12,APOA1,G6PC1,NPC1L1,BCO1,SLC19A3	35/-
13_Member	GO Biological Processes	GO:0019752	carboxylic acid metabolic process	-8.1087	-5.64221	18,216,220,229,246,383,1066,1373,1543,1610,1800,1907,2169,4051,5009,5408,8876,10249,11001,26027,29108,54905,57412,58510,59344,80201,83875,84706,113675,134526	ABAT,ALDH1A1,ALDH1A3,ALDOB,ALOX15,ARG1,CES1,CPS1,CYP1A1,DAO,DPEP1,EDN2,FABP2,CYP4F3,OTC,PNLIPRP2,VNN1,GLYAT,SLC27A2,ACOT11,PYCARD,CYP2W1,AS3MT,PRODH2,ALOXE3,HKDC1,BCO2,GPT2,SDSL,ACOT12	30/783
13_Member	GO Biological Processes	GO:0044283	small molecule biosynthetic process	-5.7228	-3.5489	18,216,220,229,246,335,1066,1373,1543,1907,2538,5009,5408,11001,29108,29881,53630,59344,80704	ABAT,ALDH1A1,ALDH1A3,ALDOB,ALOX15,APOA1,CES1,CPS1,CYP1A1,EDN2,G6PC1,OTC,PNLIPRP2,SLC27A2,PYCARD,NPC1L1,BCO1,ALOXE3,SLC19A3	19/466
13_Member	GO Biological Processes	GO:0032787	monocarboxylic acid metabolic process	-5.54582	-3.40471	18,216,220,229,246,1066,1543,1907,2169,4051,5408,8876,10249,11001,26027,54905,59344,80201,83875,134526	ABAT,ALDH1A1,ALDH1A3,ALDOB,ALOX15,CES1,CYP1A1,EDN2,FABP2,CYP4F3,PNLIPRP2,VNN1,GLYAT,SLC27A2,ACOT11,CYP2W1,ALOXE3,HKDC1,BCO2,ACOT12	20/525
13_Member	GO Biological Processes	GO:0046394	carboxylic acid biosynthetic process	-4.11653	-2.23021	18,216,220,246,1373,1543,1907,5009,5408,11001,29108,59344	ABAT,ALDH1A1,ALDH1A3,ALOX15,CPS1,CYP1A1,EDN2,OTC,PNLIPRP2,SLC27A2,PYCARD,ALOXE3	12/274
13_Member	GO Biological Processes	GO:0016053	organic acid biosynthetic process	-4.07168	-2.19453	18,216,220,246,1373,1543,1907,5009,5408,11001,29108,59344	ABAT,ALDH1A1,ALDH1A3,ALOX15,CPS1,CYP1A1,EDN2,OTC,PNLIPRP2,SLC27A2,PYCARD,ALOXE3	12/277
13_Member	GO Biological Processes	GO:0006690	icosanoid metabolic process	-3.46059	-1.67776	246,1543,1800,1907,4051,29108,59344	ALOX15,CYP1A1,DPEP1,EDN2,CYP4F3,PYCARD,ALOXE3	7/115
13_Member	GO Biological Processes	GO:0006631	fatty acid metabolic process	-2.86462	-1.19534	246,1066,1543,1907,2169,4051,5408,11001,26027,59344,134526	ALOX15,CES1,CYP1A1,EDN2,FABP2,CYP4F3,PNLIPRP2,SLC27A2,ACOT11,ALOXE3,ACOT12	11/327
13_Member	GO Biological Processes	GO:0042759	long-chain fatty acid biosynthetic process	-2.46298	-0.895779	246,1543,59344	ALOX15,CYP1A1,ALOXE3	3/27
13_Member	GO Biological Processes	GO:0072330	monocarboxylic acid biosynthetic process	-2.46023	-0.895779	220,246,1543,1907,5408,11001,59344	ALDH1A3,ALOX15,CYP1A1,EDN2,PNLIPRP2,SLC27A2,ALOXE3	7/171
13_Member	GO Biological Processes	GO:0019369	arachidonate metabolic process	-2.34586	-0.808786	246,1543,4051,59344	ALOX15,CYP1A1,CYP4F3,ALOXE3	4/59
13_Member	GO Biological Processes	GO:0033559	unsaturated fatty acid metabolic process	-2.17528	-0.674909	246,1543,1907,4051,59344	ALOX15,CYP1A1,EDN2,CYP4F3,ALOXE3	5/104
13_Member	GO Biological Processes	GO:0001676	long-chain fatty acid metabolic process	-2.05875	-0.586369	246,1543,4051,11001,59344	ALOX15,CYP1A1,CYP4F3,SLC27A2,ALOXE3	5/111
14_Summary	GO Biological Processes	GO:0044248	cellular catabolic process	-7.9402	-5.49807	18,290,383,1610,1636,1800,2028,4051,4311,5009,8876,10004,11001,51200,54905,58510,84706,113675,216,1373,10166,229,1543,9615,151531,5184,10249,4129,84735,3795,4489,7782	ABAT,ANPEP,ARG1,DAO,ACE,DPEP1,ENPEP,CYP4F3,MME,OTC,VNN1,NAALADL1,SLC27A2,CPA4,CYP2W1,PRODH2,GPT2,SDSL,ALDH1A1,CPS1,SLC25A15,ALDOB,CYP1A1,GDA,UPP2,PEPD,GLYAT,MAOB,CNDP1,KHK,MT1A,SLC30A4	32/-
14_Member	GO Biological Processes	GO:0044248	cellular catabolic process	-7.9402	-5.49807	18,290,383,1610,1636,1800,2028,4051,4311,5009,8876,10004,11001,51200,54905,58510,84706,113675	ABAT,ANPEP,ARG1,DAO,ACE,DPEP1,ENPEP,CYP4F3,MME,OTC,VNN1,NAALADL1,SLC27A2,CPA4,CYP2W1,PRODH2,GPT2,SDSL	18/299
14_Member	GO Biological Processes	GO:0170041	non-proteinogenic amino acid metabolic process	-5.18835	-3.10966	18,216,383,1373,1610,1800,5009	ABAT,ALDH1A1,ARG1,CPS1,DAO,DPEP1,OTC	7/62
14_Member	GO Biological Processes	GO:0000050	urea cycle	-5.12783	-3.0626	383,1373,5009,10166	ARG1,CPS1,OTC,SLC25A15	4/12
14_Member	GO Biological Processes	GO:0019627	urea metabolic process	-4.97202	-2.92624	383,1373,5009,10166	ARG1,CPS1,OTC,SLC25A15	4/13
14_Member	GO Biological Processes	GO:0044282	small molecule catabolic process	-4.81924	-2.79811	18,229,383,1543,1610,1800,4051,5009,9615,11001,54905,58510,84706,113675,151531	ABAT,ALDOB,ARG1,CYP1A1,DAO,DPEP1,CYP4F3,OTC,GDA,SLC27A2,CYP2W1,PRODH2,GPT2,SDSL,UPP2	15/355
14_Member	GO Biological Processes	GO:0071941	nitrogen cycle metabolic process	-4.69898	-2.7206	383,1373,5009,10166	ARG1,CPS1,OTC,SLC25A15	4/15
14_Member	GO Biological Processes	GO:0170043	non-proteinogenic amino acid biosynthetic process	-4.69898	-2.7206	18,216,1373,5009	ABAT,ALDH1A1,CPS1,OTC	4/15
14_Member	GO Biological Processes	GO:0016054	organic acid catabolic process	-4.15814	-2.2544	18,383,1610,1800,4051,5009,11001,54905,58510,84706,113675	ABAT,ARG1,DAO,DPEP1,CYP4F3,OTC,SLC27A2,CYP2W1,PRODH2,GPT2,SDSL	11/230
14_Member	GO Biological Processes	GO:0046395	carboxylic acid catabolic process	-4.15814	-2.2544	18,383,1610,1800,4051,5009,11001,54905,58510,84706,113675	ABAT,ARG1,DAO,DPEP1,CYP4F3,OTC,SLC27A2,CYP2W1,PRODH2,GPT2,SDSL	11/230
14_Member	GO Biological Processes	GO:0006520	amino acid metabolic process	-4.13162	-2.23468	18,216,383,1373,1610,1800,5009,5184,10249,58510,84706,113675	ABAT,ALDH1A1,ARG1,CPS1,DAO,DPEP1,OTC,PEPD,GLYAT,PRODH2,GPT2,SDSL	12/273
14_Member	KEGG Pathway	hsa00220	Arginine biosynthesis	-3.91803	-2.07198	383,1373,5009,84706	ARG1,CPS1,OTC,GPT2	4/23
14_Member	KEGG Pathway	hsa01230	Biosynthesis of amino acids	-3.6759	-1.85324	229,383,1373,5009,84706,113675	ALDOB,ARG1,CPS1,OTC,GPT2,SDSL	6/75
14_Member	GO Biological Processes	GO:0009063	amino acid catabolic process	-3.60298	-1.79155	18,383,1610,5009,58510,84706,113675	ABAT,ARG1,DAO,OTC,PRODH2,GPT2,SDSL	7/109
14_Member	KEGG Pathway	hsa00330	Arginine and proline metabolism	-3.59774	-1.78815	383,1610,4129,58510,84735	ARG1,DAO,MAOB,PRODH2,CNDP1	5/50
14_Member	GO Biological Processes	GO:0010043	response to zinc ion	-3.47802	-1.68997	1373,3795,4489,5009,7782	CPS1,KHK,MT1A,OTC,SLC30A4	5/53
14_Member	GO Biological Processes	GO:1901605	alpha-amino acid metabolic process	-3.40569	-1.63983	383,1373,1610,1800,5009,10249,58510,84706,113675	ARG1,CPS1,DAO,DPEP1,OTC,GLYAT,PRODH2,GPT2,SDSL	9/194
14_Member	GO Biological Processes	GO:0170039	proteinogenic amino acid metabolic process	-3.26398	-1.52709	383,1373,1610,5009,10249,58510,84706,113675	ARG1,CPS1,DAO,OTC,GLYAT,PRODH2,GPT2,SDSL	8/162
14_Member	GO Biological Processes	GO:0009064	glutamine family amino acid metabolic process	-3.19344	-1.46731	383,1373,1610,5009,58510	ARG1,CPS1,DAO,OTC,PRODH2	5/61
14_Member	GO Biological Processes	GO:0170033	L-amino acid metabolic process	-3.16016	-1.44006	383,1373,1610,5009,10249,58510,84706,113675	ARG1,CPS1,DAO,OTC,GLYAT,PRODH2,GPT2,SDSL	8/168
14_Member	GO Biological Processes	GO:1901606	alpha-amino acid catabolic process	-3.0989	-1.38647	383,1610,5009,58510,84706,113675	ARG1,DAO,OTC,PRODH2,GPT2,SDSL	6/96
14_Member	GO Biological Processes	GO:0170040	proteinogenic amino acid catabolic process	-2.94916	-1.26359	383,1610,58510,84706,113675	ARG1,DAO,PRODH2,GPT2,SDSL	5/69
14_Member	GO Biological Processes	GO:0170044	non-proteinogenic amino acid catabolic process	-2.91372	-1.23501	18,1610,5009	ABAT,DAO,OTC	3/19
14_Member	GO Biological Processes	GO:0170035	L-amino acid catabolic process	-2.83915	-1.17648	383,1610,58510,84706,113675	ARG1,DAO,PRODH2,GPT2,SDSL	5/73
14_Member	GO Biological Processes	GO:0009065	glutamine family amino acid catabolic process	-2.61202	-1.00701	383,1610,58510	ARG1,DAO,PRODH2	3/24
14_Member	GO Biological Processes	GO:0008652	amino acid biosynthetic process	-2.08369	-0.603621	18,216,1373,5009	ABAT,ALDH1A1,CPS1,OTC	4/70
14_Member	KEGG Pathway	hsa00250	Alanine, aspartate and glutamate metabolism	-2.07483	-0.599902	18,1373,84706	ABAT,CPS1,GPT2	3/37
15_Summary	GO Biological Processes	GO:0008610	lipid biosynthetic process	-7.5085	-5.12534	220,246,335,1066,1543,1907,3931,5288,5408,5618,8694,9429,9514,10826,11001,29881,51046,51085,53630,55711,59344,81849,84803,116255,392636	ALDH1A3,ALOX15,APOA1,CES1,CYP1A1,EDN2,LCAT,PIK3C2G,PNLIPRP2,PRLR,DGAT1,ABCG2,GAL3ST1,FAXDC2,SLC27A2,NPC1L1,ST8SIA3,MLXIPL,BCO1,FAR2,ALOXE3,ST6GALNAC5,GPAT3,MOGAT1,AGMO	25/-
15_Member	GO Biological Processes	GO:0008610	lipid biosynthetic process	-7.5085	-5.12534	220,246,335,1066,1543,1907,3931,5288,5408,5618,8694,9429,9514,10826,11001,29881,51046,51085,53630,55711,59344,81849,84803,116255,392636	ALDH1A3,ALOX15,APOA1,CES1,CYP1A1,EDN2,LCAT,PIK3C2G,PNLIPRP2,PRLR,DGAT1,ABCG2,GAL3ST1,FAXDC2,SLC27A2,NPC1L1,ST8SIA3,MLXIPL,BCO1,FAR2,ALOXE3,ST6GALNAC5,GPAT3,MOGAT1,AGMO	25/602
16_Summary	GO Biological Processes	GO:0006518	peptide metabolic process	-7.41812	-5.05516	290,1636,2028,4311,5125,6505,10004,23549,51200,6696,4248	ANPEP,ACE,ENPEP,MME,PCSK5,SLC1A1,NAALADL1,DNPEP,CPA4,SPP1,MGAT3	11/-
16_Member	GO Biological Processes	GO:0006518	peptide metabolic process	-7.41812	-5.05516	290,1636,2028,4311,5125,6505,10004,23549,51200	ANPEP,ACE,ENPEP,MME,PCSK5,SLC1A1,NAALADL1,DNPEP,CPA4	9/63
16_Member	GO Biological Processes	GO:0043171	peptide catabolic process	-7.16423	-4.82058	290,1636,2028,4311,10004,51200	ANPEP,ACE,ENPEP,MME,NAALADL1,CPA4	6/20
16_Member	GO Biological Processes	GO:0042447	hormone catabolic process	-5.12783	-3.0626	1636,4311,6696,51200	ACE,MME,SPP1,CPA4	4/12
16_Member	GO Biological Processes	GO:0050435	amyloid-beta metabolic process	-2.66638	-1.04972	1636,4248,4311	ACE,MGAT3,MME	3/23
17_Summary	GO Biological Processes	GO:0044057	regulation of system process	-7.1452	-4.81396	18,335,337,1636,1907,2626,3760,4635,6343,6505,6690,6696,7032,22999,24146,51738,56729,59272,64240,64241,81033,140628,339221,100507537	ABAT,APOA1,APOA4,ACE,EDN2,GATA4,KCNJ3,MYL4,SCT,SLC1A1,SPINK1,SPP1,TFF2,RIMS1,CLDN15,GHRL,RETN,ACE2,ABCG5,ABCG8,KCNH6,GATA5,ENPP7,STRIT1	24/-
17_Member	GO Biological Processes	GO:0044057	regulation of system process	-7.1452	-4.81396	18,335,337,1636,1907,2626,3760,4635,6343,6505,6690,6696,7032,22999,24146,51738,56729,59272,64240,64241,81033,140628,339221,100507537	ABAT,APOA1,APOA4,ACE,EDN2,GATA4,KCNJ3,MYL4,SCT,SLC1A1,SPINK1,SPP1,TFF2,RIMS1,CLDN15,GHRL,RETN,ACE2,ABCG5,ABCG8,KCNH6,GATA5,ENPP7,STRIT1	24/584
17_Member	GO Biological Processes	GO:1903524	positive regulation of blood circulation	-2.97009	-1.27895	1907,6505,51738,59272	EDN2,SLC1A1,GHRL,ACE2	4/40
17_Member	GO Biological Processes	GO:0045933	positive regulation of muscle contraction	-2.57556	-0.977387	18,1907,51738,59272	ABAT,EDN2,GHRL,ACE2	4/51
17_Member	GO Biological Processes	GO:0008016	regulation of heart contraction	-2.5465	-0.956175	1636,1907,2626,3760,4635,6505,59272,81033	ACE,EDN2,GATA4,KCNJ3,MYL4,SLC1A1,ACE2,KCNH6	8/210
17_Member	GO Biological Processes	GO:1903522	regulation of blood circulation	-2.46594	-0.896227	1636,1907,2626,3760,4635,6505,51738,59272,81033	ACE,EDN2,GATA4,KCNJ3,MYL4,SLC1A1,GHRL,ACE2,KCNH6	9/265
17_Member	GO Biological Processes	GO:0045987	positive regulation of smooth muscle contraction	-2.25173	-0.735744	18,1907,51738	ABAT,EDN2,GHRL	3/32
17_Member	GO Biological Processes	GO:0002027	regulation of heart rate	-2.14101	-0.655735	1636,1907,3760,6505,81033	ACE,EDN2,KCNJ3,SLC1A1,KCNH6	5/106
17_Member	GO Biological Processes	GO:0045823	positive regulation of heart contraction	-2.01156	-0.552515	1907,6505,59272	EDN2,SLC1A1,ACE2	3/39
18_Summary	GO Biological Processes	GO:0010038	response to metal ion	-6.97614	-4.65098	18,246,368,1373,1543,1800,3651,3795,4129,4489,4547,5009,5179,6505,7782,9058,9350,56670	ABAT,ALOX15,ABCC6,CPS1,CYP1A1,DPEP1,PDX1,KHK,MAOB,MT1A,MTTP,OTC,PENK,SLC1A1,SLC30A4,SLC13A2,CER1,SUCNR1	18/-
18_Member	GO Biological Processes	GO:0010038	response to metal ion	-6.97614	-4.65098	18,246,368,1373,1543,1800,3651,3795,4129,4489,4547,5009,5179,6505,7782,9058,9350,56670	ABAT,ALOX15,ABCC6,CPS1,CYP1A1,DPEP1,PDX1,KHK,MAOB,MT1A,MTTP,OTC,PENK,SLC1A1,SLC30A4,SLC13A2,CER1,SUCNR1	18/346
18_Member	GO Biological Processes	GO:0071248	cellular response to metal ion	-2.3128	-0.784481	246,1543,1800,4489,6505,9058,9350	ALOX15,CYP1A1,DPEP1,MT1A,SLC1A1,SLC13A2,CER1	7/182
19_Summary	GO Biological Processes	GO:0046887	positive regulation of hormone secretion	-6.93341	-4.61423	18,2692,2695,3651,6343,6514,6690,6696,7200,8431,51738,56729,6532,8448,57512,85477,1066,4129,7032,22999,171389,65010,885,84699,196883,5080,9480,312,123264,335,5174	ABAT,GHRHR,GIP,PDX1,SCT,SLC2A2,SPINK1,SPP1,TRH,NR0B2,GHRL,RETN,SLC6A4,DOC2A,GPR158,SCIN,CES1,MAOB,TFF2,RIMS1,NLRP6,SLC26A6,CCK,CREB3L3,ADCY4,PAX6,ONECUT2,ANXA13,SLC51B,APOA1,PDZK1	31/-
19_Member	GO Biological Processes	GO:0046887	positive regulation of hormone secretion	-6.93341	-4.61423	18,2692,2695,3651,6343,6514,6690,6696,7200,8431,51738,56729	ABAT,GHRHR,GIP,PDX1,SCT,SLC2A2,SPINK1,SPP1,TRH,NR0B2,GHRL,RETN	12/146
19_Member	GO Biological Processes	GO:0090277	positive regulation of peptide hormone secretion	-6.17125	-3.93324	18,2692,2695,3651,6343,6514,6690,7200,8431,51738	ABAT,GHRHR,GIP,PDX1,SCT,SLC2A2,SPINK1,TRH,NR0B2,GHRL	10/113
19_Member	GO Biological Processes	GO:0002793	positive regulation of peptide secretion	-6.10055	-3.87709	18,2692,2695,3651,6343,6514,6690,7200,8431,51738	ABAT,GHRHR,GIP,PDX1,SCT,SLC2A2,SPINK1,TRH,NR0B2,GHRL	10/115
19_Member	GO Biological Processes	GO:0051047	positive regulation of secretion	-6.0207	-3.81133	18,2692,2695,3651,6343,6514,6532,6690,6696,7200,8431,8448,51738,56729,57512,85477	ABAT,GHRHR,GIP,PDX1,SCT,SLC2A2,SLC6A4,SPINK1,SPP1,TRH,NR0B2,DOC2A,GHRL,RETN,GPR158,SCIN	16/321
19_Member	GO Biological Processes	GO:1903532	positive regulation of secretion by cell	-5.75142	-3.56892	18,2692,2695,3651,6343,6514,6532,6690,6696,7200,8431,8448,51738,56729,57512	ABAT,GHRHR,GIP,PDX1,SCT,SLC2A2,SLC6A4,SPINK1,SPP1,TRH,NR0B2,DOC2A,GHRL,RETN,GPR158	15/297
19_Member	GO Biological Processes	GO:0051046	regulation of secretion	-4.94698	-2.9151	18,1066,2692,2695,3651,4129,6343,6514,6532,6690,6696,7032,7200,8431,8448,22999,51738,56729,57512,85477,171389	ABAT,CES1,GHRHR,GIP,PDX1,MAOB,SCT,SLC2A2,SLC6A4,SPINK1,SPP1,TFF2,TRH,NR0B2,DOC2A,RIMS1,GHRL,RETN,GPR158,SCIN,NLRP6	21/626
19_Member	GO Biological Processes	GO:0090087	regulation of peptide transport	-4.53519	-2.58314	18,2692,2695,3651,6343,6514,6690,7200,8431,51738,65010	ABAT,GHRHR,GIP,PDX1,SCT,SLC2A2,SPINK1,TRH,NR0B2,GHRL,SLC26A6	11/209
19_Member	GO Biological Processes	GO:0046883	regulation of hormone secretion	-4.30256	-2.37774	18,2692,2695,3651,6343,6514,6690,6696,7200,8431,51738,56729	ABAT,GHRHR,GIP,PDX1,SCT,SLC2A2,SPINK1,SPP1,TRH,NR0B2,GHRL,RETN	12/262
19_Member	GO Biological Processes	GO:0032024	positive regulation of insulin secretion	-4.18664	-2.27365	18,2695,3651,6514,7200,8431,51738	ABAT,GIP,PDX1,SLC2A2,TRH,NR0B2,GHRL	7/88
19_Member	GO Biological Processes	GO:0090276	regulation of peptide hormone secretion	-3.9184	-2.07198	18,2692,2695,3651,6343,6514,6690,7200,8431,51738	ABAT,GHRHR,GIP,PDX1,SCT,SLC2A2,SPINK1,TRH,NR0B2,GHRL	10/204
19_Member	GO Biological Processes	GO:0002791	regulation of peptide secretion	-3.86649	-2.02641	18,2692,2695,3651,6343,6514,6690,7200,8431,51738	ABAT,GHRHR,GIP,PDX1,SCT,SLC2A2,SPINK1,TRH,NR0B2,GHRL	10/207
19_Member	GO Biological Processes	GO:1903530	regulation of secretion by cell	-3.50065	-1.71084	18,2692,2695,3651,4129,6343,6514,6532,6690,6696,7200,8431,8448,22999,51738,56729,57512	ABAT,GHRHR,GIP,PDX1,MAOB,SCT,SLC2A2,SLC6A4,SPINK1,SPP1,TRH,NR0B2,DOC2A,RIMS1,GHRL,RETN,GPR158	17/571
19_Member	KEGG Pathway	hsa04911	Insulin secretion	-3.3528	-1.59518	885,2695,3651,6514,84699,196883	CCK,GIP,PDX1,SLC2A2,CREB3L3,ADCY4	6/86
19_Member	GO Biological Processes	GO:0031018	endocrine pancreas development	-3.01199	-1.31663	2695,3651,5080,9480	GIP,PDX1,PAX6,ONECUT2	4/39
19_Member	GO Biological Processes	GO:0050714	positive regulation of protein secretion	-2.7793	-1.1321	18,2695,3651,6514,7200,8431,51738	ABAT,GIP,PDX1,SLC2A2,TRH,NR0B2,GHRL	7/150
19_Member	GO Biological Processes	GO:0051222	positive regulation of protein transport	-2.5538	-0.962368	18,312,2695,3651,6514,7200,8431,51738,123264	ABAT,ANXA13,GIP,PDX1,SLC2A2,TRH,NR0B2,GHRL,SLC51B	9/257
19_Member	KEGG Pathway	hsa04950	Maturity onset diabetes of the young	-2.51051	-0.93007	3651,5080,6514	PDX1,PAX6,SLC2A2	3/26
19_Member	GO Biological Processes	GO:0050796	regulation of insulin secretion	-2.41881	-0.862255	18,2695,3651,6514,7200,8431,51738	ABAT,GIP,PDX1,SLC2A2,TRH,NR0B2,GHRL	7/174
19_Member	GO Biological Processes	GO:0035270	endocrine system development	-2.41282	-0.861151	335,2692,2695,3651,5080,9480	APOA1,GHRHR,GIP,PDX1,PAX6,ONECUT2	6/131
19_Member	GO Biological Processes	GO:1904951	positive regulation of establishment of protein localization	-2.32244	-0.792182	18,312,2695,3651,5174,6514,7200,8431,51738,123264	ABAT,ANXA13,GIP,PDX1,PDZK1,SLC2A2,TRH,NR0B2,GHRL,SLC51B	10/331
19_Member	GO Biological Processes	GO:0035774	positive regulation of insulin secretion involved in cellular response to glucose stimulus	-2.21395	-0.705388	3651,6514,51738	PDX1,SLC2A2,GHRL	3/33
19_Member	GO Biological Processes	GO:0031016	pancreas development	-2.02063	-0.55912	2695,3651,5080,9480	GIP,PDX1,PAX6,ONECUT2	4/73
20_Summary	GO Biological Processes	GO:0009636	response to toxic substance	-6.62936	-4.33896	216,337,1066,1373,1543,4129,4489,5174,5179,6532,7782,9429,10249,55244,89872,123041,159371	ALDH1A1,APOA4,CES1,CPS1,CYP1A1,MAOB,MT1A,PDZK1,PENK,SLC6A4,SLC30A4,ABCG2,GLYAT,SLC47A1,AQP10,SLC24A4,SLC35G1	17/-
20_Member	GO Biological Processes	GO:0009636	response to toxic substance	-6.62936	-4.33896	216,337,1066,1373,1543,4129,4489,5174,5179,6532,7782,9429,10249,55244,89872	ALDH1A1,APOA4,CES1,CPS1,CYP1A1,MAOB,MT1A,PDZK1,PENK,SLC6A4,SLC30A4,ABCG2,GLYAT,SLC47A1,AQP10	15/253
20_Member	GO Biological Processes	GO:0140115	export across plasma membrane	-4.13768	-2.23848	5174,7782,9429,55244,123041,159371	PDZK1,SLC30A4,ABCG2,SLC47A1,SLC24A4,SLC35G1	6/62
20_Member	GO Biological Processes	GO:0098754	detoxification	-2.14409	-0.655735	216,337,4489,5174,9429,55244	ALDH1A1,APOA4,MT1A,PDZK1,ABCG2,SLC47A1	6/149

## Sheet: Table S5
Table S5. Functional enrichment analysis of genes with significantly higher expression in the cecum compared to the jejunum in pigs
GroupID	Category	Term	Description	LogP	Log(q-value)	Genes	Symbols	InTerm_InList
1_Summary	GO Biological Processes	GO:0048704	embryonic skeletal system morphogenesis	-14.668	-10.4855	3202,3204,3205,3216,3217,3218,3219,3227,3232,3235,3236,3237,23314,2255,3206,5308,6423,7479,57822,389549,1382,7358,145864,344901,2,824,2707,9370,374,5468	HOXA5,HOXA7,HOXA9,HOXB6,HOXB7,HOXB8,HOXB9,HOXC11,HOXD3,HOXD9,HOXD10,HOXD11,SATB2,FGF10,HOXA10,PITX2,SFRP2,WNT8B,GRHL3,FEZF1,CRABP2,UGDH,HAPLN3,OSTN,A2M,CAPN2,GJB3,ADIPOQ,AREG,PPARG	30/-
1_Member	GO Biological Processes	GO:0048704	embryonic skeletal system morphogenesis	-14.668	-10.4855	3202,3204,3205,3216,3217,3218,3219,3227,3232,3235,3236,3237,23314	HOXA5,HOXA7,HOXA9,HOXB6,HOXB7,HOXB8,HOXB9,HOXC11,HOXD3,HOXD9,HOXD10,HOXD11,SATB2	13/96
1_Member	GO Biological Processes	GO:0048706	embryonic skeletal system development	-12.7054	-8.94169	3202,3204,3205,3216,3217,3218,3219,3227,3232,3235,3236,3237,23314	HOXA5,HOXA7,HOXA9,HOXB6,HOXB7,HOXB8,HOXB9,HOXC11,HOXD3,HOXD9,HOXD10,HOXD11,SATB2	13/135
1_Member	GO Biological Processes	GO:0007389	pattern specification process	-12.6471	-8.94169	2255,3202,3204,3205,3206,3216,3217,3218,3219,3227,3232,3235,3236,3237,5308,6423,7479,23314,57822,389549	FGF10,HOXA5,HOXA7,HOXA9,HOXA10,HOXB6,HOXB7,HOXB8,HOXB9,HOXC11,HOXD3,HOXD9,HOXD10,HOXD11,PITX2,SFRP2,WNT8B,SATB2,GRHL3,FEZF1	20/461
1_Member	GO Biological Processes	GO:0003002	regionalization	-11.4476	-7.87602	2255,3202,3204,3205,3206,3216,3217,3218,3219,3227,3232,3235,3236,3237,5308,6423,7479,389549	FGF10,HOXA5,HOXA7,HOXA9,HOXA10,HOXB6,HOXB7,HOXB8,HOXB9,HOXC11,HOXD3,HOXD9,HOXD10,HOXD11,PITX2,SFRP2,WNT8B,FEZF1	18/413
1_Member	GO Biological Processes	GO:0009952	anterior/posterior pattern specification	-11.3596	-7.87602	3202,3204,3205,3206,3216,3217,3218,3219,3227,3232,3235,3236,6423,389549	HOXA5,HOXA7,HOXA9,HOXA10,HOXB6,HOXB7,HOXB8,HOXB9,HOXC11,HOXD3,HOXD9,HOXD10,SFRP2,FEZF1	14/213
1_Member	GO Biological Processes	GO:0048598	embryonic morphogenesis	-10.6083	-7.20393	1382,2255,3202,3204,3205,3206,3216,3217,3218,3219,3227,3232,3235,3236,3237,6423,7358,7479,23314,57822	CRABP2,FGF10,HOXA5,HOXA7,HOXA9,HOXA10,HOXB6,HOXB7,HOXB8,HOXB9,HOXC11,HOXD3,HOXD9,HOXD10,HOXD11,SFRP2,UGDH,WNT8B,SATB2,GRHL3	20/597
1_Member	GO Biological Processes	GO:0048562	embryonic organ morphogenesis	-10.4406	-7.10319	2255,3202,3204,3205,3216,3217,3218,3219,3227,3232,3235,3236,3237,23314,57822	FGF10,HOXA5,HOXA7,HOXA9,HOXB6,HOXB7,HOXB8,HOXB9,HOXC11,HOXD3,HOXD9,HOXD10,HOXD11,SATB2,GRHL3	15/300
1_Member	GO Biological Processes	GO:0001501	skeletal system development	-9.93185	-6.65244	3202,3204,3205,3206,3216,3217,3218,3219,3227,3232,3235,3236,3237,5308,6423,23314,145864,344901	HOXA5,HOXA7,HOXA9,HOXA10,HOXB6,HOXB7,HOXB8,HOXB9,HOXC11,HOXD3,HOXD9,HOXD10,HOXD11,PITX2,SFRP2,SATB2,HAPLN3,OSTN	18/511
1_Member	GO Biological Processes	GO:0048568	embryonic organ development	-9.80781	-6.57955	2,2255,3202,3204,3205,3216,3217,3218,3219,3227,3232,3235,3236,3237,5308,23314,57822	A2M,FGF10,HOXA5,HOXA7,HOXA9,HOXB6,HOXB7,HOXB8,HOXB9,HOXC11,HOXD3,HOXD9,HOXD10,HOXD11,PITX2,SATB2,GRHL3	17/454
1_Member	GO Biological Processes	GO:0048705	skeletal system morphogenesis	-9.74151	-6.55901	3202,3204,3205,3216,3217,3218,3219,3227,3232,3235,3236,3237,23314	HOXA5,HOXA7,HOXA9,HOXB6,HOXB7,HOXB8,HOXB9,HOXC11,HOXD3,HOXD9,HOXD10,HOXD11,SATB2	13/231
1_Member	GO Biological Processes	GO:0043009	chordate embryonic development	-7.40405	-4.30073	824,2707,3202,3204,3205,3216,3217,3218,3219,3227,3232,3235,3236,3237,6423,23314,57822	CAPN2,GJB3,HOXA5,HOXA7,HOXA9,HOXB6,HOXB7,HOXB8,HOXB9,HOXC11,HOXD3,HOXD9,HOXD10,HOXD11,SFRP2,SATB2,GRHL3	17/658
1_Member	GO Biological Processes	GO:0009792	embryo development ending in birth or egg hatching	-7.19904	-4.13048	824,2707,3202,3204,3205,3216,3217,3218,3219,3227,3232,3235,3236,3237,6423,23314,57822	CAPN2,GJB3,HOXA5,HOXA7,HOXA9,HOXB6,HOXB7,HOXB8,HOXB9,HOXC11,HOXD3,HOXD9,HOXD10,HOXD11,SFRP2,SATB2,GRHL3	17/680
1_Member	GO Biological Processes	GO:0045638	negative regulation of myeloid cell differentiation	-3.81538	-1.31443	3202,3204,3205,3218,9370	HOXA5,HOXA7,HOXA9,HOXB8,ADIPOQ	5/100
1_Member	GO Biological Processes	GO:0045596	negative regulation of cell differentiation	-2.37091	-0.315519	374,2255,3202,3204,3205,3218,5468,6423,9370,344901	AREG,FGF10,HOXA5,HOXA7,HOXA9,HOXB8,PPARG,SFRP2,ADIPOQ,OSTN	10/739
1_Member	GO Biological Processes	GO:0045637	regulation of myeloid cell differentiation	-2.28714	-0.268778	3202,3204,3205,3218,9370	HOXA5,HOXA7,HOXA9,HOXB8,ADIPOQ	5/220
2_Summary	GO Biological Processes	GO:0009954	proximal/distal pattern formation	-9.47463	-6.33352	2255,3205,3206,3219,3227,3235,3236,1382,5308,6423,374,3202,3232,5268,2	FGF10,HOXA9,HOXA10,HOXB9,HOXC11,HOXD9,HOXD10,CRABP2,PITX2,SFRP2,AREG,HOXA5,HOXD3,SERPINB5,A2M	15/-
2_Member	GO Biological Processes	GO:0009954	proximal/distal pattern formation	-9.47463	-6.33352	2255,3205,3206,3219,3227,3235,3236	FGF10,HOXA9,HOXA10,HOXB9,HOXC11,HOXD9,HOXD10	7/34
2_Member	GO Biological Processes	GO:0048736	appendage development	-6.26758	-3.26117	1382,2255,3205,3206,3227,3235,3236,5308,6423	CRABP2,FGF10,HOXA9,HOXA10,HOXC11,HOXD9,HOXD10,PITX2,SFRP2	9/190
2_Member	GO Biological Processes	GO:0060173	limb development	-6.26758	-3.26117	1382,2255,3205,3206,3227,3235,3236,5308,6423	CRABP2,FGF10,HOXA9,HOXA10,HOXC11,HOXD9,HOXD10,PITX2,SFRP2	9/190
2_Member	GO Biological Processes	GO:0035107	appendage morphogenesis	-5.9725	-3.02045	1382,2255,3205,3206,3227,3235,3236,6423	CRABP2,FGF10,HOXA9,HOXA10,HOXC11,HOXD9,HOXD10,SFRP2	8/152
2_Member	GO Biological Processes	GO:0035108	limb morphogenesis	-5.9725	-3.02045	1382,2255,3205,3206,3227,3235,3236,6423	CRABP2,FGF10,HOXA9,HOXA10,HOXC11,HOXD9,HOXD10,SFRP2	8/152
2_Member	GO Biological Processes	GO:0030326	embryonic limb morphogenesis	-5.49239	-2.63211	1382,3205,3206,3227,3235,3236,6423	CRABP2,HOXA9,HOXA10,HOXC11,HOXD9,HOXD10,SFRP2	7/124
2_Member	GO Biological Processes	GO:0035113	embryonic appendage morphogenesis	-5.49239	-2.63211	1382,3205,3206,3227,3235,3236,6423	CRABP2,HOXA9,HOXA10,HOXC11,HOXD9,HOXD10,SFRP2	7/124
2_Member	GO Biological Processes	GO:0030879	mammary gland development	-4.3428	-1.69178	374,2255,3202,3205,3219,3235	AREG,FGF10,HOXA5,HOXA9,HOXB9,HOXD9	6/127
2_Member	GO Biological Processes	GO:0035136	forelimb morphogenesis	-4.27199	-1.64579	1382,3205,3235,3236	CRABP2,HOXA9,HOXD9,HOXD10	4/41
2_Member	GO Biological Processes	GO:0048732	gland development	-4.18995	-1.58724	374,2255,3202,3205,3206,3219,3232,3235,5268,5308	AREG,FGF10,HOXA5,HOXA9,HOXA10,HOXB9,HOXD3,HOXD9,SERPINB5,PITX2	10/428
2_Member	GO Biological Processes	GO:0030850	prostate gland development	-4.07325	-1.50353	2255,3205,3206,5268	FGF10,HOXA9,HOXA10,SERPINB5	4/46
2_Member	GO Biological Processes	GO:0001655	urogenital system development	-3.53965	-1.12058	2255,3205,3206,5268	FGF10,HOXA9,HOXA10,SERPINB5	4/63
2_Member	GO Biological Processes	GO:0035115	embryonic forelimb morphogenesis	-3.21783	-0.884485	1382,3205,3235	CRABP2,HOXA9,HOXD9	3/33
2_Member	GO Biological Processes	GO:0048608	reproductive structure development	-2.35181	-0.306026	2,2255,3205,3206,5268,6423	A2M,FGF10,HOXA9,HOXA10,SERPINB5,SFRP2	6/304
2_Member	GO Biological Processes	GO:0061458	reproductive system development	-2.3245	-0.285019	2,2255,3205,3206,5268,6423	A2M,FGF10,HOXA9,HOXA10,SERPINB5,SFRP2	6/308
3_Summary	KEGG Pathway	hsa00910	Nitrogen metabolism	-5.86019	-2.93297	759,760,761,771	CA1,CA2,CA3,CA12	4/-
3_Member	KEGG Pathway	hsa00910	Nitrogen metabolism	-5.86019	-2.93297	759,760,761,771	CA1,CA2,CA3,CA12	4/17
4_Summary	GO Biological Processes	GO:0003013	circulatory system process	-5.62336	-2.71962	136,147,148,3291,5468,6337,6513,6528,7134,9370,27035,80763,81285,64600,283748,2255	ADORA2B,ADRA1B,ADRA1A,HSD11B2,PPARG,SCNN1A,SLC2A1,SLC5A5,TNNC1,ADIPOQ,NOX1,SPX,OR51E2,PLA2G2F,PLA2G4D,FGF10	16/-
4_Member	GO Biological Processes	GO:0003013	circulatory system process	-5.62336	-2.71962	136,147,148,3291,5468,6337,6513,6528,7134,9370,27035,80763,81285	ADORA2B,ADRA1B,ADRA1A,HSD11B2,PPARG,SCNN1A,SLC2A1,SLC5A5,TNNC1,ADIPOQ,NOX1,SPX,OR51E2	13/519
4_Member	GO Biological Processes	GO:0008217	regulation of blood pressure	-5.18393	-2.38164	148,3291,5468,6337,9370,27035,80763,81285	ADRA1A,HSD11B2,PPARG,SCNN1A,ADIPOQ,NOX1,SPX,OR51E2	8/194
4_Member	GO Biological Processes	GO:0008015	blood circulation	-4.92974	-2.17861	136,147,148,3291,5468,6337,7134,9370,27035,80763,81285	ADORA2B,ADRA1B,ADRA1A,HSD11B2,PPARG,SCNN1A,TNNC1,ADIPOQ,NOX1,SPX,OR51E2	11/429
4_Member	GO Biological Processes	GO:0045777	positive regulation of blood pressure	-4.54831	-1.87096	148,3291,80763,81285	ADRA1A,HSD11B2,SPX,OR51E2	4/35
4_Member	GO Biological Processes	GO:0003073	regulation of systemic arterial blood pressure	-3.77499	-1.30182	148,3291,27035,80763,81285	ADRA1A,HSD11B2,NOX1,SPX,OR51E2	5/102
4_Member	KEGG Pathway	hsa04270	Vascular smooth muscle contraction	-3.22777	-0.884485	136,147,148,64600,283748	ADORA2B,ADRA1B,ADRA1A,PLA2G2F,PLA2G4D	5/134
4_Member	GO Biological Processes	GO:0003044	regulation of systemic arterial blood pressure mediated by a chemical signal	-2.9091	-0.671081	148,3291,27035	ADRA1A,HSD11B2,NOX1	3/42
4_Member	GO Biological Processes	GO:0090257	regulation of muscle system process	-2.71898	-0.541838	136,147,148,5468,7134,80763	ADORA2B,ADRA1B,ADRA1A,PPARG,TNNC1,SPX	6/256
4_Member	GO Biological Processes	GO:0006937	regulation of muscle contraction	-2.7115	-0.541838	136,147,148,7134,80763	ADORA2B,ADRA1B,ADRA1A,TNNC1,SPX	5/175
4_Member	GO Biological Processes	GO:0044057	regulation of system process	-2.54523	-0.434617	136,147,148,2255,5468,7134,9370,80763,81285	ADORA2B,ADRA1B,ADRA1A,FGF10,PPARG,TNNC1,ADIPOQ,SPX,OR51E2	9/584
4_Member	GO Biological Processes	GO:0006940	regulation of smooth muscle contraction	-2.40348	-0.331565	136,148,80763	ADORA2B,ADRA1A,SPX	3/63
4_Member	KEGG Pathway	hsa04020	Calcium signaling pathway	-2.03086	-0.076251	136,147,148,2255,7134	ADORA2B,ADRA1B,ADRA1A,FGF10,TNNC1	5/254
4_Member	GO Biological Processes	GO:0007189	adenylate cyclase-activating G protein-coupled receptor signaling pathway	-2.02061	-0.0685587	136,147,148,81285	ADORA2B,ADRA1B,ADRA1A,OR51E2	4/164
5_Summary	GO Biological Processes	GO:0046942	carboxylic acid transport	-5.46535	-2.63195	1382,1811,5468,6513,6538,11000,11254,64600,80763,94097,7352,26154,57088,747,7097,7358,9370,126410,283748	CRABP2,SLC26A3,PPARG,SLC2A1,SLC6A11,SLC27A3,SLC6A14,PLA2G2F,SPX,SFXN5,UCP3,ABCA12,PLSCR4,DAGLA,TLR2,UGDH,ADIPOQ,CYP4F22,PLA2G4D	19/-
5_Member	GO Biological Processes	GO:0046942	carboxylic acid transport	-5.46535	-2.63195	1382,1811,5468,6513,6538,11000,11254,64600,80763,94097	CRABP2,SLC26A3,PPARG,SLC2A1,SLC6A11,SLC27A3,SLC6A14,PLA2G2F,SPX,SFXN5	10/304
5_Member	GO Biological Processes	GO:0015849	organic acid transport	-5.45273	-2.63195	1382,1811,5468,6513,6538,11000,11254,64600,80763,94097	CRABP2,SLC26A3,PPARG,SLC2A1,SLC6A11,SLC27A3,SLC6A14,PLA2G2F,SPX,SFXN5	10/305
5_Member	GO Biological Processes	GO:0015908	fatty acid transport	-5.08652	-2.30196	1382,5468,6513,11000,64600,80763	CRABP2,PPARG,SLC2A1,SLC27A3,PLA2G2F,SPX	6/94
5_Member	GO Biological Processes	GO:0015718	monocarboxylic acid transport	-4.85506	-2.11972	1382,5468,6513,6538,11000,64600,80763	CRABP2,PPARG,SLC2A1,SLC6A11,SLC27A3,PLA2G2F,SPX	7/155
5_Member	GO Biological Processes	GO:0015711	organic anion transport	-4.31886	-1.68043	1382,1811,5468,6513,6538,11000,11254,64600,80763,94097	CRABP2,SLC26A3,PPARG,SLC2A1,SLC6A11,SLC27A3,SLC6A14,PLA2G2F,SPX,SFXN5	10/413
5_Member	GO Biological Processes	GO:0006869	lipid transport	-4.13589	-1.55545	1382,5468,6513,7352,11000,26154,57088,64600,80763	CRABP2,PPARG,SLC2A1,UCP3,SLC27A3,ABCA12,PLSCR4,PLA2G2F,SPX	9/350
5_Member	GO Biological Processes	GO:0010876	lipid localization	-3.80674	-1.31443	1382,5468,6513,7352,11000,26154,57088,64600,80763	CRABP2,PPARG,SLC2A1,UCP3,SLC27A3,ABCA12,PLSCR4,PLA2G2F,SPX	9/387
5_Member	GO Biological Processes	GO:0015909	long-chain fatty acid transport	-3.76832	-1.30182	5468,6513,64600,80763	PPARG,SLC2A1,PLA2G2F,SPX	4/55
5_Member	GO Biological Processes	GO:0019752	carboxylic acid metabolic process	-3.20965	-0.884485	747,1382,5468,6513,7097,7352,7358,9370,11000,64600,126410,283748	DAGLA,CRABP2,PPARG,SLC2A1,TLR2,UCP3,UGDH,ADIPOQ,SLC27A3,PLA2G2F,CYP4F22,PLA2G4D	12/783
5_Member	GO Biological Processes	GO:0006631	fatty acid metabolic process	-2.86433	-0.640868	747,5468,7352,9370,11000,64600,283748	DAGLA,PPARG,UCP3,ADIPOQ,SLC27A3,PLA2G2F,PLA2G4D	7/327
5_Member	GO Biological Processes	GO:0032787	monocarboxylic acid metabolic process	-2.28693	-0.268778	747,1382,5468,7352,9370,11000,64600,283748	DAGLA,CRABP2,PPARG,UCP3,ADIPOQ,SLC27A3,PLA2G2F,PLA2G4D	8/525
6_Summary	GO Biological Processes	GO:0098660	inorganic ion transmembrane transport	-5.01213	-2.2446	1183,1811,2561,2568,6337,6528,6538,6550,7352,7781,11254,54207,54805,152519,203859,824,6513,23677,55040,80763,171177,256764	CLCN4,SLC26A3,GABRB2,GABRP,SCNN1A,SLC5A5,SLC6A11,SLC9A3,UCP3,SLC30A3,SLC6A14,KCNK10,CNNM2,NIPAL1,ANO5,CAPN2,SLC2A1,SH3BP4,EPN3,SPX,RHOV,WDR72	22/-
6_Member	GO Biological Processes	GO:0098660	inorganic ion transmembrane transport	-5.01213	-2.2446	1183,1811,2561,2568,6337,6528,6538,6550,7352,7781,11254,54207,54805,152519,203859	CLCN4,SLC26A3,GABRB2,GABRP,SCNN1A,SLC5A5,SLC6A11,SLC9A3,UCP3,SLC30A3,SLC6A14,KCNK10,CNNM2,NIPAL1,ANO5	15/780
6_Member	GO Biological Processes	GO:0098657	import into cell	-3.08582	-0.804685	824,6337,6513,6538,6550,11254,23677,55040,80763,171177,256764	CAPN2,SCNN1A,SLC2A1,SLC6A11,SLC9A3,SLC6A14,SH3BP4,EPN3,SPX,RHOV,WDR72	11/697
6_Member	GO Biological Processes	GO:0035725	sodium ion transmembrane transport	-2.99422	-0.735996	6337,6528,6538,6550,11254	SCNN1A,SLC5A5,SLC6A11,SLC9A3,SLC6A14	5/151
6_Member	GO Biological Processes	GO:0098662	inorganic cation transmembrane transport	-2.59896	-0.471791	6337,6528,6538,6550,7352,7781,11254,54207,54805,152519	SCNN1A,SLC5A5,SLC6A11,SLC9A3,UCP3,SLC30A3,SLC6A14,KCNK10,CNNM2,NIPAL1	10/686
6_Member	GO Biological Processes	GO:0098655	monoatomic cation transmembrane transport	-2.53193	-0.426886	6337,6528,6538,6550,7352,7781,11254,54207,54805,152519	SCNN1A,SLC5A5,SLC6A11,SLC9A3,UCP3,SLC30A3,SLC6A14,KCNK10,CNNM2,NIPAL1	10/701
6_Member	GO Biological Processes	GO:0006814	sodium ion transport	-2.49903	-0.406431	6337,6528,6538,6550,11254	SCNN1A,SLC5A5,SLC6A11,SLC9A3,SLC6A14	5/196
6_Member	GO Biological Processes	GO:0030001	metal ion transport	-2.21901	-0.21549	6337,6528,6538,6550,7781,11254,54207,54805,152519	SCNN1A,SLC5A5,SLC6A11,SLC9A3,SLC30A3,SLC6A14,KCNK10,CNNM2,NIPAL1	9/656
6_Member	GO Biological Processes	GO:0098739	import across plasma membrane	-2.01161	-0.0683609	6337,6513,6550,11254	SCNN1A,SLC2A1,SLC9A3,SLC6A14	4/165
7_Summary	GO Biological Processes	GO:1901654	response to ketone	-4.74461	-2.03971	2,978,3205,3206,6337,6528,7097,7352,824,2707,7479,54207,57088,81285	A2M,CDA,HOXA9,HOXA10,SCNN1A,SLC5A5,TLR2,UCP3,CAPN2,GJB3,WNT8B,KCNK10,PLSCR4,OR51E2	14/-
7_Member	GO Biological Processes	GO:1901654	response to ketone	-4.74461	-2.03971	2,978,3205,3206,6337,6528,7097,7352	A2M,CDA,HOXA9,HOXA10,SCNN1A,SLC5A5,TLR2,UCP3	8/223
7_Member	GO Biological Processes	GO:0071396	cellular response to lipid	-2.74073	-0.549365	824,2707,6337,6528,7097,7479,54207,57088,81285	CAPN2,GJB3,SCNN1A,SLC5A5,TLR2,WNT8B,KCNK10,PLSCR4,OR51E2	9/546
8_Summary	GO Biological Processes	GO:0006820	monoatomic anion transport	-4.73085	-2.03971	1183,1811,2561,2568,6528,11254,203859	CLCN4,SLC26A3,GABRB2,GABRP,SLC5A5,SLC6A14,ANO5	7/-
8_Member	GO Biological Processes	GO:0006820	monoatomic anion transport	-4.73085	-2.03971	1183,1811,2561,2568,6528,11254,203859	CLCN4,SLC26A3,GABRB2,GABRP,SLC5A5,SLC6A14,ANO5	7/162
8_Member	GO Biological Processes	GO:0015698	inorganic anion transport	-4.73085	-2.03971	1183,1811,2561,2568,6528,11254,203859	CLCN4,SLC26A3,GABRB2,GABRP,SLC5A5,SLC6A14,ANO5	7/162
8_Member	GO Biological Processes	GO:0006821	chloride transport	-4.40101	-1.73703	1183,1811,2561,2568,11254,203859	CLCN4,SLC26A3,GABRB2,GABRP,SLC6A14,ANO5	6/124
8_Member	GO Biological Processes	GO:0098661	inorganic anion transmembrane transport	-4.2491	-1.6348	1183,1811,2561,2568,6528,203859	CLCN4,SLC26A3,GABRB2,GABRP,SLC5A5,ANO5	6/132
8_Member	GO Biological Processes	GO:0098656	monoatomic anion transmembrane transport	-3.95796	-1.41892	1183,1811,2561,2568,6528,203859	CLCN4,SLC26A3,GABRB2,GABRP,SLC5A5,ANO5	6/149
8_Member	GO Biological Processes	GO:1902476	chloride transmembrane transport	-3.56751	-1.14089	1183,1811,2561,2568,203859	CLCN4,SLC26A3,GABRB2,GABRP,ANO5	5/113
9_Summary	GO Biological Processes	GO:0070482	response to oxygen levels	-4.16441	-1.57298	824,3291,5228,5468,6513,7097,7352,9370,27035,2,374,6337,81285,760,6423,80763,6528,344901	CAPN2,HSD11B2,PGF,PPARG,SLC2A1,TLR2,UCP3,ADIPOQ,NOX1,A2M,AREG,SCNN1A,OR51E2,CA2,SFRP2,SPX,SLC5A5,OSTN	18/-
9_Member	GO Biological Processes	GO:0070482	response to oxygen levels	-4.16441	-1.57298	824,3291,5228,5468,6513,7097,7352,9370,27035	CAPN2,HSD11B2,PGF,PPARG,SLC2A1,TLR2,UCP3,ADIPOQ,NOX1	9/347
9_Member	GO Biological Processes	GO:0048545	response to steroid hormone	-4.00399	-1.45496	2,374,3291,6337,7097,7352,9370,81285	A2M,AREG,HSD11B2,SCNN1A,TLR2,UCP3,ADIPOQ,OR51E2	8/284
9_Member	GO Biological Processes	GO:0031960	response to corticosteroid	-3.83366	-1.32325	2,374,3291,6337,7352,9370	A2M,AREG,HSD11B2,SCNN1A,UCP3,ADIPOQ	6/157
9_Member	GO Biological Processes	GO:0001666	response to hypoxia	-3.79145	-1.30792	824,3291,5228,5468,6513,7097,7352,9370	CAPN2,HSD11B2,PGF,PPARG,SLC2A1,TLR2,UCP3,ADIPOQ	8/305
9_Member	GO Biological Processes	GO:0036293	response to decreased oxygen levels	-3.65926	-1.20916	824,3291,5228,5468,6513,7097,7352,9370	CAPN2,HSD11B2,PGF,PPARG,SLC2A1,TLR2,UCP3,ADIPOQ	8/319
9_Member	GO Biological Processes	GO:0043434	response to peptide hormone	-3.4624	-1.06523	374,760,3291,5468,6337,6513,7097,7352,9370	AREG,CA2,HSD11B2,PPARG,SCNN1A,SLC2A1,TLR2,UCP3,ADIPOQ	9/431
9_Member	GO Biological Processes	GO:0051384	response to glucocorticoid	-3.19859	-0.87941	2,374,3291,7352,9370	A2M,AREG,HSD11B2,UCP3,ADIPOQ	5/136
9_Member	GO Biological Processes	GO:0007584	response to nutrient	-2.8705	-0.642243	2,5468,6423,7352,9370	A2M,PPARG,SFRP2,UCP3,ADIPOQ	5/161
9_Member	GO Biological Processes	GO:0032868	response to insulin	-2.61966	-0.471791	3291,5468,6513,7097,7352,9370	HSD11B2,PPARG,SLC2A1,TLR2,UCP3,ADIPOQ	6/268
9_Member	GO Biological Processes	GO:0031667	response to nutrient levels	-2.36123	-0.311046	2,3291,5468,6423,6513,7352,9370,80763	A2M,HSD11B2,PPARG,SFRP2,SLC2A1,UCP3,ADIPOQ,SPX	8/510
9_Member	GO Biological Processes	GO:0032870	cellular response to hormone stimulus	-2.11551	-0.142522	760,5468,6337,6528,7352,9370,81285,344901	CA2,PPARG,SCNN1A,SLC5A5,UCP3,ADIPOQ,OR51E2,OSTN	8/562
10_Summary	GO Biological Processes	GO:0051591	response to cAMP	-4.00889	-1.45496	374,1811,6528,9370,50506,23474,25774,64600	AREG,SLC26A3,SLC5A5,ADIPOQ,DUOX2,ETHE1,GSTT4,PLA2G2F	8/-
10_Member	GO Biological Processes	GO:0051591	response to cAMP	-4.00889	-1.45496	374,1811,6528,9370,50506	AREG,SLC26A3,SLC5A5,ADIPOQ,DUOX2	5/91
10_Member	GO Biological Processes	GO:0046683	response to organophosphorus	-3.21312	-0.884485	374,1811,6528,9370,50506	AREG,SLC26A3,SLC5A5,ADIPOQ,DUOX2	5/135
10_Member	GO Biological Processes	GO:0014074	response to purine-containing compound	-3.0071	-0.739943	374,1811,6528,9370,50506	AREG,SLC26A3,SLC5A5,ADIPOQ,DUOX2	5/150
10_Member	GO Biological Processes	GO:0006575	modified amino acid metabolic process	-2.7115	-0.541838	6528,23474,25774,50506,64600	SLC5A5,ETHE1,GSTT4,DUOX2,PLA2G2F	5/175
10_Member	GO Biological Processes	GO:0071320	cellular response to cAMP	-2.59359	-0.471791	1811,6528,9370	SLC26A3,SLC5A5,ADIPOQ	3/54
11_Summary	GO Biological Processes	GO:0006979	response to oxidative stress	-3.90913	-1.37984	374,824,2877,7352,9370,9588,10110,50506,79899,25774,7097,11254	AREG,CAPN2,GPX2,UCP3,ADIPOQ,PRDX6,SGK2,DUOX2,PRR5L,GSTT4,TLR2,SLC6A14	12/-
11_Member	GO Biological Processes	GO:0006979	response to oxidative stress	-3.90913	-1.37984	374,824,2877,7352,9370,9588,10110,50506,79899	AREG,CAPN2,GPX2,UCP3,ADIPOQ,PRDX6,SGK2,DUOX2,PRR5L	9/375
11_Member	KEGG Pathway	hsa00480	Glutathione metabolism	-2.48404	-0.398453	2877,9588,25774	GPX2,PRDX6,GSTT4	3/59
11_Member	GO Biological Processes	GO:0009636	response to toxic substance	-2.03778	-0.0805921	2877,7097,9588,11254,50506	GPX2,TLR2,PRDX6,SLC6A14,DUOX2	5/253
12_Summary	GO Biological Processes	GO:0050730	regulation of peptidyl-tyrosine phosphorylation	-3.8488	-1.32906	374,2255,6423,9052,9370,199731,978,79899	AREG,FGF10,SFRP2,GPRC5A,ADIPOQ,CADM4,CDA,PRR5L	8/-
12_Member	GO Biological Processes	GO:0050730	regulation of peptidyl-tyrosine phosphorylation	-3.8488	-1.32906	374,2255,6423,9052,9370,199731	AREG,FGF10,SFRP2,GPRC5A,ADIPOQ,CADM4	6/156
12_Member	GO Biological Processes	GO:0050732	negative regulation of peptidyl-tyrosine phosphorylation	-3.29878	-0.922459	6423,9052,199731	SFRP2,GPRC5A,CADM4	3/31
12_Member	GO Biological Processes	GO:0010563	negative regulation of phosphorus metabolic process	-2.59568	-0.471791	978,6423,9052,9370,79899,199731	CDA,SFRP2,GPRC5A,ADIPOQ,PRR5L,CADM4	6/271
12_Member	GO Biological Processes	GO:0045936	negative regulation of phosphate metabolic process	-2.59568	-0.471791	978,6423,9052,9370,79899,199731	CDA,SFRP2,GPRC5A,ADIPOQ,PRR5L,CADM4	6/271
12_Member	GO Biological Processes	GO:0001933	negative regulation of protein phosphorylation	-2.37188	-0.315519	6423,9052,9370,79899,199731	SFRP2,GPRC5A,ADIPOQ,PRR5L,CADM4	5/210
12_Member	GO Biological Processes	GO:0042326	negative regulation of phosphorylation	-2.23851	-0.229201	6423,9052,9370,79899,199731	SFRP2,GPRC5A,ADIPOQ,PRR5L,CADM4	5/226
13_Summary	GO Biological Processes	GO:0098801	regulation of renal system process	-3.74961	-1.29139	9370,80763,81285,7097,54207,5468,26154,3875,116372,256764,136,2255,57126,3958,79899,80157	ADIPOQ,SPX,OR51E2,TLR2,KCNK10,PPARG,ABCA12,KRT18,LYPD1,WDR72,ADORA2B,FGF10,CD177,LGALS3,PRR5L,CWH43	16/-
13_Member	GO Biological Processes	GO:0098801	regulation of renal system process	-3.74961	-1.29139	9370,80763,81285	ADIPOQ,SPX,OR51E2	3/22
13_Member	GO Biological Processes	GO:0070542	response to fatty acid	-3.62149	-1.17936	7097,9370,54207,81285	TLR2,ADIPOQ,KCNK10,OR51E2	4/60
13_Member	GO Biological Processes	GO:0010875	positive regulation of cholesterol efflux	-3.479	-1.07465	5468,9370,26154	PPARG,ADIPOQ,ABCA12	3/27
13_Member	GO Biological Processes	GO:0032373	positive regulation of sterol transport	-3.10579	-0.810624	5468,9370,26154	PPARG,ADIPOQ,ABCA12	3/36
13_Member	GO Biological Processes	GO:0032376	positive regulation of cholesterol transport	-3.10579	-0.810624	5468,9370,26154	PPARG,ADIPOQ,ABCA12	3/36
13_Member	GO Biological Processes	GO:0010874	regulation of cholesterol efflux	-2.59359	-0.471791	5468,9370,26154	PPARG,ADIPOQ,ABCA12	3/54
13_Member	GO Biological Processes	GO:0072659	protein localization to plasma membrane	-2.48021	-0.398078	3875,9370,26154,116372,256764	KRT18,ADIPOQ,ABCA12,LYPD1,WDR72	5/198
13_Member	GO Biological Processes	GO:0051046	regulation of secretion	-2.34853	-0.305905	136,2255,5468,7097,9370,26154,57126,80763,81285	ADORA2B,FGF10,PPARG,TLR2,ADIPOQ,ABCA12,CD177,SPX,OR51E2	9/626
13_Member	GO Biological Processes	GO:0032722	positive regulation of chemokine production	-2.22444	-0.218035	136,7097,9370	ADORA2B,TLR2,ADIPOQ	3/73
13_Member	GO Biological Processes	GO:0045806	negative regulation of endocytosis	-2.17599	-0.183821	3958,7097,9370	LGALS3,TLR2,ADIPOQ	3/76
13_Member	GO Biological Processes	GO:0032371	regulation of sterol transport	-2.16031	-0.179206	5468,9370,26154	PPARG,ADIPOQ,ABCA12	3/77
13_Member	GO Biological Processes	GO:0032374	regulation of cholesterol transport	-2.16031	-0.179206	5468,9370,26154	PPARG,ADIPOQ,ABCA12	3/77
13_Member	GO Biological Processes	GO:1990778	protein localization to cell periphery	-2.15334	-0.176139	3875,9370,26154,116372,256764	KRT18,ADIPOQ,ABCA12,LYPD1,WDR72	5/237
13_Member	GO Biological Processes	GO:0051223	regulation of protein transport	-2.11105	-0.140733	5468,7097,9370,26154,79899,80157,81285	PPARG,TLR2,ADIPOQ,ABCA12,PRR5L,CWH43,OR51E2	7/449
13_Member	GO Biological Processes	GO:0032370	positive regulation of lipid transport	-2.00152	-0.0620541	5468,9370,26154	PPARG,ADIPOQ,ABCA12	3/88
14_Summary	GO Biological Processes	GO:0003401	axis elongation	-3.5802	-1.14589	374,2255,6423,3202,3232,3237,2838,3204,5228,27035,57822,219699,3217,3227,5268,5468,9982,387695,3958,760,26154,7134,5308,3236,7479	AREG,FGF10,SFRP2,HOXA5,HOXD3,HOXD11,GPR15,HOXA7,PGF,NOX1,GRHL3,UNC5B,HOXB7,HOXC11,SERPINB5,PPARG,FGFBP1,GPR15LG,LGALS3,CA2,ABCA12,TNNC1,PITX2,HOXD10,WNT8B	25/-
14_Member	GO Biological Processes	GO:0003401	axis elongation	-3.5802	-1.14589	374,2255,6423	AREG,FGF10,SFRP2	3/25
14_Member	GO Biological Processes	GO:0030878	thyroid gland development	-3.34139	-0.958227	2255,3202,3232	FGF10,HOXA5,HOXD3	3/30
14_Member	GO Biological Processes	GO:0048754	branching morphogenesis of an epithelial tube	-3.15572	-0.84245	374,2255,3202,3237,6423	AREG,FGF10,HOXA5,HOXD11,SFRP2	5/139
14_Member	GO Biological Processes	GO:0035239	tube morphogenesis	-3.10103	-0.810624	374,2255,2838,3202,3204,3237,5228,6423,27035,57822,219699	AREG,FGF10,GPR15,HOXA5,HOXA7,HOXD11,PGF,SFRP2,NOX1,GRHL3,UNC5B	11/694
14_Member	GO Biological Processes	GO:2000027	regulation of animal organ morphogenesis	-3.08409	-0.804685	2255,3217,3227,6423	FGF10,HOXB7,HOXC11,SFRP2	4/83
14_Member	GO Biological Processes	GO:0050678	regulation of epithelial cell proliferation	-2.95102	-0.703015	374,2255,3202,5268,5468,6423,9982,387695	AREG,FGF10,HOXA5,SERPINB5,PPARG,SFRP2,FGFBP1,GPR15LG	8/409
14_Member	GO Biological Processes	GO:0061138	morphogenesis of a branching epithelium	-2.78907	-0.578806	374,2255,3202,3237,6423	AREG,FGF10,HOXA5,HOXD11,SFRP2	5/168
14_Member	GO Biological Processes	GO:2001237	negative regulation of extrinsic apoptotic signaling pathway	-2.75193	-0.551696	2255,3958,6423,219699	FGF10,LGALS3,SFRP2,UNC5B	4/102
14_Member	GO Biological Processes	GO:0010837	regulation of keratinocyte proliferation	-2.74064	-0.549365	374,2255,387695	AREG,FGF10,GPR15LG	3/48
14_Member	GO Biological Processes	GO:0001525	angiogenesis	-2.71812	-0.541838	2255,2838,3204,5228,6423,27035,219699	FGF10,GPR15,HOXA7,PGF,SFRP2,NOX1,UNC5B	7/347
14_Member	GO Biological Processes	GO:0001763	morphogenesis of a branching structure	-2.66879	-0.507476	374,2255,3202,3237,6423	AREG,FGF10,HOXA5,HOXD11,SFRP2	5/179
14_Member	GO Biological Processes	GO:0002009	morphogenesis of an epithelium	-2.62033	-0.471791	374,760,2255,3202,3237,5268,6423,57822	AREG,CA2,FGF10,HOXA5,HOXD11,SERPINB5,SFRP2,GRHL3	8/462
14_Member	GO Biological Processes	GO:0050918	positive chemotaxis	-2.61683	-0.471791	2255,3958,5228	FGF10,LGALS3,PGF	3/53
14_Member	GO Biological Processes	GO:0048286	lung alveolus development	-2.59359	-0.471791	2255,3202,26154	FGF10,HOXA5,ABCA12	3/54
14_Member	GO Biological Processes	GO:0048729	tissue morphogenesis	-2.56995	-0.451912	374,760,2255,3202,3237,5268,6423,7134,57822	AREG,CA2,FGF10,HOXA5,HOXD11,SERPINB5,SFRP2,TNNC1,GRHL3	9/579
14_Member	GO Biological Processes	GO:0061180	mammary gland epithelium development	-2.48404	-0.398453	374,2255,3202	AREG,FGF10,HOXA5	3/59
14_Member	GO Biological Processes	GO:0035270	endocrine system development	-2.36001	-0.311046	2255,3202,3232,5308	FGF10,HOXA5,HOXD3,PITX2	4/131
14_Member	GO Biological Processes	GO:0060562	epithelial tube morphogenesis	-2.27122	-0.25604	374,2255,3202,3237,6423,57822	AREG,FGF10,HOXA5,HOXD11,SFRP2,GRHL3	6/316
14_Member	GO Biological Processes	GO:0048514	blood vessel morphogenesis	-2.15181	-0.176139	2255,2838,3204,5228,6423,27035,219699	FGF10,GPR15,HOXA7,PGF,SFRP2,NOX1,UNC5B	7/441
14_Member	GO Biological Processes	GO:0060606	tube closure	-2.01501	-0.0683609	2255,6423,57822	FGF10,SFRP2,GRHL3	3/87
14_Member	GO Biological Processes	GO:2001236	regulation of extrinsic apoptotic signaling pathway	-2.01161	-0.0683609	2255,3958,6423,219699	FGF10,LGALS3,SFRP2,UNC5B	4/165
14_Member	GO Biological Processes	GO:0045165	cell fate commitment	-2.01031	-0.0683609	2255,3236,5468,6423,7479	FGF10,HOXD10,PPARG,SFRP2,WNT8B	5/257
15_Summary	GO Biological Processes	GO:0019755	one-carbon compound transport	-3.52855	-1.1169	760,6563,7380,5317,26154,80157	CA2,SLC14A1,UPK3A,PKP1,ABCA12,CWH43	6/-
15_Member	GO Biological Processes	GO:0019755	one-carbon compound transport	-3.52855	-1.1169	760,6563,7380	CA2,SLC14A1,UPK3A	3/26
15_Member	GO Biological Processes	GO:0006833	water transport	-3.38555	-0.99544	5317,6563,7380	PKP1,SLC14A1,UPK3A	3/29
15_Member	GO Biological Processes	GO:0042044	fluid transport	-3.00337	-0.739943	5317,6563,7380	PKP1,SLC14A1,UPK3A	3/39
15_Member	GO Biological Processes	GO:0042886	amide transport	-2.16392	-0.179206	6563,7380,26154,80157	SLC14A1,UPK3A,ABCA12,CWH43	4/149
16_Summary	GO Biological Processes	GO:0030198	extracellular matrix organization	-3.25628	-0.890696	1308,3038,5268,6423,27035,170689,256764	COL17A1,HAS3,SERPINB5,SFRP2,NOX1,ADAMTS15,WDR72	7/-
16_Member	GO Biological Processes	GO:0030198	extracellular matrix organization	-3.25628	-0.890696	1308,3038,5268,6423,27035,170689,256764	COL17A1,HAS3,SERPINB5,SFRP2,NOX1,ADAMTS15,WDR72	7/280
16_Member	GO Biological Processes	GO:0043062	extracellular structure organization	-3.24712	-0.890696	1308,3038,5268,6423,27035,170689,256764	COL17A1,HAS3,SERPINB5,SFRP2,NOX1,ADAMTS15,WDR72	7/281
16_Member	GO Biological Processes	GO:0045229	external encapsulating structure organization	-3.23801	-0.888014	1308,3038,5268,6423,27035,170689,256764	COL17A1,HAS3,SERPINB5,SFRP2,NOX1,ADAMTS15,WDR72	7/282
17_Summary	KEGG Pathway	hsa04918	Thyroid hormone synthesis	-3.25015	-0.890696	2877,6528,50506,405753,27035	GPX2,SLC5A5,DUOX2,DUOXA2,NOX1	5/-
17_Member	KEGG Pathway	hsa04918	Thyroid hormone synthesis	-3.25015	-0.890696	2877,6528,50506,405753	GPX2,SLC5A5,DUOX2,DUOXA2	4/75
17_Member	GO Biological Processes	GO:0042743	hydrogen peroxide metabolic process	-2.93969	-0.696711	27035,50506,405753	NOX1,DUOX2,DUOXA2	3/41
18_Summary	GO Biological Processes	GO:0051346	negative regulation of hydrolase activity	-3.11389	-0.810624	5055,5268,5271,5273,23677,9052,9370	SERPINB2,SERPINB5,SERPINB8,SERPINB10,SH3BP4,GPRC5A,ADIPOQ	7/-
18_Member	GO Biological Processes	GO:0051346	negative regulation of hydrolase activity	-3.11389	-0.810624	5055,5268,5271,5273,23677	SERPINB2,SERPINB5,SERPINB8,SERPINB10,SH3BP4	5/142
18_Member	GO Biological Processes	GO:0010951	negative regulation of endopeptidase activity	-3.06459	-0.790573	5055,5268,5271,5273	SERPINB2,SERPINB5,SERPINB8,SERPINB10	4/84
18_Member	GO Biological Processes	GO:0010466	negative regulation of peptidase activity	-2.88261	-0.649503	5055,5268,5271,5273	SERPINB2,SERPINB5,SERPINB8,SERPINB10	4/94
18_Member	GO Biological Processes	GO:0043086	negative regulation of catalytic activity	-2.72518	-0.541838	5055,5268,5271,5273,9052,9370,23677	SERPINB2,SERPINB5,SERPINB8,SERPINB10,GPRC5A,ADIPOQ,SH3BP4	7/346
19_Summary	GO Biological Processes	GO:0045616	regulation of keratinocyte differentiation	-2.9711	-0.718018	3204,5317,26154	HOXA7,PKP1,ABCA12	3/-
19_Member	GO Biological Processes	GO:0045616	regulation of keratinocyte differentiation	-2.9711	-0.718018	3204,5317,26154	HOXA7,PKP1,ABCA12	3/40
19_Member	GO Biological Processes	GO:0045604	regulation of epidermal cell differentiation	-2.44304	-0.367745	3204,5317,26154	HOXA7,PKP1,ABCA12	3/61
19_Member	GO Biological Processes	GO:0045682	regulation of epidermis development	-2.31032	-0.28316	3204,5317,26154	HOXA7,PKP1,ABCA12	3/68
20_Summary	GO Biological Processes	GO:0006672	ceramide metabolic process	-2.79954	-0.580832	8702,26154,126410,165679,80157	B4GALT4,ABCA12,CYP4F22,SPTSSB,CWH43	5/-
20_Member	GO Biological Processes	GO:0006672	ceramide metabolic process	-2.79954	-0.580832	8702,26154,126410,165679	B4GALT4,ABCA12,CYP4F22,SPTSSB	4/99
20_Member	GO Biological Processes	GO:0046513	ceramide biosynthetic process	-2.50512	-0.408982	8702,126410,165679	B4GALT4,CYP4F22,SPTSSB	3/58
20_Member	GO Biological Processes	GO:0006643	membrane lipid metabolic process	-2.38941	-0.320851	8702,26154,80157,126410,165679	B4GALT4,ABCA12,CWH43,CYP4F22,SPTSSB	5/208
20_Member	GO Biological Processes	GO:0046467	membrane lipid biosynthetic process	-2.20502	-0.204363	8702,80157,126410,165679	B4GALT4,CWH43,CYP4F22,SPTSSB	4/145
20_Member	GO Biological Processes	GO:0006665	sphingolipid metabolic process	-2.0388	-0.0805921	8702,26154,126410,165679	B4GALT4,ABCA12,CYP4F22,SPTSSB	4/162

## Sheet: Table S6
Table S6. Functional enrichment analysis of genes with significantly higher expression in the cecum compared to the colon in pigs
GroupID	Category	Term	Description	LogP	Log(q-value)	Genes	Symbols	InTerm_InList
1_Summary	GO Biological Processes	GO:0009952	anterior/posterior pattern specification	-8.88312	-4.95962	3222,3223,3224,3225,3226,3227,5308	HOXC5,HOXC6,HOXC8,HOXC9,HOXC10,HOXC11,PITX2	7/-
1_Member	GO Biological Processes	GO:0009952	anterior/posterior pattern specification	-8.88312	-4.95962	3222,3223,3224,3225,3226,3227	HOXC5,HOXC6,HOXC8,HOXC9,HOXC10,HOXC11	6/213
1_Member	GO Biological Processes	GO:0003002	regionalization	-8.84109	-4.95962	3222,3223,3224,3225,3226,3227,5308	HOXC5,HOXC6,HOXC8,HOXC9,HOXC10,HOXC11,PITX2	7/413
1_Member	GO Biological Processes	GO:0007389	pattern specification process	-8.5106	-4.80522	3222,3223,3224,3225,3226,3227,5308	HOXC5,HOXC6,HOXC8,HOXC9,HOXC10,HOXC11,PITX2	7/461
1_Member	GO Biological Processes	GO:0001501	skeletal system development	-8.20196	-4.62152	3222,3223,3224,3225,3226,3227,5308	HOXC5,HOXC6,HOXC8,HOXC9,HOXC10,HOXC11,PITX2	7/511
1_Member	GO Biological Processes	GO:0048706	embryonic skeletal system development	-6.06589	-2.65627	3222,3223,3225,3227	HOXC5,HOXC6,HOXC9,HOXC11	4/135
1_Member	GO Biological Processes	GO:0043009	chordate embryonic development	-3.37723	-0.370824	3222,3223,3225,3227	HOXC5,HOXC6,HOXC9,HOXC11	4/658
1_Member	GO Biological Processes	GO:0009792	embryo development ending in birth or egg hatching	-3.32328	-0.344902	3222,3223,3225,3227	HOXC5,HOXC6,HOXC9,HOXC11	4/680
2_Summary	GO Biological Processes	GO:0009954	proximal/distal pattern formation	-6.06061	-2.65627	3225,3226,3227,1382,5308	HOXC9,HOXC10,HOXC11,CRABP2,PITX2	5/-
2_Member	GO Biological Processes	GO:0009954	proximal/distal pattern formation	-6.06061	-2.65627	3225,3226,3227	HOXC9,HOXC10,HOXC11	3/34
2_Member	GO Biological Processes	GO:0048736	appendage development	-5.47476	-2.19535	1382,3226,3227,5308	CRABP2,HOXC10,HOXC11,PITX2	4/190
2_Member	GO Biological Processes	GO:0060173	limb development	-5.47476	-2.19535	1382,3226,3227,5308	CRABP2,HOXC10,HOXC11,PITX2	4/190
2_Member	GO Biological Processes	GO:0030326	embryonic limb morphogenesis	-4.35963	-1.17713	1382,3226,3227	CRABP2,HOXC10,HOXC11	3/124
2_Member	GO Biological Processes	GO:0035113	embryonic appendage morphogenesis	-4.35963	-1.17713	1382,3226,3227	CRABP2,HOXC10,HOXC11	3/124
2_Member	GO Biological Processes	GO:0035107	appendage morphogenesis	-4.09662	-0.993304	1382,3226,3227	CRABP2,HOXC10,HOXC11	3/152
2_Member	GO Biological Processes	GO:0035108	limb morphogenesis	-4.09662	-0.993304	1382,3226,3227	CRABP2,HOXC10,HOXC11	3/152
2_Member	GO Biological Processes	GO:0048598	embryonic morphogenesis	-3.53747	-0.5011	1382,3225,3226,3227	CRABP2,HOXC9,HOXC10,HOXC11	4/597
3_Summary	GO Biological Processes	GO:0048705	skeletal system morphogenesis	-3.56027	-0.5011	3224,3225,3227,5308	HOXC8,HOXC9,HOXC11,PITX2	4/-
3_Member	GO Biological Processes	GO:0048705	skeletal system morphogenesis	-3.56027	-0.5011	3224,3225,3227	HOXC8,HOXC9,HOXC11	3/231
3_Member	GO Biological Processes	GO:0048568	embryonic organ development	-2.71077	0	3225,3227,5308	HOXC9,HOXC11,PITX2	3/454

## Sheet: Table S7
Table S7. Functional enrichment analysis of genes with significantly higher expression in the colon compared to the cecum in pigs
GroupID	Category	Term	Description	LogP	Log(q-value)	Genes	Symbols	InTerm_InList
1_Summary	GO Biological Processes	GO:0035725	sodium ion transmembrane transport	-7.20131	-3.01881	6338,6340,6530,6561,9058,64078,54831,4880	SCNN1B,SCNN1G,SLC6A2,SLC13A1,SLC13A2,SLC28A3,BEST2,NPPC	8/-
1_Member	GO Biological Processes	GO:0035725	sodium ion transmembrane transport	-7.20131	-3.01881	6338,6340,6530,6561,9058,64078	SCNN1B,SCNN1G,SLC6A2,SLC13A1,SLC13A2,SLC28A3	6/151
1_Member	GO Biological Processes	GO:0006814	sodium ion transport	-6.53146	-2.686	6338,6340,6530,6561,9058,64078	SCNN1B,SCNN1G,SLC6A2,SLC13A1,SLC13A2,SLC28A3	6/196
1_Member	GO Biological Processes	GO:0098655	monoatomic cation transmembrane transport	-4.33653	-1.10827	6338,6340,6530,6561,9058,54831,64078	SCNN1B,SCNN1G,SLC6A2,SLC13A1,SLC13A2,BEST2,SLC28A3	7/701
1_Member	GO Biological Processes	GO:0098660	inorganic ion transmembrane transport	-4.04559	-0.96319	6338,6340,6530,6561,9058,54831,64078	SCNN1B,SCNN1G,SLC6A2,SLC13A1,SLC13A2,BEST2,SLC28A3	7/780
1_Member	GO Biological Processes	GO:0030001	metal ion transport	-3.56422	-0.58584	6338,6340,6530,6561,9058,64078	SCNN1B,SCNN1G,SLC6A2,SLC13A1,SLC13A2,SLC28A3	6/656
1_Member	GO Biological Processes	GO:0098662	inorganic cation transmembrane transport	-3.4606	-0.508545	6338,6340,6530,6561,9058,64078	SCNN1B,SCNN1G,SLC6A2,SLC13A1,SLC13A2,SLC28A3	6/686
1_Member	GO Biological Processes	GO:0009410	response to xenobiotic stimulus	-2.5081	0	4880,6338,6530,64078	NPPC,SCNN1B,SLC6A2,SLC28A3	4/437
2_Summary	GO Biological Processes	GO:0060442	branching involved in prostate gland morphogenesis	-6.39138	-2.686	3209,3239,10481,3238,344191,579,4880,63950	HOXA13,HOXD13,HOXB13,HOXD12,EVX2,NKX3-2,NPPC,DMRTA2	8/-
2_Member	GO Biological Processes	GO:0060442	branching involved in prostate gland morphogenesis	-6.39138	-2.686	3209,3239,10481	HOXA13,HOXD13,HOXB13	3/11
2_Member	GO Biological Processes	GO:0060740	prostate gland epithelium morphogenesis	-5.36568	-1.88215	3209,3239,10481	HOXA13,HOXD13,HOXB13	3/23
2_Member	GO Biological Processes	GO:0060512	prostate gland morphogenesis	-5.25301	-1.84866	3209,3239,10481	HOXA13,HOXD13,HOXB13	3/25
2_Member	GO Biological Processes	GO:0033574	response to testosterone	-4.50068	-1.16328	3209,3239,10481	HOXA13,HOXD13,HOXB13	3/44
2_Member	GO Biological Processes	GO:0030850	prostate gland development	-4.44226	-1.16285	3209,3239,10481	HOXA13,HOXD13,HOXB13	3/46
2_Member	GO Biological Processes	GO:0035107	appendage morphogenesis	-4.23021	-1.08911	3209,3238,3239,344191	HOXA13,HOXD12,HOXD13,EVX2	4/152
2_Member	GO Biological Processes	GO:0035108	limb morphogenesis	-4.23021	-1.08911	3209,3238,3239,344191	HOXA13,HOXD12,HOXD13,EVX2	4/152
2_Member	GO Biological Processes	GO:0001655	urogenital system development	-4.03175	-0.96319	3209,3239,10481	HOXA13,HOXD13,HOXB13	3/63
2_Member	GO Biological Processes	GO:0048736	appendage development	-3.85563	-0.849222	3209,3238,3239,344191	HOXA13,HOXD12,HOXD13,EVX2	4/190
2_Member	GO Biological Processes	GO:0060173	limb development	-3.85563	-0.849222	3209,3238,3239,344191	HOXA13,HOXD12,HOXD13,EVX2	4/190
2_Member	GO Biological Processes	GO:0022612	gland morphogenesis	-3.37532	-0.448094	3209,3239,10481	HOXA13,HOXD13,HOXB13	3/105
2_Member	GO Biological Processes	GO:0001501	skeletal system development	-3.16634	-0.324557	579,3209,3238,3239,4880	NKX3-2,HOXA13,HOXD12,HOXD13,NPPC	5/511
2_Member	GO Biological Processes	GO:0007548	sex differentiation	-3.16533	-0.324557	3209,3239,4880,63950	HOXA13,HOXD13,NPPC,DMRTA2	4/289
2_Member	GO Biological Processes	GO:0030326	embryonic limb morphogenesis	-3.16463	-0.324557	3209,3238,3239	HOXA13,HOXD12,HOXD13	3/124
2_Member	GO Biological Processes	GO:0035113	embryonic appendage morphogenesis	-3.16463	-0.324557	3209,3238,3239	HOXA13,HOXD12,HOXD13	3/124
2_Member	GO Biological Processes	GO:0048608	reproductive structure development	-3.08349	-0.263795	3209,3239,4880,10481	HOXA13,HOXD13,NPPC,HOXB13	4/304
2_Member	GO Biological Processes	GO:0061458	reproductive system development	-3.06241	-0.263795	3209,3239,4880,10481	HOXA13,HOXD13,NPPC,HOXB13	4/308
2_Member	GO Biological Processes	GO:0048565	digestive tract development	-3.04836	-0.263795	579,3209,3239	NKX3-2,HOXA13,HOXD13	3/136
2_Member	GO Biological Processes	GO:0055123	digestive system development	-2.93399	-0.182857	579,3209,3239	NKX3-2,HOXA13,HOXD13	3/149
2_Member	GO Biological Processes	GO:0061138	morphogenesis of a branching epithelium	-2.78455	-0.1072	3209,3239,10481	HOXA13,HOXD13,HOXB13	3/168
2_Member	GO Biological Processes	GO:0001763	morphogenesis of a branching structure	-2.70602	-0.0420373	3209,3239,10481	HOXA13,HOXD13,HOXB13	3/179
2_Member	GO Biological Processes	GO:0002064	epithelial cell development	-2.58801	0	579,3209,10481	NKX3-2,HOXA13,HOXB13	3/197
2_Member	GO Biological Processes	GO:0007389	pattern specification process	-2.42529	0	579,3238,3239,63950	NKX3-2,HOXD12,HOXD13,DMRTA2	4/461
2_Member	GO Biological Processes	GO:0048598	embryonic morphogenesis	-2.03367	0	579,3209,3238,3239	NKX3-2,HOXA13,HOXD12,HOXD13	4/597
3_Summary	GO Biological Processes	GO:1901654	response to ketone	-6.20305	-2.62261	3209,3239,6338,6340,6898,10481,553,4880,766,6530,114770	HOXA13,HOXD13,SCNN1B,SCNN1G,TAT,HOXB13,AVPR1B,NPPC,CA7,SLC6A2,PGLYRP2	11/-
3_Member	GO Biological Processes	GO:1901654	response to ketone	-6.20305	-2.62261	3209,3239,6338,6340,6898,10481	HOXA13,HOXD13,SCNN1B,SCNN1G,TAT,HOXB13	6/223
3_Member	GO Biological Processes	GO:0035296	regulation of tube diameter	-2.8767	-0.177602	553,4880,6338	AVPR1B,NPPC,SCNN1B	3/156
3_Member	GO Biological Processes	GO:0097746	blood vessel diameter maintenance	-2.8767	-0.177602	553,4880,6338	AVPR1B,NPPC,SCNN1B	3/156
3_Member	GO Biological Processes	GO:0031960	response to corticosteroid	-2.86874	-0.177602	6338,6340,6898	SCNN1B,SCNN1G,TAT	3/157
3_Member	GO Biological Processes	GO:0035150	regulation of tube size	-2.86874	-0.177602	553,4880,6338	AVPR1B,NPPC,SCNN1B	3/157
3_Member	GO Biological Processes	GO:0008217	regulation of blood pressure	-2.60686	0	553,6338,6340	AVPR1B,SCNN1B,SCNN1G	3/194
3_Member	GO Biological Processes	GO:0019725	cellular homeostasis	-2.5561	0	766,4880,6338,6340,6530	CA7,NPPC,SCNN1B,SCNN1G,SLC6A2	5/703
3_Member	GO Biological Processes	GO:0008015	blood circulation	-2.53684	0	553,4880,6338,6340	AVPR1B,NPPC,SCNN1B,SCNN1G	4/429
3_Member	GO Biological Processes	GO:0030003	intracellular monoatomic cation homeostasis	-2.52239	0	766,4880,6338,6340	CA7,NPPC,SCNN1B,SCNN1G	4/433
3_Member	GO Biological Processes	GO:0006873	intracellular monoatomic ion homeostasis	-2.49043	0	766,4880,6338,6340	CA7,NPPC,SCNN1B,SCNN1G	4/442
3_Member	GO Biological Processes	GO:0055080	monoatomic cation homeostasis	-2.26451	0	766,4880,6338,6340	CA7,NPPC,SCNN1B,SCNN1G	4/512
3_Member	GO Biological Processes	GO:0003013	circulatory system process	-2.24388	0	553,4880,6338,6340	AVPR1B,NPPC,SCNN1B,SCNN1G	4/519
3_Member	GO Biological Processes	GO:0050801	monoatomic ion homeostasis	-2.23513	0	766,4880,6338,6340	CA7,NPPC,SCNN1B,SCNN1G	4/522
3_Member	GO Biological Processes	GO:0044403	biological process involved in symbiotic interaction	-2.21924	0	553,6338,114770	AVPR1B,SCNN1B,PGLYRP2	3/267
3_Member	GO Biological Processes	GO:0097305	response to alcohol	-2.18395	0	4880,6338,6340	NPPC,SCNN1B,SCNN1G	3/275
3_Member	GO Biological Processes	GO:0003018	vascular process in circulatory system	-2.17101	0	553,4880,6338	AVPR1B,NPPC,SCNN1B	3/278
3_Member	GO Biological Processes	GO:0048545	response to steroid hormone	-2.14558	0	6338,6340,6898	SCNN1B,SCNN1G,TAT	3/284
3_Member	GO Biological Processes	GO:0055082	intracellular chemical homeostasis	-2.04365	0	766,4880,6338,6340	CA7,NPPC,SCNN1B,SCNN1G	4/593
4_Summary	GO Biological Processes	GO:1901137	carbohydrate derivative biosynthetic process	-3.01973	-0.252208	4880,84620,93010,151531,374378	NPPC,ST6GAL2,B3GNT7,UPP2,GALNT18	5/-
4_Member	GO Biological Processes	GO:1901137	carbohydrate derivative biosynthetic process	-3.01973	-0.252208	4880,84620,93010,151531,374378	NPPC,ST6GAL2,B3GNT7,UPP2,GALNT18	5/551
4_Member	GO Biological Processes	GO:0006486	protein glycosylation	-2.48103	0	84620,93010,374378	ST6GAL2,B3GNT7,GALNT18	3/215
4_Member	GO Biological Processes	GO:0043413	macromolecule glycosylation	-2.48103	0	84620,93010,374378	ST6GAL2,B3GNT7,GALNT18	3/215
4_Member	GO Biological Processes	GO:0070085	glycosylation	-2.37294	0	84620,93010,374378	ST6GAL2,B3GNT7,GALNT18	3/235
4_Member	GO Biological Processes	GO:0009101	glycoprotein biosynthetic process	-2.19267	0	84620,93010,374378	ST6GAL2,B3GNT7,GALNT18	3/273

## Sheet: Table S8
Table S8: Differentially expressed genes in the stomach of Tibetan pigs compared to Black pigs
Ensembl Gene Id	Log2FoldChange	Padj	up- or down-regulation	Gene_Name
ENSSSCG00000040689	-20.0571	2.10692e-24	Down	APOA4
ENSSSCG00000017163	-18.3472	1.29122e-06	Down	ENPP7
ENSSSCG00000017541	-14.3312	1.89663e-14	Down	HOXB13
ENSSSCG00000051733	-12.4126	1.54723e-13	Down
ENSSSCG00000041971	-11.8521	8.5915e-10	Down
ENSSSCG00000034741	-11.5127	9.63324e-13	Down	HOXD11
ENSSSCG00000062559	-11.4852	2.23302e-08	Down	HOXA13
ENSSSCG00000031177	-10.0718	9.47161e-05	Down
ENSSSCG00000037620	-8.93727	1.31234e-05	Down
ENSSSCG00000027921	-7.81834	0.000189155	Down
ENSSSCG00000051805	-7.47449	0.000257137	Down
ENSSSCG00000047897	-7.47357	3.76676e-06	Down
ENSSSCG00000029441	-7.37377	1.41825e-07	Down
ENSSSCG00000054680	-7.29382	3.26211e-07	Down	MYH1
ENSSSCG00000038892	-7.12522	7.13528e-06	Down
ENSSSCG00000032990	-7.04762	5.77009e-05	Down
ENSSSCG00000016284	-6.96432	3.75091e-05	Down
ENSSSCG00000011663	-6.72062	2.34389e-05	Down	RBP2
ENSSSCG00000057042	-6.71529	0.0438171	Down
ENSSSCG00000030874	-6.55019	0.000696605	Down
ENSSSCG00000055523	-6.52848	4.17009e-07	Down	GUCA2A
ENSSSCG00000011735	-6.49652	6.19362e-05	Down	SI
ENSSSCG00000040860	-6.49599	0.0119168	Down	NMRK2
ENSSSCG00000053900	-6.42399	0.0184778	Down
ENSSSCG00000041782	-6.36591	2.5863e-06	Down
ENSSSCG00000032855	-6.19267	1.64127e-05	Down
ENSSSCG00000031553	-6.13403	1.02085e-05	Down
ENSSSCG00000017501	-5.84739	0.000176285	Down	PNMT
ENSSSCG00000057971	-5.80386	1.54723e-13	Down
ENSSSCG00000010947	-5.74311	5.65729e-06	Down	FBP2
ENSSSCG00000013973	-5.61421	1.92599e-08	Down	LYPD8
ENSSSCG00000012147	-5.44839	0.00237324	Down	S100G
ENSSSCG00000010190	-5.4161	2.04012e-05	Down	ACTA1
ENSSSCG00000007424	-5.33004	2.91824e-11	Down	TNNC2
ENSSSCG00000029651	-5.21842	7.30913e-09	Down	SLN
ENSSSCG00000012236	-5.19403	0.0047291	Down	OTC
ENSSSCG00000016159	-5.11824	0.00309028	Down	CPS1
ENSSSCG00000017120	-5.08148	0.00345697	Down	SLC6A19
ENSSSCG00000036124	-5.02891	2.55432e-07	Down
ENSSSCG00000027387	-4.92206	3.93381e-06	Down	MS4A12
ENSSSCG00000035729	-4.87129	0.00196137	Down	MYOZ3
ENSSSCG00000004255	-4.81681	0.00281237	Down	VGLL2
ENSSSCG00000033735	-4.77871	0.0022773	Down
ENSSSCG00000025071	-4.77526	1.26896e-07	Down	BTNL2
ENSSSCG00000034511	-4.76462	8.54578e-07	Down	SPINK1
ENSSSCG00000058214	-4.76154	0.0239573	Down
ENSSSCG00000013338	-4.63074	0.00621499	Down	SLC5A12
ENSSSCG00000013501	-4.61295	4.00547e-05	Down	CREB3L3
ENSSSCG00000050164	-4.59821	0.0190497	Down
ENSSSCG00000025885	-4.58897	0.000860462	Down
ENSSSCG00000040947	-4.58215	9.52185e-07	Down	REG4
ENSSSCG00000030538	-4.52578	2.60989e-13	Down	CDCP2
ENSSSCG00000006311	-4.5072	0.00155544	Down	STYXL2
ENSSSCG00000009317	-4.50228	6.11481e-06	Down	CDX2
ENSSSCG00000024610	-4.50174	0.0185416	Down	KRT4
ENSSSCG00000041674	-4.4922	0.021989	Down
ENSSSCG00000054055	-4.49096	0.00145728	Down	CPA5
ENSSSCG00000017980	-4.47937	0.00206677	Down	ALOX12B
ENSSSCG00000006978	-4.465	0.0305272	Down
ENSSSCG00000042154	-4.44229	5.88635e-07	Down
ENSSSCG00000060373	-4.40026	0.00437354	Down
ENSSSCG00000038300	-4.39399	0.000259875	Down	ALDOB
ENSSSCG00000002315	-4.33915	4.78476e-08	Down	SLC8A3
ENSSSCG00000056548	-4.2951	0.00347931	Down
ENSSSCG00000033675	-4.2576	1.71021e-05	Down	SPAI-2
ENSSSCG00000037272	-4.21973	0.000466396	Down	FABP2
ENSSSCG00000056734	-4.21	0.00286191	Down	IFN-OMEGA-7
ENSSSCG00000039344	-4.19445	0.0176526	Down
ENSSSCG00000026594	-4.17106	0.0472967	Down
ENSSSCG00000040009	-4.15819	0.0137497	Down
ENSSSCG00000059038	-4.04139	1.10886e-05	Down
ENSSSCG00000034356	-3.97937	2.00497e-14	Down
ENSSSCG00000062723	-3.9689	0.0245806	Down	PTI
ENSSSCG00000037259	-3.95708	0.00143913	Down
ENSSSCG00000039557	-3.95234	0.000724853	Down	TRIM54
ENSSSCG00000026339	-3.81884	0.0124374	Down
ENSSSCG00000004923	-3.75469	1.60631e-06	Down	SLC51B
ENSSSCG00000052950	-3.70626	0.000662212	Down	IFNA1
ENSSSCG00000044312	-3.69746	0.0395176	Down
ENSSSCG00000026098	-3.69645	1.02358e-06	Down	CMYA5
ENSSSCG00000011287	-3.67281	0.000287571	Down	HHATL
ENSSSCG00000003970	-3.66445	0.00118783	Down	GUCA2B
ENSSSCG00000028497	-3.66169	0.011118	Down	SAMD7
ENSSSCG00000010278	-3.65755	4.04137e-11	Down
ENSSSCG00000028997	-3.64582	0.00221902	Down	HOXA9
ENSSSCG00000015249	-3.64359	9.0235e-09	Down	ADAMTS8
ENSSSCG00000032383	-3.633	5.88635e-07	Down
ENSSSCG00000013530	-3.59865	0.0385378	Down
ENSSSCG00000009179	-3.56689	0.000486299	Down	MTTP
ENSSSCG00000034062	-3.52255	3.75091e-05	Down	SV2C
ENSSSCG00000038607	-3.52193	0.000195444	Down	GADL1
ENSSSCG00000031649	-3.49748	3.35402e-05	Down	RNASE1
ENSSSCG00000011286	-3.43552	1.31234e-05	Down	KLHL40
ENSSSCG00000015691	-3.42376	0.00363763	Down
ENSSSCG00000029241	-3.41539	0.00146076	Down	ASB10
ENSSSCG00000040377	-3.38052	0.0367483	Down
ENSSSCG00000056271	-3.36728	0.00513856	Down
ENSSSCG00000008994	-3.33338	0.037976	Down	RBM46
ENSSSCG00000005474	-3.32455	0.00166167	Down	SAL1
ENSSSCG00000063177	-3.32422	0.0456376	Down
ENSSSCG00000009867	-3.30699	0.000219502	Down	TBX5
ENSSSCG00000037635	-3.29651	0.047038	Down
ENSSSCG00000053614	-3.28926	0.0294762	Down	MYH7
ENSSSCG00000010359	-3.2774	0.000135628	Down
ENSSSCG00000057938	-3.2735	7.64446e-06	Down	KLHL41
ENSSSCG00000012531	-3.25091	0.0176778	Down
ENSSSCG00000024814	-3.23541	0.00795551	Down	PFKFB1
ENSSSCG00000040729	-3.2215	0.0181395	Down	C11orf86
ENSSSCG00000030437	-3.20035	0.0125202	Down	TMEM253
ENSSSCG00000040934	-3.16324	0.000149039	Down	ISX
ENSSSCG00000023918	-3.14778	0.0490573	Down	SLC9C1
ENSSSCG00000060748	-3.14205	0.0298831	Down	IFN-DELTA-7
ENSSSCG00000033514	-3.12852	0.0466198	Down	CRHR2
ENSSSCG00000054605	-3.12387	0.00499802	Down
ENSSSCG00000023746	-3.11886	1.24452e-05	Down	LRP1B
ENSSSCG00000031608	-3.11593	0.00129548	Down
ENSSSCG00000045084	-3.10548	8.14915e-16	Down
ENSSSCG00000059629	-3.10135	0.00179355	Down
ENSSSCG00000041481	-3.07353	5.76233e-05	Down	DMKN
ENSSSCG00000005106	-3.03439	2.99985e-06	Down	NTRK3
ENSSSCG00000020970	-3.02784	0.00823033	Down	IL6
ENSSSCG00000020970	-3.02784	0.00823033	Down	IL6
ENSSSCG00000053951	-3.00598	5.6506e-05	Down
ENSSSCG00000017427	-2.99573	0.000340166	Down	HAP1
ENSSSCG00000037567	-2.98522	0.000287571	Down
ENSSSCG00000031075	-2.97736	0.0114241	Down
ENSSSCG00000047569	-2.97536	0.000505841	Down
ENSSSCG00000062469	-2.96363	0.00447923	Down
ENSSSCG00000035756	-2.92129	0.000122076	Down
ENSSSCG00000052684	-2.91146	0.0282786	Down
ENSSSCG00000000789	-2.88919	3.93381e-06	Down	CNTN1
ENSSSCG00000022064	-2.88378	0.0372721	Down	MLNR
ENSSSCG00000021562	-2.84571	6.16806e-07	Down	PLXNA4
ENSSSCG00000039627	-2.82603	0.00268088	Down	TMEM200C
ENSSSCG00000015747	-2.82255	0.00396809	Down	MYOM2
ENSSSCG00000036566	-2.82051	0.0349588	Down	LY6G6C
ENSSSCG00000021075	-2.80905	0.0103481	Down	TDRD1
ENSSSCG00000041124	-2.77561	0.000613824	Down
ENSSSCG00000039272	-2.76108	0.00668176	Down	IP6K3
ENSSSCG00000038644	-2.75119	0.0274005	Down	HOXC8
ENSSSCG00000011736	-2.75031	0.00103259	Down	SLITRK3
ENSSSCG00000062467	-2.74639	0.0297339	Down
ENSSSCG00000030013	-2.74161	0.0440584	Down
ENSSSCG00000006829	-2.69486	0.0188679	Down	SYPL2
ENSSSCG00000005962	-2.68859	0.000410631	Down
ENSSSCG00000039095	-2.66173	0.0122184	Down
ENSSSCG00000038570	-2.65833	0.012688	Down
ENSSSCG00000038071	-2.65117	0.00108055	Down	RASL12
ENSSSCG00000031220	-2.64308	0.00285279	Down	TEX35
ENSSSCG00000013934	-2.63835	0.0145416	Down	CILP2
ENSSSCG00000014935	-2.63408	7.64446e-06	Down
ENSSSCG00000021232	-2.62093	0.00126836	Down	SYNC
ENSSSCG00000009496	-2.61349	0.0339631	Down
ENSSSCG00000016720	-2.5927	0.00895596	Down	PGAM2
ENSSSCG00000040053	-2.56915	3.92568e-05	Down	LSMEM1
ENSSSCG00000013031	-2.5683	0.0026941	Down	KCNK4
ENSSSCG00000015355	-2.56587	0.00226678	Down	DGKB
ENSSSCG00000036013	-2.53564	0.00791169	Down
ENSSSCG00000010303	-2.53202	0.00283449	Down	SYNPO2L
ENSSSCG00000043165	-2.52234	0.0474355	Down
ENSSSCG00000006791	-2.51257	0.00192136	Down	OVGP1
ENSSSCG00000014128	-2.50608	0.00130461	Down	CKMT2
ENSSSCG00000010144	-2.50374	0.0128347	Down	ACTN2
ENSSSCG00000022290	-2.49652	0.00148804	Down	UMODL1
ENSSSCG00000015917	-2.49239	0.00370343	Down	XIRP2
ENSSSCG00000001920	-2.48877	0.0147752	Down	HCN4
ENSSSCG00000011756	-2.4566	0.00134353	Down	NLGN1
ENSSSCG00000059930	-2.45607	0.0149956	Down
ENSSSCG00000031692	-2.44482	0.00363448	Down
ENSSSCG00000036367	-2.44448	0.0385766	Down	PABPN1L
ENSSSCG00000001873	-2.43732	2.37116e-05	Down	CSPG4
ENSSSCG00000016578	-2.41134	0.00284189	Down	FLNC
ENSSSCG00000004990	-2.4093	0.000177754	Down	LRFN5
ENSSSCG00000013512	-2.40769	0.00716559	Down	PLIN4
ENSSSCG00000024784	-2.40632	0.00221654	Down	CACNA1S
ENSSSCG00000005494	-2.39353	0.00105839	Down	TNC
ENSSSCG00000025353	-2.38579	0.00986649	Down	TNNT1
ENSSSCG00000023743	-2.37164	0.0302137	Down	CLDN6
ENSSSCG00000060206	-2.36874	0.00207393	Down
ENSSSCG00000036755	-2.36192	0.000156294	Down	TENT5B
ENSSSCG00000039710	-2.35698	0.00476544	Down	MYL2
ENSSSCG00000033958	-2.33443	0.0170924	Down	RYR3
ENSSSCG00000001795	-2.30732	1.0837e-06	Down	SH3GL3
ENSSSCG00000029960	-2.30436	0.000100411	Down	LRRC4B
ENSSSCG00000022550	-2.29144	0.000379848	Down	DGKG
ENSSSCG00000007369	-2.28879	0.00387453	Down
ENSSSCG00000004681	-2.28817	0.00796887	Down	TRIM69
ENSSSCG00000014834	-2.28803	0.0477834	Down	UCP3
ENSSSCG00000027249	-2.27582	0.000624208	Down
ENSSSCG00000037918	-2.27383	0.00877975	Down	ADIRF
ENSSSCG00000034639	-2.26835	0.0131997	Down	MGAM
ENSSSCG00000040850	-2.26703	3.97411e-05	Down	GPR17
ENSSSCG00000040401	-2.25137	0.00132131	Down	EEF1A2
ENSSSCG00000033260	-2.23531	0.0149163	Down	TNNI2
ENSSSCG00000031905	-2.23225	1.32997e-06	Down	KCNS3
ENSSSCG00000009610	-2.22842	0.013492	Down	NPM2
ENSSSCG00000009957	-2.21786	0.0142007	Down	MYO18B
ENSSSCG00000031988	-2.21784	0.00108055	Down	MYOCD
ENSSSCG00000002501	-2.21601	0.0359363	Down	BDKRB1
ENSSSCG00000026079	-2.21548	0.000624208	Down	TKTL2
ENSSSCG00000056277	-2.20991	0.000158675	Down	KCNA5
ENSSSCG00000021897	-2.20529	0.0343842	Down	CRB1
ENSSSCG00000007344	-2.19813	0.000669798	Down	KIAA1755
ENSSSCG00000035000	-2.17915	0.000129665	Down
ENSSSCG00000009498	-2.17199	0.0119075	Down
ENSSSCG00000002994	-2.15043	0.00226562	Down	CYP2F1
ENSSSCG00000014960	-2.139	0.00134353	Down	AMOTL1
ENSSSCG00000024061	-2.13715	0.000661015	Down	TNNI1
ENSSSCG00000014117	-2.13003	0.0254691	Down	THBS4
ENSSSCG00000040636	-2.12051	2.60828e-05	Down	KRT80
ENSSSCG00000009098	-2.09766	0.0435863	Down	QRFPR
ENSSSCG00000011527	-2.09332	0.000388985	Down	CNTN4
ENSSSCG00000007978	-2.08618	0.0156685	Down
ENSSSCG00000007978	-2.08618	0.0156685	Down
ENSSSCG00000036724	-2.07957	0.00597951	Down	CRYAB
ENSSSCG00000062048	-2.07538	0.000504722	Down
ENSSSCG00000032657	-2.06965	0.000525547	Down	RPL3L
ENSSSCG00000013909	-2.06954	0.000941188	Down	CRLF1
ENSSSCG00000008200	-2.0652	1.9803e-10	Down	ANKRD23
ENSSSCG00000015394	-2.06241	9.9131e-05	Down	ELAPOR2
ENSSSCG00000012347	-2.06006	0.00273459	Down	ALAS2
ENSSSCG00000009426	-2.0577	3.68075e-07	Down	CCDC122
ENSSSCG00000021401	-2.0522	0.000310348	Down	GFRA4
ENSSSCG00000012571	-2.04616	3.46753e-05	Down	COL4A6
ENSSSCG00000045470	-2.03963	0.00258685	Down
ENSSSCG00000006774	-2.03528	6.92503e-06	Down	PPM1J
ENSSSCG00000031855	-2.03383	0.000269669	Down
ENSSSCG00000048076	-2.03234	0.00476544	Down
ENSSSCG00000014725	-2.03084	0.0161456	Down	HBB
ENSSSCG00000004336	-2.02537	0.00826577	Down	EPHA7
ENSSSCG00000023408	-2.02277	5.36009e-05	Down	SAMD4A
ENSSSCG00000017904	-2.02215	0.0260825	Down	ENO3
ENSSSCG00000050245	-2.02132	0.00548516	Down	CCDC13
ENSSSCG00000010640	-2.00334	4.63436e-05	Down	NRAP
ENSSSCG00000056323	-1.98727	0.00622635	Down	CYP2J34
ENSSSCG00000014049	-1.98395	0.00368561	Down	UNC5A
ENSSSCG00000017052	-1.98078	1.73621e-07	Down	ADAM19
ENSSSCG00000017893	-1.9757	0.0004188	Down	PIMREG
ENSSSCG00000044472	-1.97511	0.0180816	Down	COL19A1
ENSSSCG00000012572	-1.97336	0.000137685	Down	COL4A5
ENSSSCG00000036785	-1.97167	0.00216215	Down	MTMR7
ENSSSCG00000004475	-1.96959	0.00939864	Down	HTR1B
ENSSSCG00000003975	-1.96753	0.000310348	Down	KCNQ4
ENSSSCG00000026457	-1.9661	0.0174887	Down	GALNT17
ENSSSCG00000008159	-1.95457	1.71021e-05	Down	IL18R1
ENSSSCG00000001559	-1.94386	0.0259471	Down	PNPLA1
ENSSSCG00000010925	-1.9437	0.0100235	Down	PPP1R12B
ENSSSCG00000006391	-1.94335	0.00455357	Down	ATP1A2
ENSSSCG00000010447	-1.94325	0.000195444	Down	ACTA2
ENSSSCG00000037646	-1.93936	0.0189822	Down	DNAJA4
ENSSSCG00000038992	-1.93677	0.00315013	Down	TUBB6
ENSSSCG00000011894	-1.93276	0.0439935	Down	POPDC2
ENSSSCG00000037823	-1.92818	0.0006473	Down	ANKRD34A
ENSSSCG00000033106	-1.92644	0.00735006	Down	GTF2A1L
ENSSSCG00000025141	-1.92422	0.0148788	Down	PCDHGB1
ENSSSCG00000015113	-1.92261	0.000941205	Down	ABCG4
ENSSSCG00000005510	-1.92243	1.86814e-05	Down	PHF19
ENSSSCG00000021813	-1.91653	0.0439935	Down	SLC26A3
ENSSSCG00000011867	-1.90958	0.0208993	Down	MYLK
ENSSSCG00000020720	-1.90892	0.000237585	Down	IRAG1
ENSSSCG00000006731	-1.90032	0.00134353	Down	VTCN1
ENSSSCG00000039261	-1.89892	0.0134992	Down	WSCD2
ENSSSCG00000006940	-1.89861	0.000524114	Down	CCN1
ENSSSCG00000047038	-1.89679	0.0275336	Down
ENSSSCG00000033544	-1.89671	3.96281e-05	Down	NTF3
ENSSSCG00000016579	-1.89644	0.007735	Down	CCDC136
ENSSSCG00000005385	-1.89401	0.0145614	Down	NR4A3
ENSSSCG00000033641	-1.89093	0.00238422	Down	COL8A2
ENSSSCG00000032228	-1.89091	0.00312477	Down	C8orf89
ENSSSCG00000016174	-1.88985	0.000369062	Down	FN1
ENSSSCG00000005488	-1.88042	0.0456298	Down
ENSSSCG00000006164	-1.86825	0.0147752	Down	WNT8B
ENSSSCG00000047888	-1.86646	0.000587196	Down
ENSSSCG00000027952	-1.86187	4.29872e-06	Down	ADCY5
ENSSSCG00000006183	-1.85965	0.00045734	Down	SBSPON
ENSSSCG00000038278	-1.85774	0.0241659	Down	NTSR1
ENSSSCG00000015116	-1.85661	6.76289e-05	Down	MCAM
ENSSSCG00000036237	-1.8532	0.00712723	Down	ITGA7
ENSSSCG00000053846	-1.85154	0.000442188	Down	LRRC3
ENSSSCG00000036702	-1.84653	0.000374445	Down	ACTN1
ENSSSCG00000006390	-1.84385	0.0463809	Down	CASQ1
ENSSSCG00000011043	-1.83916	0.00340772	Down	C1QL3
ENSSSCG00000032250	-1.83784	0.00045734	Down	SRRM3
ENSSSCG00000062952	-1.8288	0.00795551	Down
ENSSSCG00000047560	-1.82693	0.00629106	Down	ZNF883
ENSSSCG00000005297	-1.82495	0.0186239	Down	DNAJB5
ENSSSCG00000012699	-1.81678	0.00378855	Down	FHL1
ENSSSCG00000011622	-1.81478	0.0205977	Down	KBTBD12
ENSSSCG00000052916	-1.81375	0.0492955	Down
ENSSSCG00000032452	-1.81246	4.55901e-08	Down	WFS1
ENSSSCG00000025698	-1.80443	0.000304147	Down	SERPINE1
ENSSSCG00000039009	-1.80207	0.00645592	Down
ENSSSCG00000020963	-1.79794	0.00108055	Down	EPDR1
ENSSSCG00000009111	-1.79509	0.0220967	Down	SYNPO2
ENSSSCG00000016754	-1.795	0.000245823	Down	AEBP1
ENSSSCG00000004673	-1.79405	0.0397345	Down	SLC28A2
ENSSSCG00000007462	-1.78994	0.00913942	Down	KCNB1
ENSSSCG00000011245	-1.78843	0.000138351	Down	ITGA9
ENSSSCG00000013073	-1.78705	0.0044897	Down	FADS3
ENSSSCG00000011495	-1.7861	0.000595016	Down	PRICKLE2
ENSSSCG00000041453	-1.78501	0.0426831	Down
ENSSSCG00000038901	-1.78031	0.0210138	Down	CLDN15
ENSSSCG00000004022	-1.78015	0.00599086	Down	RPS6KA2
ENSSSCG00000027669	-1.77836	0.0105262	Down	TNS1
ENSSSCG00000035867	-1.7771	6.75395e-05	Down	GFOD1
ENSSSCG00000056050	-1.7748	0.029892	Down	CLCN1
ENSSSCG00000014238	-1.77358	0.0330672	Down	PRDM6
ENSSSCG00000016448	-1.77222	0.00845752	Down	KCNH2
ENSSSCG00000039311	-1.77155	0.00997389	Down	NCS1
ENSSSCG00000015512	-1.76923	0.00277073	Down	PAPPA2
ENSSSCG00000037376	-1.76517	0.00347931	Down
ENSSSCG00000030655	-1.76372	0.0196374	Down	MAMDC2
ENSSSCG00000006664	-1.76151	7.64446e-06	Down	MTMR11
ENSSSCG00000023498	-1.75658	0.0242606	Down	HSPB6
ENSSSCG00000033608	-1.75531	0.000123799	Down	LOXL2
ENSSSCG00000052601	-1.75173	0.0333305	Down	MYOZ2
ENSSSCG00000029598	-1.74943	0.00586306	Down	FAM124A
ENSSSCG00000024288	-1.74325	0.000941205	Down	STUM
ENSSSCG00000010142	-1.74304	0.000767246	Down	RYR2
ENSSSCG00000016974	-1.74268	0.000107749	Down	MAP1B
ENSSSCG00000033299	-1.74237	0.0245806	Down	FLNA
ENSSSCG00000017539	-1.73901	0.00564521	Down	HOXB6
ENSSSCG00000015273	-1.73323	0.000728371	Down	ATP2B4
ENSSSCG00000039522	-1.73144	0.0282972	Down	SHISAL1
ENSSSCG00000031188	-1.73035	0.0477687	Down	C1orf185
ENSSSCG00000000293	-1.72644	0.000860462	Down	ITGA5
ENSSSCG00000042169	-1.72585	0.00220978	Down	METTL21EP
ENSSSCG00000034266	-1.72499	0.0234686	Down	CACNA1H
ENSSSCG00000015937	-1.7232	0.00755829	Down	KLHL23
ENSSSCG00000002144	-1.71946	0.00232735	Down	CCNB1IP1
ENSSSCG00000004570	-1.71289	0.0367707	Down	TPM1
ENSSSCG00000016527	-1.71208	1.32403e-06	Down	SLC13A4
ENSSSCG00000032522	-1.70787	0.0417577	Down
ENSSSCG00000004379	-1.70776	0.00258623	Down	SOBP
ENSSSCG00000008593	-1.70386	0.000414276	Down	KLHL29
ENSSSCG00000037487	-1.70365	0.000772327	Down
ENSSSCG00000004191	-1.7033	6.65105e-05	Down	MOXD1
ENSSSCG00000039875	-1.7023	0.00140257	Down	NKD1
ENSSSCG00000004830	-1.6959	0.000662464	Down	ATP10A
ENSSSCG00000011885	-1.69209	6.71115e-05	Down	FBXO40
ENSSSCG00000016956	-1.69141	1.75133e-07	Down	MAST4
ENSSSCG00000003929	-1.68963	0.00845752	Down	BEST4
ENSSSCG00000011714	-1.6888	5.88635e-07	Down	MED12L
ENSSSCG00000009250	-1.68815	0.0239365	Down	PRKG2
ENSSSCG00000002467	-1.68748	0.00986156	Down	ASB2
ENSSSCG00000038374	-1.68736	0.000245823	Down	CIART
ENSSSCG00000014894	-1.68643	0.00472056	Down	TENM4
ENSSSCG00000037808	-1.68464	0.00828569	Down
ENSSSCG00000025214	-1.68278	9.15848e-05	Down	TSHZ3
ENSSSCG00000016658	-1.6821	8.08511e-06	Down	ANLN
ENSSSCG00000022068	-1.67894	0.000458608	Down	GNG8
ENSSSCG00000041744	-1.6786	3.51823e-05	Down
ENSSSCG00000017053	-1.6744	0.00363448	Down	NIPAL4
ENSSSCG00000013351	-1.67242	1.41063e-07	Down	NAV2
ENSSSCG00000029968	-1.66691	0.0177641	Down	ASIC4
ENSSSCG00000034441	-1.66634	0.0312467	Down	MRGPRF
ENSSSCG00000041131	-1.66554	0.0182461	Down	SMIM13
ENSSSCG00000004549	-1.66554	0.0106176	Down	RBPMS2
ENSSSCG00000044700	-1.66439	0.00071226	Down	COL4A1
ENSSSCG00000021284	-1.66152	0.0360157	Down	GPR20
ENSSSCG00000032698	-1.66005	0.000605086	Down	TPPP
ENSSSCG00000026404	-1.65933	0.0168582	Down	SERTAD4
ENSSSCG00000008041	-1.65815	7.42749e-06	Down	PKD1
ENSSSCG00000014822	-1.65495	0.000535686	Down
ENSSSCG00000013773	-1.64546	0.00524786	Down	ADGRL1
ENSSSCG00000010325	-1.64265	0.0224288	Down	KCNMA1
ENSSSCG00000012151	-1.6415	7.2291e-05	Down	NHS
ENSSSCG00000007603	-1.64007	0.00658739	Down	NPTX2
ENSSSCG00000024134	-1.63567	4.49863e-05	Down	MGLL
ENSSSCG00000013609	-1.63258	0.0123922	Down
ENSSSCG00000035828	-1.6272	0.00437529	Down
ENSSSCG00000050177	-1.62597	2.20408e-07	Down
ENSSSCG00000040337	-1.62294	0.00305557	Down
ENSSSCG00000009545	-1.62124	0.00739205	Down	COL4A2
ENSSSCG00000040967	-1.61837	0.000271983	Down	NACC2
ENSSSCG00000012769	-1.61832	0.0127426	Down	ATP2B3
ENSSSCG00000000997	-1.61682	0.00439488	Down	PPP1R3G
ENSSSCG00000035403	-1.61304	0.000211299	Down	RFX2
ENSSSCG00000007757	-1.61184	0.00826577	Down	TRIM72
ENSSSCG00000023909	-1.60905	0.000680915	Down	THPO
ENSSSCG00000009966	-1.60874	0.00163661	Down	MN1
ENSSSCG00000016192	-1.60561	0.00658254	Down	PLCD4
ENSSSCG00000041764	-1.60544	0.0327887	Down	CACNA1C
ENSSSCG00000013327	-1.60488	0.0231292	Down	MPPED2
ENSSSCG00000028671	-1.60239	0.0262779	Down	CEL
ENSSSCG00000012882	-1.60135	0.0102095	Down	TESMIN
ENSSSCG00000060496	-1.60115	0.00418082	Down	OSR1
ENSSSCG00000007504	-1.60104	0.000952771	Down	RBM38
ENSSSCG00000016521	-1.59851	0.0252485	Down	DGKI
ENSSSCG00000010313	-1.59427	0.000860462	Down	VCL
ENSSSCG00000020744	-1.59392	0.000597837	Down	DUSP3
ENSSSCG00000004705	-1.59086	0.00151348	Down	MAP1A
ENSSSCG00000031449	-1.58926	0.00380886	Down	SLC27A5
ENSSSCG00000036029	-1.58804	0.0168356	Down
ENSSSCG00000034192	-1.57861	0.000950789	Down
ENSSSCG00000036516	-1.57792	0.0162049	Down
ENSSSCG00000039780	-1.57749	0.0104262	Down	RTN4RL1
ENSSSCG00000003366	-1.57641	0.0143465	Down	CHD5
ENSSSCG00000003768	-1.57043	0.0186419	Down	NEXN
ENSSSCG00000011906	-1.56774	0.0243515	Down	IGSF11
ENSSSCG00000031365	-1.56472	0.0242606	Down
ENSSSCG00000040037	-1.56366	0.000274138	Down	MTSS2
ENSSSCG00000025858	-1.5623	0.00312036	Down	ELN
ENSSSCG00000027331	-1.55818	0.000661015	Down	COL6A3
ENSSSCG00000032785	-1.55798	0.00423482	Down	SLC25A41
ENSSSCG00000010527	-1.54985	0.0108496	Down	MARVELD1
ENSSSCG00000027130	-1.54754	0.0127854	Down	TNFRSF12A
ENSSSCG00000033009	-1.54696	0.000106765	Down
ENSSSCG00000022209	-1.54392	0.0252485	Down	ITGB1BP2
ENSSSCG00000026517	-1.54028	0.000298892	Down	CALML4
ENSSSCG00000032656	-1.53788	0.00129258	Down	BRSK1
ENSSSCG00000012852	-1.53468	0.0265668	Down	CDHR5
ENSSSCG00000021749	-1.53353	0.00211276	Down	MCF2L2
ENSSSCG00000015733	-1.53129	0.000790922	Down	GLI2
ENSSSCG00000002267	-1.53108	0.00423482	Down	RGMA
ENSSSCG00000004366	-1.52593	0.0189424	Down	BVES
ENSSSCG00000017638	-1.52572	0.0413493	Down	TSPOAP1
ENSSSCG00000012569	-1.52303	0.00141816	Down	ATG4A
ENSSSCG00000040100	-1.52004	0.000195444	Down
ENSSSCG00000017511	-1.51963	0.016665	Down	PLXDC1
ENSSSCG00000002684	-1.51856	0.00240477	Down	CDH13
ENSSSCG00000056430	-1.51829	2.21695e-07	Down
ENSSSCG00000030546	-1.51798	0.00051071	Down	HSD11B1L
ENSSSCG00000003846	-1.51788	0.00347931	Down	GLIS1
ENSSSCG00000012741	-1.51477	0.00300549	Down	MAMLD1
ENSSSCG00000029331	-1.51346	0.00428127	Down	PALLD
ENSSSCG00000052003	-1.50427	0.000819172	Down	FSCN2
ENSSSCG00000011022	-1.49969	0.0218353	Down	SVIL
ENSSSCG00000058884	-1.49669	0.0449721	Down	DNALI1
ENSSSCG00000022202	-1.4963	0.0225856	Down	TOX2
ENSSSCG00000006811	-1.49559	0.00253268	Down	SLC6A17
ENSSSCG00000000062	-1.49218	0.0012297	Down	CSDC2
ENSSSCG00000010494	-1.49093	0.0166212	Down	SORBS1
ENSSSCG00000009501	-1.4841	0.00556647	Down	DZIP1
ENSSSCG00000002739	-1.48397	0.0063424	Down	PHLPP2
ENSSSCG00000016701	-1.47679	0.0161737	Down	HOXA7
ENSSSCG00000030048	-1.47551	0.000116242	Down	PLEKHG2
ENSSSCG00000034608	-1.4706	2.0396e-09	Down	TMEM94
ENSSSCG00000004192	-1.46865	0.0160458	Down	CCN2
ENSSSCG00000036049	-1.46472	0.0284826	Down	PEG10
ENSSSCG00000009222	-1.46357	0.0140792	Down	SPARCL1
ENSSSCG00000002385	-1.45821	0.0014047	Down	TGFB3
ENSSSCG00000013401	-1.45585	0.0055041	Down	DKK3
ENSSSCG00000009106	-1.45568	0.00112519	Down	PDE5A
ENSSSCG00000052603	-1.45268	0.0108089	Down
ENSSSCG00000015567	-1.4524	0.0123922	Down	NIBAN1
ENSSSCG00000032795	-1.4492	0.0489731	Down	IL1RL1
ENSSSCG00000023710	-1.44676	0.0127426	Down	REEP1
ENSSSCG00000002368	-1.44548	0.00212716	Down	LTBP2
ENSSSCG00000038724	-1.44376	0.000522943	Down	C3orf70
ENSSSCG00000018058	-1.44134	0.00312036	Down	ARHGAP23
ENSSSCG00000012089	-1.44048	0.00071226	Down	ADARB1
ENSSSCG00000032684	-1.43752	0.0118833	Down	BOK
ENSSSCG00000009862	-1.43466	0.000107792	Down	RNFT2
ENSSSCG00000040507	-1.43462	0.0386298	Down	PDLIM7
ENSSSCG00000022280	-1.43327	0.0196433	Down	DACT3
ENSSSCG00000004032	-1.43233	0.0147043	Down	PRKN
ENSSSCG00000033526	-1.4308	0.0132219	Down	BAG2
ENSSSCG00000023837	-1.429	0.00085691	Down	WFDC1
ENSSSCG00000001826	-1.42751	0.0133424	Down	CFAP100
ENSSSCG00000003222	-1.42433	0.000151049	Down	SYT3
ENSSSCG00000024676	-1.42408	0.00845752	Down
ENSSSCG00000031321	-1.42337	0.0157687	Down	NR4A1
ENSSSCG00000016535	-1.42332	0.0421651	Down	CALD1
ENSSSCG00000038727	-1.42262	0.00146101	Down	GDNF
ENSSSCG00000031724	-1.42193	0.00660694	Down	LYNX1
ENSSSCG00000034743	-1.41767	0.0109764	Down
ENSSSCG00000024132	-1.41714	0.00809913	Down	TMEM47
ENSSSCG00000004760	-1.41448	0.0357428	Down
ENSSSCG00000033695	-1.41277	0.0229559	Down	KCTD15
ENSSSCG00000024517	-1.41259	0.000636065	Down	AKAP6
ENSSSCG00000012941	-1.41202	0.0439935	Down	SLC29A2
ENSSSCG00000022846	-1.40824	0.00831861	Down	SLC4A3
ENSSSCG00000044305	-1.40586	0.0334585	Down
ENSSSCG00000017510	-1.39935	0.00135332	Down	CACNB1
ENSSSCG00000030565	-1.39883	0.0191663	Down	GRIA4
ENSSSCG00000007772	-1.39862	0.00332288	Down	STX1A
ENSSSCG00000001716	-1.39833	0.00750465	Down	RCAN2
ENSSSCG00000052857	-1.39769	5.35257e-05	Down
ENSSSCG00000005380	-1.39545	0.00119567	Down	COL15A1
ENSSSCG00000007529	-1.39443	0.00513273	Down	SYCP2
ENSSSCG00000001045	-1.39205	0.0202269	Down	ELOVL2
ENSSSCG00000023975	-1.39187	0.00275486	Down	CCDC9B
ENSSSCG00000027667	-1.39129	0.00301339	Down	EML1
ENSSSCG00000010046	-1.39119	0.00372619	Down	GNAZ
ENSSSCG00000036155	-1.39021	0.00195622	Down	FAT4
ENSSSCG00000000770	-1.38947	0.00090417	Down	MICAL3
ENSSSCG00000000567	-1.38916	0.00796887	Down	SOX5
ENSSSCG00000032146	-1.38685	0.00310764	Down
ENSSSCG00000046588	-1.3852	0.000484159	Down
ENSSSCG00000011496	-1.3826	0.00730188	Down	ADAMTS9
ENSSSCG00000008266	-1.38127	0.000731395	Down	LOXL3
ENSSSCG00000008197	-1.38118	0.0016875	Down	SEMA4C
ENSSSCG00000017535	-1.38014	0.00292374	Down	HOXB4
ENSSSCG00000016634	-1.37885	0.00950876	Down	CAV1
ENSSSCG00000001498	-1.37031	0.0474804	Down	BEND6
ENSSSCG00000014980	-1.36844	0.037976	Down	CFAP300
ENSSSCG00000001661	-1.36618	0.000731395	Down	SRF
ENSSSCG00000015255	-1.3634	0.0303363	Down	IGSF9B
ENSSSCG00000038275	-1.36223	0.0404371	Down
ENSSSCG00000029635	-1.36187	0.00432078	Down	GRIN3B
ENSSSCG00000038646	-1.36152	0.00230498	Down	ENAH
ENSSSCG00000039678	-1.35959	0.0231989	Down
ENSSSCG00000036933	-1.35899	0.0387582	Down	NR1D1
ENSSSCG00000011293	-1.35831	0.00295107	Down	POMGNT2
ENSSSCG00000010311	-1.3581	0.0113997	Down	CAMK2G
ENSSSCG00000001986	-1.35647	0.00808871	Down	NFATC4
ENSSSCG00000017534	-1.35617	0.00663386	Down	HOXB3
ENSSSCG00000049239	-1.35422	0.0488808	Down
ENSSSCG00000035199	-1.35327	0.0131182	Down	PTGES3L
ENSSSCG00000014274	-1.35166	0.00991412	Down	PDLIM4
ENSSSCG00000030000	-1.34842	0.0119027	Down	PLEKHN1
ENSSSCG00000009593	-1.34837	0.0245806	Down	ROR2
ENSSSCG00000014996	-1.34581	0.0110014	Down
ENSSSCG00000036451	-1.34578	0.000172646	Down
ENSSSCG00000004728	-1.34573	0.00722684	Down	CAPN3
ENSSSCG00000004718	-1.34541	0.00861789	Down	TTBK2
ENSSSCG00000017393	-1.34533	0.00406107	Down	CNTNAP1
ENSSSCG00000007456	-1.34247	0.00712795	Down	SULF2
ENSSSCG00000003637	-1.34221	0.000331753	Down	MAP7D1
ENSSSCG00000003038	-1.33929	0.00161475	Down	GRIK5
ENSSSCG00000008557	-1.339	0.00437529	Down	EMILIN1
ENSSSCG00000009764	-1.33652	0.0109421	Down	CCDC92
ENSSSCG00000015045	-1.33562	0.0165581	Down	NCAM1
ENSSSCG00000040315	-1.33255	0.000262203	Down
ENSSSCG00000016703	-1.33065	0.0184778	Down	HOXA5
ENSSSCG00000046062	-1.33035	0.00028966	Down
ENSSSCG00000007585	-1.32815	0.00108055	Down	ACTB
ENSSSCG00000003717	-1.32686	0.00286263	Down	PSMA8
ENSSSCG00000010429	-1.32407	0.0436264	Down	PRKG1
ENSSSCG00000017061	-1.32392	0.0103692	Down
ENSSSCG00000016885	-1.32266	0.00480394	Down	ITGA1
ENSSSCG00000008899	-1.32239	0.0020509	Down
ENSSSCG00000001513	-1.32221	0.000310348	Down	SYNGAP1
ENSSSCG00000017508	-1.32216	0.0241659	Down	STAC2
ENSSSCG00000011353	-1.32195	5.85759e-05	Down	PFKFB4
ENSSSCG00000008261	-1.32148	0.0493922	Down	HK2
ENSSSCG00000008190	-1.31944	2.29556e-06	Down	INPP4A
ENSSSCG00000024205	-1.31557	0.0248849	Down	ARHGEF26
ENSSSCG00000027189	-1.31271	0.0014778	Down	PPP1R12C
ENSSSCG00000007564	-1.31262	0.0228672	Down	AMZ1
ENSSSCG00000011103	-1.31231	0.00124738	Down	PARD3
ENSSSCG00000032164	-1.31213	0.000100794	Down	PEA15
ENSSSCG00000015555	-1.31186	0.000300842	Down	LAMC1
ENSSSCG00000006850	-1.31145	4.08998e-05	Down	EEIG2
ENSSSCG00000027417	-1.30776	0.000147168	Down	LDLRAD4
ENSSSCG00000006506	-1.30755	0.000137685	Down	SYT11
ENSSSCG00000039962	-1.30679	0.0379321	Down	HSPB1
ENSSSCG00000016991	-1.30581	0.000507069	Down	DUSP1
ENSSSCG00000037195	-1.30466	0.0013822	Down	FOXF2
ENSSSCG00000003662	-1.30389	0.0125606	Down	NT5C1A
ENSSSCG00000011959	-1.30342	0.0223491	Down	ABI3BP
ENSSSCG00000015649	-1.30236	0.00745699	Down	DYRK3
ENSSSCG00000029458	-1.30201	0.00247524	Down	SLC16A2
ENSSSCG00000030065	-1.3015	0.0182542	Down	ZBTB47
ENSSSCG00000005778	-1.29955	0.0410843	Down	HSBP1L1
ENSSSCG00000005322	-1.29944	0.00160852	Down	NPR2
ENSSSCG00000028523	-1.29562	0.000963173	Down	HUS1
ENSSSCG00000037676	-1.29241	0.000204928	Down	KAZN
ENSSSCG00000013411	-1.29201	6.92503e-06	Down	WEE1
ENSSSCG00000005398	-1.29166	0.00252904	Down
ENSSSCG00000058540	-1.28973	0.0178374	Down
ENSSSCG00000040824	-1.28752	0.0254691	Down	CNTN2
ENSSSCG00000000411	-1.28636	4.25223e-05	Down	NAB2
ENSSSCG00000032249	-1.28611	0.0146065	Down	GBX1
ENSSSCG00000047493	-1.28556	0.00717588	Down
ENSSSCG00000020846	-1.28549	0.00295107	Down	SCARA3
ENSSSCG00000008617	-1.28503	0.000678032	Down	CYRIA
ENSSSCG00000010604	-1.28386	0.00157355	Down	SH3PXD2A
ENSSSCG00000025345	-1.28193	0.0254691	Down	GUCY2D
ENSSSCG00000061433	-1.28023	0.021989	Down	PITX1
ENSSSCG00000035366	-1.27894	0.00084695	Down	MFHAS1
ENSSSCG00000008312	-1.27847	0.020604	Down	DYSF
ENSSSCG00000031706	-1.27541	0.00227665	Down
ENSSSCG00000013278	-1.27438	0.0412482	Down	TSPAN18
ENSSSCG00000007085	-1.27242	0.0326738	Down	DSTN
ENSSSCG00000045673	-1.26865	0.0171285	Down
ENSSSCG00000004622	-1.2661	0.0125298	Down	GNB5
ENSSSCG00000014432	-1.26331	3.46702e-08	Down	GRPEL2
ENSSSCG00000007139	-1.26272	0.00437354	Down	ADRA1D
ENSSSCG00000022961	-1.26126	0.0146625	Down	CLMP
ENSSSCG00000034348	-1.26034	0.000819172	Down	NBEA
ENSSSCG00000061867	-1.2584	0.00459757	Down
ENSSSCG00000023907	-1.25687	0.00380886	Down	AFAP1
ENSSSCG00000012911	-1.25594	0.00661048	Down	CARNS1
ENSSSCG00000016330	-1.25484	7.46134e-05	Down
ENSSSCG00000063043	-1.25482	0.00991497	Down	INAFM2
ENSSSCG00000039858	-1.25477	0.037976	Down
ENSSSCG00000011698	-1.25165	0.00168729	Down	GYG1
ENSSSCG00000039392	-1.25031	0.0339667	Down	SNPH
ENSSSCG00000023371	-1.24912	0.0161355	Down	EHD2
ENSSSCG00000005896	-1.24853	0.0383088	Down	LRRC24
ENSSSCG00000022296	-1.24599	0.014365	Down	CDK15
ENSSSCG00000036363	-1.24333	0.00822966	Down	PDE4C
ENSSSCG00000053702	-1.24208	0.000811367	Down	FAM131A
ENSSSCG00000029539	-1.24157	0.00969465	Down	RAB23
ENSSSCG00000005235	-1.24049	0.00230498	Down	KANK1
ENSSSCG00000043880	-1.2401	0.015146	Down
ENSSSCG00000016618	-1.23867	0.000245823	Down	CPED1
ENSSSCG00000017885	-1.23823	0.0340585	Down	SMTNL2
ENSSSCG00000006821	-1.23786	0.0233666	Down	GSTM3
ENSSSCG00000011040	-1.23741	0.000314047	Down	CACNB2
ENSSSCG00000023228	-1.23593	0.0042788	Down	NUMBL
ENSSSCG00000004291	-1.23571	0.0172014	Down	NT5E
ENSSSCG00000004052	-1.23457	0.0297753	Down	FNDC1
ENSSSCG00000022364	-1.23435	0.00305868	Down	CPT1B
ENSSSCG00000009578	-1.23324	0.000677892	Down
ENSSSCG00000004861	-1.2332	0.000222249	Down	TSHZ1
ENSSSCG00000050753	-1.23151	4.18042e-05	Down
ENSSSCG00000017271	-1.23144	0.022809	Down	CACNG1
ENSSSCG00000017533	-1.23134	0.0126079	Down	HOXB2
ENSSSCG00000011402	-1.23064	0.00581822	Down	HYAL3
ENSSSCG00000000959	-1.22814	0.000507069	Down	LARGE1
ENSSSCG00000001848	-1.22724	0.00913942	Down	MESP2
ENSSSCG00000055213	-1.22702	0.000248555	Down	GNA12
ENSSSCG00000002531	-1.22589	0.00657136	Down	MOK
ENSSSCG00000016083	-1.22477	0.013596	Down	PLCL1
ENSSSCG00000015795	-1.22387	0.0204383	Down
ENSSSCG00000011025	-1.22369	0.0034188	Down	ZEB1
ENSSSCG00000015960	-1.22293	0.0181352	Down	MAP3K20
ENSSSCG00000002274	-1.22209	0.00680932	Down
ENSSSCG00000038460	-1.22094	0.00113151	Down	FOXF1
ENSSSCG00000000804	-1.21916	0.0116427	Down	ANO6
ENSSSCG00000004241	-1.21904	0.0170454	Down	GJA1
ENSSSCG00000005608	-1.21762	0.00240477	Down	ANGPTL2
ENSSSCG00000037890	-1.21379	0.0320284	Down	ZNF853
ENSSSCG00000026383	-1.21313	0.00655684	Down	NRP2
ENSSSCG00000055161	-1.21244	0.020011	Down	NKD2
ENSSSCG00000027486	-1.21221	0.0146625	Down	TRIP6
ENSSSCG00000001595	-1.21051	0.0341396	Down	DAAM2
ENSSSCG00000010765	-1.20901	0.0144414	Down	INPP5A
ENSSSCG00000024669	-1.20834	0.0182571	Down	NBL1
ENSSSCG00000013252	-1.20781	0.00417567	Down	F2
ENSSSCG00000036008	-1.20703	0.00249991	Down	TACR1
ENSSSCG00000009018	-1.20703	0.00511659	Down	SH3D19
ENSSSCG00000005636	-1.20677	7.17268e-06	Down	SLC25A25
ENSSSCG00000024351	-1.20671	0.00997389	Down	MET
ENSSSCG00000013864	-1.20077	0.0309694	Down	TMEM38A
ENSSSCG00000011582	-1.20002	0.036162	Down	CAND2
ENSSSCG00000029189	-1.19533	0.000596164	Down	DCHS1
ENSSSCG00000032517	-1.19418	0.000314047	Down	DMXL2
ENSSSCG00000005250	-1.19359	0.00555135	Down	APBA1
ENSSSCG00000007463	-1.19244	0.0182571	Down	PTGIS
ENSSSCG00000010825	-1.19243	0.00303541	Down	MARK1
ENSSSCG00000036549	-1.19141	0.0187777	Down	DPYSL3
ENSSSCG00000043519	-1.19116	0.0397086	Down
ENSSSCG00000031813	-1.18905	0.0286924	Down	XKR4
ENSSSCG00000038007	-1.18638	0.0162852	Down	HACD1
ENSSSCG00000058071	-1.18616	0.000443912	Down
ENSSSCG00000009934	-1.18558	0.000281058	Down	KCTD10
ENSSSCG00000016672	-1.18541	0.00795551	Down	ADCYAP1R1
ENSSSCG00000001056	-1.18413	5.57188e-06	Down	RANBP9
ENSSSCG00000022126	-1.18273	9.01741e-05	Down	EGFR
ENSSSCG00000035249	-1.182	0.00927112	Down	GADD45G
ENSSSCG00000036679	-1.18137	0.0305272	Down	SORBS2
ENSSSCG00000028148	-1.18127	0.00531266	Down
ENSSSCG00000016843	-1.18011	1.40727e-05	Down	CPLANE1
ENSSSCG00000035446	-1.17955	0.0302007	Down	CAVIN1
ENSSSCG00000032637	-1.17861	0.043697	Down	EVC
ENSSSCG00000008888	-1.17782	0.000842214	Down	NPY1R
ENSSSCG00000016432	-1.17694	6.65368e-05	Down	PRKAG2
ENSSSCG00000009944	-1.17246	0.00339019	Down	CORO1C
ENSSSCG00000029570	-1.17233	0.00456839	Down	PXDN
ENSSSCG00000008456	-1.17177	0.00472056	Down	PLEKHH2
ENSSSCG00000005706	-1.17079	0.000141333	Down	ABL1
ENSSSCG00000058577	-1.16769	0.00838277	Down	SGCD
ENSSSCG00000004485	-1.16658	0.0186239	Down	CD109
ENSSSCG00000037539	-1.16648	0.017324	Down	SORCS2
ENSSSCG00000031977	-1.16624	0.000799985	Down	PTCH2
ENSSSCG00000033674	-1.16616	0.0456953	Down	PRKCB
ENSSSCG00000001821	-1.16587	0.0055576	Down	UNC45A
ENSSSCG00000023662	-1.16523	0.00157257	Down	CHST3
ENSSSCG00000017793	-1.16446	0.0141141	Down	ANKRD13B
ENSSSCG00000045953	-1.16393	0.00883126	Down	PLPPR2
ENSSSCG00000022081	-1.16291	0.0134992	Down	PHLDB2
ENSSSCG00000007058	-1.16227	0.0208993	Down	PLCB4
ENSSSCG00000037530	-1.16217	0.00211276	Down	TACC2
ENSSSCG00000010734	-1.16053	0.0254691	Down
ENSSSCG00000017540	-1.16023	0.029495	Down	HOXB5
ENSSSCG00000012988	-1.1573	0.000262203	Down	EHBP1L1
ENSSSCG00000033074	-1.15662	0.00395695	Down	ZCCHC24
ENSSSCG00000035940	-1.15594	0.00071226	Down	SPSB1
ENSSSCG00000034367	-1.15537	0.0133193	Down
ENSSSCG00000006521	-1.15318	0.000490128	Down	ENTREP3
ENSSSCG00000034887	-1.15171	0.0426445	Down	HAPLN4
ENSSSCG00000008051	-1.15074	0.00071226	Down	ABCA3
ENSSSCG00000036870	-1.14812	0.000705957	Down	RTN2
ENSSSCG00000005317	-1.14633	0.000357536	Down	TLN1
ENSSSCG00000026412	-1.14627	0.000142174	Down	PLXNA2
ENSSSCG00000035669	-1.14504	0.014365	Down
ENSSSCG00000017199	-1.14153	0.0013923	Down	TRIM47
ENSSSCG00000035371	-1.14037	0.00797382	Down
ENSSSCG00000025826	-1.13974	0.00647867	Down	BOC
ENSSSCG00000037102	-1.13956	0.00105405	Down	FSTL3
ENSSSCG00000015538	-1.13906	0.0341396	Down	KIAA1614
ENSSSCG00000016635	-1.13805	0.0064114	Down	CAV2
ENSSSCG00000042267	-1.13802	0.0170621	Down
ENSSSCG00000035216	-1.13761	0.0375908	Down	SPRED3
ENSSSCG00000042718	-1.13759	0.0452708	Down	GNAT1
ENSSSCG00000002464	-1.13695	0.0302474	Down	PRIMA1
ENSSSCG00000011163	-1.13663	0.0359363	Down	DIP2C
ENSSSCG00000003876	-1.13631	8.01004e-05	Down	CDKN2C
ENSSSCG00000063408	-1.13593	0.000505841	Down
ENSSSCG00000038144	-1.13575	0.000661015	Down
ENSSSCG00000003592	-1.13457	0.00166167	Down	SDC3
ENSSSCG00000003183	-1.13185	0.0110365	Down	RRAS
ENSSSCG00000016705	-1.13087	0.0384552	Down	HOXA3
ENSSSCG00000003253	-1.13013	0.000116242	Down
ENSSSCG00000044195	-1.12957	0.0128296	Down
ENSSSCG00000009865	-1.12787	0.0163216	Down	TBX3
ENSSSCG00000009217	-1.12374	0.0205977	Down	PKD2
ENSSSCG00000015015	-1.12256	0.00983987	Down	ARHGAP20
ENSSSCG00000010280	-1.12216	0.000504722	Down
ENSSSCG00000008966	-1.1201	0.00831861	Down	PARM1
ENSSSCG00000043781	-1.11835	0.000951942	Down	RHOB
ENSSSCG00000006696	-1.11734	0.0100729	Down	GJA5
ENSSSCG00000061347	-1.11576	0.00467892	Down	TUBA1A
ENSSSCG00000016200	-1.11557	0.0109421	Down	PRKAG3
ENSSSCG00000005030	-1.11507	0.0133167	Down	NID2
ENSSSCG00000005308	-1.11503	0.0192687	Down	RUSC2
ENSSSCG00000038973	-1.11439	0.000997792	Down	PPP1R12A
ENSSSCG00000007950	-1.111	0.00140257	Down	ADCY9
ENSSSCG00000005391	-1.11015	0.0313658	Down	TMEFF1
ENSSSCG00000011455	-1.11003	0.0456953	Down	CACNA1D
ENSSSCG00000058015	-1.10703	0.0143465	Down	SGCB
ENSSSCG00000035956	-1.1057	0.00585222	Down	HABP4
ENSSSCG00000007492	-1.10499	0.000107792	Down	FAM210B
ENSSSCG00000035493	-1.1045	0.000442863	Down	SACS
ENSSSCG00000011977	-1.10416	0.00251146	Down	DCBLD2
ENSSSCG00000015814	-1.10172	0.0164603	Down
ENSSSCG00000014871	-1.10166	0.0209356	Down	TSKU
ENSSSCG00000010464	-1.10137	0.0109161	Down	PPP1R3C
ENSSSCG00000004309	-1.10127	0.0128296	Down	CNR1
ENSSSCG00000040985	-1.10085	0.000141333	Down	KCTD7
ENSSSCG00000004506	-1.09811	0.00283449	Down	CTIF
ENSSSCG00000010872	-1.09712	0.00308783	Down	AKT3
ENSSSCG00000010138	-1.09533	0.00250853	Down	ZDHHC8
ENSSSCG00000007231	-1.09412	0.0326764	Down	MYLK2
ENSSSCG00000025784	-1.09334	0.041758	Down	CDH4
ENSSSCG00000045356	-1.09219	0.002419	Down
ENSSSCG00000034569	-1.09167	0.0273421	Down	OBSCN
ENSSSCG00000022794	-1.09076	0.010214	Down
ENSSSCG00000033367	-1.08987	0.0275932	Down	PLEKHA2
ENSSSCG00000033307	-1.08858	0.00531019	Down	GNG4
ENSSSCG00000058832	-1.08819	0.0051135	Down	NAT14
ENSSSCG00000005751	-1.08645	0.0152043	Down	COL5A1
ENSSSCG00000056043	-1.08511	0.00355896	Down
ENSSSCG00000035293	-1.08382	0.000760358	Down
ENSSSCG00000011046	-1.08286	0.00795551	Down	ITGA8
ENSSSCG00000016733	-1.08231	0.0304802	Down
ENSSSCG00000017792	-1.08058	0.00831861	Down	CORO6
ENSSSCG00000003654	-1.08015	0.00257405	Down	MACF1
ENSSSCG00000037264	-1.0772	0.00200423	Down	RAB31
ENSSSCG00000037958	-1.07655	2.11732e-05	Down	TOB2
ENSSSCG00000038044	-1.07637	0.00278681	Down	GYG2
ENSSSCG00000040706	-1.07542	0.0440889	Down	DBN1
ENSSSCG00000003486	-1.07535	9.01741e-05	Down	ARHGEF10L
ENSSSCG00000028662	-1.07481	0.0286924	Down	PDE3A
ENSSSCG00000017562	-1.07454	0.0357011	Down	CACNA1G
ENSSSCG00000011398	-1.07186	0.000224653	Down	SEMA3F
ENSSSCG00000006453	-1.0703	0.0288589	Down	KIRREL1
ENSSSCG00000008981	-1.06959	0.0461641	Down
ENSSSCG00000016461	-1.06863	0.000611334	Down	ZYX
ENSSSCG00000014568	-1.06855	0.0014731	Down	DENND2B
ENSSSCG00000016233	-1.06746	0.0354534	Down	SERPINE2
ENSSSCG00000008854	-1.06716	0.0216063	Down	CPE
ENSSSCG00000013433	-1.06054	0.0267305	Down	ADAMTSL5
ENSSSCG00000011377	-1.05926	0.0235608	Down	LAMB2
ENSSSCG00000040416	-1.05538	0.00273183	Down	BBS1
ENSSSCG00000003909	-1.0553	0.029867	Down	PIK3R3
ENSSSCG00000011326	-1.05506	0.0181993	Down	PTH1R
ENSSSCG00000039060	-1.05135	0.000538038	Down	RASSF3
ENSSSCG00000012504	-1.0505	0.0392918	Down	NAP1L3
ENSSSCG00000009754	-1.04916	0.0461466	Down	TMEM132B
ENSSSCG00000034164	-1.04763	0.00845752	Down	WDR64
ENSSSCG00000015211	-1.04679	0.00118889	Down	PKNOX2
ENSSSCG00000009773	-1.04596	0.00476544	Down	RILPL1
ENSSSCG00000034704	-1.04475	0.0101393	Down	ZNF532
ENSSSCG00000022998	-1.04165	0.0257011	Down	PKIG
ENSSSCG00000001499	-1.03844	0.00194911	Down	DST
ENSSSCG00000035230	-1.03753	0.000402733	Down	PIEZO1
ENSSSCG00000002669	-1.03699	0.0125564	Down	CRISPLD2
ENSSSCG00000006540	-1.03688	0.00019476	Down	PBXIP1
ENSSSCG00000004364	-1.03597	7.40858e-05	Down	HACE1
ENSSSCG00000004441	-1.03458	0.00922169	Down	DSE
ENSSSCG00000000190	-1.03325	0.00331488	Down	TUBA1B
ENSSSCG00000037241	-1.03325	0.0141999	Down	RGS2
ENSSSCG00000015331	-1.03254	0.000337215	Down	PON2
ENSSSCG00000054789	-1.0306	0.00808892	Down	YPEL1
ENSSSCG00000012050	-1.0299	0.0333305	Down	RCAN1
ENSSSCG00000011521	-1.02912	0.0489731	Down	PDZRN3
ENSSSCG00000037663	-1.02675	5.13451e-08	Down	PKNOX1
ENSSSCG00000010860	-1.02654	0.00511659	Down	PSEN2
ENSSSCG00000043842	-1.02637	0.0117154	Down	TMEM225B
ENSSSCG00000016092	-1.02636	0.00829074	Down	SGO2
ENSSSCG00000003913	-1.02602	0.00134115	Down	MAST2
ENSSSCG00000004484	-1.02573	0.0206021	Down	COL12A1
ENSSSCG00000042884	-1.02555	0.000957887	Down	DNAAF3
ENSSSCG00000005650	-1.02542	0.0116427	Down	CERCAM
ENSSSCG00000021306	-1.02356	0.0041185	Down	GJC1
ENSSSCG00000023267	-1.02304	0.0140999	Down	SCN1B
ENSSSCG00000001867	-1.02207	0.0148216	Down	PSTPIP1
ENSSSCG00000003512	-1.02201	0.000245823	Down	EIF4G3
ENSSSCG00000006059	-1.01683	0.0413601	Down	NCALD
ENSSSCG00000004632	-1.01596	0.00175058	Down	GLDN
ENSSSCG00000016665	-1.01473	0.0170924	Down	BMPER
ENSSSCG00000005027	-1.01296	0.00281707	Down	FRMD6
ENSSSCG00000021704	-1.0127	0.00712723	Down	PTPDC1
ENSSSCG00000002275	-1.01208	0.00927112	Down	PPP1R36
ENSSSCG00000004607	-1.01038	0.0146479	Down	PYGO1
ENSSSCG00000057685	-1.01018	0.0433775	Down	PHLDA3
ENSSSCG00000015428	-1.00806	2.39597e-05	Down	PUS7
ENSSSCG00000000220	-1.0037	0.00268088	Down	POU6F1
ENSSSCG00000001544	-1.00198	0.000331485	Down	TEAD3
ENSSSCG00000004425	-1.00033	0.0113748	Down	LAMA4
ENSSSCG00000011453	1.0004	0.0315442	Up	ITIH4
ENSSSCG00000004205	1.00061	0.039179	Up	ARHGAP18
ENSSSCG00000046466	1.00152	0.00102495	Up	NAGLU
ENSSSCG00000021146	1.00215	0.000266138	Up	GPR65
ENSSSCG00000004057	1.00243	0.0146625	Up	SYTL3
ENSSSCG00000034119	1.00832	0.00090417	Up	MEIG1
ENSSSCG00000004840	1.01079	0.045361	Up	OTUD7A
ENSSSCG00000033512	1.01171	0.0104533	Up	C1QB
ENSSSCG00000016855	1.01213	0.047047	Up	FYB1
ENSSSCG00000038162	1.01303	0.0396591	Up	CCL21
ENSSSCG00000003789	1.01414	0.0108496	Up	CTH
ENSSSCG00000009888	1.01786	0.00172213	Up	ERP29
ENSSSCG00000008844	1.01982	0.00537998	Up	KDR
ENSSSCG00000034308	1.02234	0.0493295	Up	LRMDA
ENSSSCG00000005465	1.02301	0.0013923	Up	SUSD1
ENSSSCG00000032328	1.02371	0.00884595	Up	MAP6D1
ENSSSCG00000004254	1.02426	0.00508388	Up	DCBLD1
ENSSSCG00000047908	1.02541	0.011156	Up
ENSSSCG00000022499	1.02671	0.0261548	Up	TLX2
ENSSSCG00000032380	1.02691	0.0188328	Up	C1orf53
ENSSSCG00000016061	1.02925	0.0163722	Up	MYO1B
ENSSSCG00000008397	1.03091	0.021974	Up	EFEMP1
ENSSSCG00000052939	1.03157	0.0107939	Up	FBXO16
ENSSSCG00000013494	1.03307	0.0398208	Up	MATK
ENSSSCG00000002294	1.03726	0.0389154	Up	ARG2
ENSSSCG00000009889	1.03784	0.00212202	Up	ALDH2
ENSSSCG00000038471	1.03829	0.0343449	Up	NUAK2
ENSSSCG00000010330	1.03871	0.00877975	Up	PPIF
ENSSSCG00000017778	1.03978	0.0191691	Up	DHRS13
ENSSSCG00000028488	1.04019	0.0173491	Up	LTC4S
ENSSSCG00000002348	1.04123	0.00112146	Up	ACOT6
ENSSSCG00000040410	1.04123	0.0426098	Up	EXOC3L2
ENSSSCG00000008584	1.04454	0.00529612	Up	FAM228B
ENSSSCG00000003161	1.04768	0.0104262	Up	PRRG2
ENSSSCG00000063017	1.04971	0.00221902	Up	ZNF697
ENSSSCG00000043390	1.05092	0.0148216	Up
ENSSSCG00000060989	1.05106	0.0173837	Up
ENSSSCG00000000774	1.05495	0.0297753	Up	USP18
ENSSSCG00000011895	1.05501	0.0304495	Up	PLA1A
ENSSSCG00000013093	1.05613	0.0381448	Up	VWCE
ENSSSCG00000017349	1.05654	0.0142171	Up	ADAM11
ENSSSCG00000015090	1.0568	0.0286924	Up	MPZL3
ENSSSCG00000002341	1.05696	0.0472296	Up	PAPLN
ENSSSCG00000009011	1.05834	0.0166337	Up	FHDC1
ENSSSCG00000039405	1.05872	0.0152764	Up
ENSSSCG00000008402	1.05894	0.00590828	Up	CLHC1
ENSSSCG00000048201	1.05905	0.000195444	Up
ENSSSCG00000005152	1.05966	0.00795551	Up	IFN-DELTA-1
ENSSSCG00000005152	1.05966	0.00795551	Up	IFN-DELTA-1
ENSSSCG00000010456	1.06018	0.0269851	Up	PANK1
ENSSSCG00000002557	1.06136	0.0120304	Up	NUDT14
ENSSSCG00000016892	1.0628	0.0276302	Up	FST
ENSSSCG00000008631	1.06675	0.0223158	Up	SLC66A3
ENSSSCG00000022395	1.06818	0.011055	Up	SLC25A35
ENSSSCG00000028522	1.06819	0.00161063	Up	KRT10
ENSSSCG00000026414	1.06828	0.00378266	Up	ATOX1
ENSSSCG00000039873	1.06841	0.00018959	Up	DCXR
ENSSSCG00000040556	1.07634	0.00174299	Up
ENSSSCG00000001100	1.07746	0.0129466	Up	CARMIL1
ENSSSCG00000026041	1.07995	0.00657136	Up	MAP3K5
ENSSSCG00000012171	1.08628	3.51744e-07	Up	PRDX4
ENSSSCG00000006187	1.08685	0.00459757	Up	MSC
ENSSSCG00000038706	1.09018	0.0125949	Up	C1QC
ENSSSCG00000034321	1.09045	0.0022132	Up	TP53INP1
ENSSSCG00000009786	1.09557	0.0347393	Up	HIP1R
ENSSSCG00000053923	1.09831	0.0417359	Up
ENSSSCG00000011412	1.10605	0.0340898	Up	CACNA2D2
ENSSSCG00000045853	1.10692	0.000907431	Up
ENSSSCG00000061504	1.10883	0.0187947	Up	CFAP69
ENSSSCG00000011701	1.10997	0.047314	Up	TM4SF18
ENSSSCG00000048332	1.11048	0.0372553	Up
ENSSSCG00000036851	1.11224	0.0203471	Up
ENSSSCG00000037190	1.1131	0.0369656	Up	TAGLN3
ENSSSCG00000025686	1.11454	0.0465946	Up	KMO
ENSSSCG00000011727	1.11477	0.0463408	Up	PTX3
ENSSSCG00000061865	1.11492	0.0184778	Up
ENSSSCG00000000857	1.11598	0.0227248	Up	IGF1
ENSSSCG00000020884	1.11673	0.0123579	Up	GPR179
ENSSSCG00000004290	1.11986	0.0456333	Up	TBX18
ENSSSCG00000044995	1.123	0.0319157	Up
ENSSSCG00000004713	1.1234	0.00312036	Up	TGM5
ENSSSCG00000026506	1.12461	0.0202909	Up	RALGAPA2
ENSSSCG00000012053	1.12617	0.00909509	Up	CBR3
ENSSSCG00000017727	1.12745	0.0114333	Up	TMEM98
ENSSSCG00000034555	1.12903	0.00245191	Up
ENSSSCG00000010538	1.12973	0.0113748	Up	NKX2-3
ENSSSCG00000001488	1.13001	0.00643325	Up	GCLC
ENSSSCG00000029200	1.13003	0.0054789	Up	TRIM2
ENSSSCG00000000779	1.13212	0.0487034	Up	KIF21A
ENSSSCG00000039807	1.133	0.00142938	Up
ENSSSCG00000005911	1.13472	0.00155212	Up	OPLAH
ENSSSCG00000044760	1.13517	0.00163662	Up	SAXO3
ENSSSCG00000039537	1.13825	0.0142028	Up	TMEM179
ENSSSCG00000032124	1.13978	0.00382419	Up	GABRR3
ENSSSCG00000033570	1.14036	0.0360287	Up	ATP7B
ENSSSCG00000015923	1.14302	0.0426098	Up	NOSTRIN
ENSSSCG00000008943	1.14353	0.0478429	Up	SLC4A4
ENSSSCG00000011618	1.14511	0.00125038	Up	GATA2
ENSSSCG00000008038	1.14689	0.00643491	Up	NHERF2
ENSSSCG00000012521	1.14782	0.0208993	Up	GPRASP2
ENSSSCG00000012970	1.14843	0.0187304	Up	CTSW
ENSSSCG00000003826	1.15164	0.0240447	Up
ENSSSCG00000026386	1.15755	0.0432074	Up	SLC30A2
ENSSSCG00000026568	1.16201	0.0146625	Up	DNPH1
ENSSSCG00000040875	1.16388	0.0281868	Up	ZFPM1
ENSSSCG00000000234	1.16761	0.000997792	Up	TAMALIN
ENSSSCG00000037432	1.16905	0.02528	Up	PLPPR3
ENSSSCG00000033657	1.17016	0.0498522	Up	GREM1
ENSSSCG00000015447	1.17109	0.0407468	Up
ENSSSCG00000015535	1.17109	0.0177641	Up	QSOX1
ENSSSCG00000013378	1.1721	0.0235608	Up	ABCC8
ENSSSCG00000037754	1.17212	0.0394513	Up	SLC39A11
ENSSSCG00000033816	1.17556	0.0137561	Up
ENSSSCG00000010764	1.17588	0.0307438	Up	LRRC27
ENSSSCG00000031356	1.17684	0.000886991	Up	HES1
ENSSSCG00000036630	1.17776	0.00437757	Up	GCSAML
ENSSSCG00000004983	1.17869	0.00528328	Up
ENSSSCG00000017670	1.18085	3.56667e-05	Up	RPS6KB1
ENSSSCG00000059895	1.18346	0.0106176	Up	FKBP11
ENSSSCG00000017251	1.1869	0.0194535	Up	SOX9
ENSSSCG00000022849	1.18734	0.0150199	Up	IL2RA
ENSSSCG00000008319	1.18945	0.0114241	Up	CD207
ENSSSCG00000026108	1.19058	0.0251459	Up	CDC42EP1
ENSSSCG00000017219	1.19418	0.012651	Up	HID1
ENSSSCG00000035392	1.1945	0.0190014	Up	IGFBP2
ENSSSCG00000033214	1.19718	0.0426098	Up	GNMT
ENSSSCG00000001750	1.19829	0.0150199	Up	PAQR8
ENSSSCG00000052704	1.19939	0.00813898	Up	H3C6
ENSSSCG00000003524	1.20226	0.00320289	Up	C1QA
ENSSSCG00000033518	1.20258	0.0383397	Up	LLGL2
ENSSSCG00000025052	1.20296	0.0335002	Up	BPIFB6
ENSSSCG00000027847	1.20416	0.00177826	Up	CSKMT
ENSSSCG00000011456	1.20541	0.0408864	Up	CHDH
ENSSSCG00000004149	1.20734	0.0244365	Up	NHSL1
ENSSSCG00000010162	1.20843	0.0447216	Up	SLC35F3
ENSSSCG00000017255	1.20863	0.00485469	Up	ABCA5
ENSSSCG00000040162	1.20907	0.0182461	Up	NUPR1
ENSSSCG00000033413	1.21025	0.0345705	Up	NRTN
ENSSSCG00000013569	1.21046	0.00873353	Up	PEX11G
ENSSSCG00000049004	1.2119	0.0454931	Up
ENSSSCG00000037494	1.21704	0.0156159	Up	SPTBN4
ENSSSCG00000039318	1.21729	0.0105724	Up	HS3ST3B1
ENSSSCG00000054487	1.21755	0.0104262	Up
ENSSSCG00000015612	1.21779	0.0453123	Up	IRF6
ENSSSCG00000039419	1.21984	0.0420828	Up	SLCO4A1
ENSSSCG00000027768	1.22407	0.0421651	Up	SLC29A4
ENSSSCG00000028623	1.22417	0.0025593	Up	RARRES1
ENSSSCG00000005207	1.22609	0.0181675	Up	ERMP1
ENSSSCG00000054840	1.22928	0.0120304	Up	TPH1
ENSSSCG00000040961	1.23239	0.0116427	Up	LIF
ENSSSCG00000017226	1.23967	0.0054543	Up	FADS6
ENSSSCG00000054006	1.23976	0.0107939	Up
ENSSSCG00000004679	1.24057	0.00884832	Up	SORD
ENSSSCG00000029860	1.2409	0.0439375	Up	EPB41L4A
ENSSSCG00000009649	1.24503	0.00312036	Up	NEFL
ENSSSCG00000017995	1.247	0.025206	Up	USP43
ENSSSCG00000015885	1.25057	0.00260822	Up	PLA2R1
ENSSSCG00000025134	1.25216	0.00632374	Up	FAM171B
ENSSSCG00000010647	1.25441	0.0242271	Up	ADRB1
ENSSSCG00000029231	1.25471	0.0284493	Up
ENSSSCG00000016657	1.25908	0.00745699	Up	AOAH
ENSSSCG00000029365	1.2601	0.0132486	Up	MSI1
ENSSSCG00000017233	1.26165	0.0174403	Up	RAB37
ENSSSCG00000017098	1.26223	0.025253	Up	CFAP90
ENSSSCG00000022719	1.26313	0.00526859	Up	RAB20
ENSSSCG00000009140	1.26413	0.0149163	Up	CASP6
ENSSSCG00000005967	1.26427	0.0433246	Up	LRATD2
ENSSSCG00000038500	1.26565	0.0272932	Up	TRIB1
ENSSSCG00000001561	1.27525	0.0297753	Up	ETV7
ENSSSCG00000002916	1.27585	0.0233318	Up	APLP1
ENSSSCG00000013263	1.27958	0.038871	Up	CREB3L1
ENSSSCG00000039890	1.28011	0.00163418	Up	RASL11A
ENSSSCG00000011726	1.28508	0.0105724	Up	VEPH1
ENSSSCG00000016570	1.28529	0.000774396	Up	TSPAN33
ENSSSCG00000016504	1.28692	0.0408029	Up	TBXAS1
ENSSSCG00000001107	1.28773	0.000360296	Up	SLC17A1
ENSSSCG00000015144	1.29019	0.0252485	Up	GRAMD1B
ENSSSCG00000024588	1.29059	0.0189424	Up
ENSSSCG00000007161	1.29216	0.00741254	Up	LZTS3
ENSSSCG00000016810	1.29904	0.0162852	Up
ENSSSCG00000002831	1.30352	0.0325692	Up	IRX3
ENSSSCG00000037364	1.30404	0.0482342	Up
ENSSSCG00000042409	1.30422	0.0238649	Up
ENSSSCG00000021515	1.30504	0.000541926	Up	HS3ST1
ENSSSCG00000009883	1.30621	0.00540016	Up	RPH3A
ENSSSCG00000041883	1.30848	0.0268908	Up
ENSSSCG00000037645	1.30888	0.0186772	Up	COTL1
ENSSSCG00000054725	1.31192	0.0493295	Up
ENSSSCG00000034739	1.3142	0.0179796	Up
ENSSSCG00000022483	1.31482	0.0186731	Up	GPBAR1
ENSSSCG00000001434	1.31598	0.00886144	Up	EGFL8
ENSSSCG00000005446	1.31657	0.0182461	Up	EPB41L4B
ENSSSCG00000006582	1.31722	0.0458065	Up	S100A14
ENSSSCG00000063338	1.31895	0.0247112	Up
ENSSSCG00000002001	1.31905	9.22761e-05	Up	REC8
ENSSSCG00000007501	1.32442	0.000767246	Up	BMP7
ENSSSCG00000000080	1.32749	0.0104262	Up	GRAP2
ENSSSCG00000062159	1.33064	0.0326791	Up	INSM1
ENSSSCG00000010177	1.33084	0.00249942	Up	TRIM67
ENSSSCG00000012002	1.33239	0.00139122	Up	ROBO2
ENSSSCG00000021443	1.33258	0.0405314	Up	SGK1
ENSSSCG00000004167	1.33477	0.0333305	Up	MYB
ENSSSCG00000014113	1.34353	0.0304159	Up	HOMER1
ENSSSCG00000023788	1.34589	0.0123922	Up	TBC1D30
ENSSSCG00000000198	1.34659	0.038018	Up	DNAJC22
ENSSSCG00000038660	1.35075	0.0479486	Up	HAAO
ENSSSCG00000024417	1.35151	0.00633959	Up	ERC2
ENSSSCG00000027454	1.35205	0.0380626	Up	QPRT
ENSSSCG00000003669	1.35393	0.043673	Up	MFSD2A
ENSSSCG00000004672	1.35454	0.00101866	Up	GATM
ENSSSCG00000012161	1.35626	0.00648141	Up	MAP7D2
ENSSSCG00000010245	1.36033	0.0174403	Up	STOX1
ENSSSCG00000029753	1.36065	0.0176667	Up	CYTIP
ENSSSCG00000017552	1.36623	0.00986156	Up	NXPH3
ENSSSCG00000017299	1.36661	0.0120304	Up	MARCHF10
ENSSSCG00000032015	1.37033	0.0451769	Up	SH3BGRL2
ENSSSCG00000032438	1.37249	0.00506844	Up	FFAR2
ENSSSCG00000005858	1.37297	0.0295379	Up	RNF208
ENSSSCG00000017258	1.3732	0.0325207	Up	FAM20A
ENSSSCG00000009572	1.37836	0.00370287	Up	RNF17
ENSSSCG00000024166	1.37891	0.00370343	Up	SLC2A6
ENSSSCG00000057447	1.37944	0.00250853	Up
ENSSSCG00000057512	1.37944	0.00250853	Up
ENSSSCG00000008582	1.38312	0.00153348	Up
ENSSSCG00000011806	1.38661	0.0062805	Up	MASP1
ENSSSCG00000007476	1.38801	0.0086893	Up	KCNG1
ENSSSCG00000054850	1.39255	0.0470994	Up
ENSSSCG00000007727	1.39262	0.000469032	Up	AUTS2
ENSSSCG00000011528	1.39286	0.0367748	Up	IL5RA
ENSSSCG00000001807	1.4052	0.0239365	Up	AP3B2
ENSSSCG00000054074	1.40668	0.0486888	Up	C2orf15
ENSSSCG00000002847	1.4141	0.0409179	Up	GPT2
ENSSSCG00000031579	1.42128	0.0383397	Up	PCP4L1
ENSSSCG00000053591	1.42551	0.0353829	Up
ENSSSCG00000061023	1.42592	0.0350288	Up
ENSSSCG00000010826	1.42647	0.0212666	Up	MTARC2
ENSSSCG00000009975	1.42708	0.0171285	Up	EMID1
ENSSSCG00000039874	1.43196	0.0379904	Up	CCL26
ENSSSCG00000023229	1.43486	0.0013923	Up	ETV5
ENSSSCG00000014169	1.43855	0.0185244	Up	PCSK1
ENSSSCG00000000854	1.43904	0.0459424	Up
ENSSSCG00000035307	1.44315	0.00153348	Up
ENSSSCG00000030626	1.44624	0.00597095	Up	ALDH1L1
ENSSSCG00000005257	1.44744	0.0162577	Up	TRPM3
ENSSSCG00000012520	1.44913	0.0180087	Up
ENSSSCG00000016903	1.4501	0.0486467	Up	GZMA
ENSSSCG00000032474	1.45298	0.0480712	Up	CXCL10
ENSSSCG00000037565	1.45601	0.0123808	Up
ENSSSCG00000000640	1.45735	0.0387374	Up
ENSSSCG00000018028	1.45928	0.011118	Up	TEKT3
ENSSSCG00000052301	1.46053	0.00991497	Up	NRG4
ENSSSCG00000017478	1.46124	0.0374938	Up	RAPGEFL1
ENSSSCG00000040579	1.46186	0.0171285	Up	ZNF683
ENSSSCG00000042533	1.46755	0.00375776	Up
ENSSSCG00000006186	1.47368	0.0427776	Up	TRPA1
ENSSSCG00000031979	1.47423	0.0261212	Up
ENSSSCG00000002918	1.47454	0.00197227	Up
ENSSSCG00000006374	1.48412	0.008072	Up	CD244
ENSSSCG00000026427	1.48446	0.0153467	Up	RORC
ENSSSCG00000009162	1.48588	0.0245806	Up	SLC9B1
ENSSSCG00000013030	1.48738	0.000443912	Up	PRDX5
ENSSSCG00000025788	1.48987	0.000533367	Up	ENPP4
ENSSSCG00000014436	1.49359	0.000389356	Up	ARHGEF37
ENSSSCG00000011269	1.49365	0.000211534	Up	MYRIP
ENSSSCG00000032063	1.49388	0.00473904	Up	THEM6
ENSSSCG00000033952	1.49501	0.0429307	Up
ENSSSCG00000033682	1.50195	0.00028135	Up	CPLX2
ENSSSCG00000032436	1.50596	0.00100997	Up
ENSSSCG00000010761	1.50617	0.0114241	Up	STK32C
ENSSSCG00000010339	1.50962	0.026127	Up	DYDC2
ENSSSCG00000036553	1.51419	0.0148576	Up	SAMD12
ENSSSCG00000008326	1.51628	0.00322774	Up	TGFA
ENSSSCG00000031168	1.51701	0.0075536	Up
ENSSSCG00000009796	1.52038	0.0186239	Up	LRRC43
ENSSSCG00000016385	1.52242	0.0320331	Up
ENSSSCG00000009138	1.52316	0.0281395	Up	CFI
ENSSSCG00000002009	1.52627	0.00908858	Up	PCK2
ENSSSCG00000000021	1.53142	0.0449721	Up	ARHGAP8
ENSSSCG00000057365	1.53624	0.0435237	Up
ENSSSCG00000049427	1.53978	0.0381448	Up
ENSSSCG00000012493	1.54162	0.0372387	Up	TAF7L
ENSSSCG00000039332	1.54304	0.0227098	Up	SEC16B
ENSSSCG00000030137	1.54495	0.0333507	Up	LMNTD2
ENSSSCG00000053280	1.54552	0.00986156	Up	H2AC6
ENSSSCG00000013869	1.54978	0.0137497	Up	CPAMD8
ENSSSCG00000016151	1.55292	0.00256022	Up	MAP2
ENSSSCG00000055411	1.55847	0.0320284	Up
ENSSSCG00000035121	1.56033	0.00803008	Up	RHBG
ENSSSCG00000024914	1.56156	0.0438711	Up	CFB
ENSSSCG00000023934	1.56222	0.0341396	Up	KCNIP4
ENSSSCG00000003821	1.56261	0.0348369	Up	KANK4
ENSSSCG00000035227	1.56455	0.0276409	Up	ESRP2
ENSSSCG00000015781	1.56872	4.58148e-05	Up	ENPP6
ENSSSCG00000004452	1.57577	0.011118	Up	PRSS35
ENSSSCG00000009881	1.5812	0.0347647	Up	OAS2
ENSSSCG00000031851	1.58438	0.0128792	Up	CBR2
ENSSSCG00000004758	1.59383	0.00475745	Up	RHOV
ENSSSCG00000034570	1.59654	0.036255	Up	IFI6
ENSSSCG00000037975	1.60083	4.28684e-08	Up	JRK
ENSSSCG00000031819	1.61035	0.00983006	Up	TP53I11
ENSSSCG00000034213	1.61077	1.24452e-05	Up	ACER2
ENSSSCG00000009278	1.6123	0.00103707	Up	FGF9
ENSSSCG00000033910	1.6191	0.0362053	Up	IFN-OMEGA-2
ENSSSCG00000022060	1.62539	0.0436264	Up	RASSF10
ENSSSCG00000015340	1.63209	0.00363448	Up	ASNS
ENSSSCG00000023280	1.63266	0.0010841	Up	SULT2B1
ENSSSCG00000036420	1.63323	0.0199599	Up	PXT1
ENSSSCG00000013625	1.63613	0.0390465	Up	RGL3
ENSSSCG00000037723	1.64593	0.00847906	Up	CFAP299
ENSSSCG00000016664	1.65141	0.046601	Up	NPSR1
ENSSSCG00000034778	1.66273	0.00586306	Up	ARTN
ENSSSCG00000015839	1.66352	0.0128792	Up	NRG1
ENSSSCG00000049172	1.66487	0.013492	Up
ENSSSCG00000004419	1.66496	0.00683233	Up	SLC16A10
ENSSSCG00000030513	1.67084	0.00345697	Up	CFAP74
ENSSSCG00000017154	1.67259	0.0120767	Up	CARD14
ENSSSCG00000012104	1.67407	0.00119381	Up	SHROOM2
ENSSSCG00000011740	1.6762	0.00038906	Up	SERPINI1
ENSSSCG00000044438	1.67621	0.0319157	Up
ENSSSCG00000002990	1.67783	0.0348154	Up	CCNP
ENSSSCG00000023479	1.67863	0.000224008	Up	NCKAP5
ENSSSCG00000050527	1.68022	2.59457e-08	Up
ENSSSCG00000015445	1.68214	0.0383113	Up	NRCAM
ENSSSCG00000002764	1.68559	0.00722395	Up	SMPD3
ENSSSCG00000006299	1.68608	0.0261548	Up	TBX19
ENSSSCG00000035456	1.68625	0.0163722	Up	WWC1
ENSSSCG00000013754	1.68685	0.000505841	Up	CACNA1A
ENSSSCG00000034686	1.69506	0.0185416	Up	TAFA2
ENSSSCG00000025980	1.69851	0.0184778	Up	CHMP4C
ENSSSCG00000007849	1.69898	0.000231231	Up	CRYM
ENSSSCG00000037775	1.6995	0.0412535	Up	IGHM
ENSSSCG00000006618	1.70825	0.000662464	Up	CELF3
ENSSSCG00000022153	1.70904	0.0254691	Up	SULT1C2
ENSSSCG00000015513	1.71057	0.000541926	Up	ASTN1
ENSSSCG00000003417	1.71336	0.0440584	Up	DISP3
ENSSSCG00000016011	1.71427	0.0171285	Up	NEUROD1
ENSSSCG00000040017	1.72219	0.00779824	Up	NKX2-2
ENSSSCG00000010201	1.72992	0.00114335	Up	RASGEF1A
ENSSSCG00000032495	1.73662	0.0383322	Up
ENSSSCG00000006205	1.74291	0.0186414	Up
ENSSSCG00000000020	1.7613	0.0171285	Up	PHF21B
ENSSSCG00000038970	1.76197	0.0418934	Up	BCL2L15
ENSSSCG00000034345	1.76584	0.0208966	Up	SPRY3
ENSSSCG00000004159	1.77174	0.000881383	Up	SLC35D3
ENSSSCG00000006298	1.77577	0.00482604	Up	XCL1
ENSSSCG00000004157	1.7758	0.0109755	Up	IL20RA
ENSSSCG00000036224	1.77736	0.0355763	Up
ENSSSCG00000022679	1.77758	0.0387582	Up	COCH
ENSSSCG00000013387	1.77827	0.0109161	Up
ENSSSCG00000004615	1.78813	0.0286924	Up	WDR72
ENSSSCG00000013266	1.79771	0.00845752	Up	LARGE2
ENSSSCG00000003062	1.79893	0.0297505	Up	LYPD3
ENSSSCG00000010087	1.80521	0.000254495	Up	YDJC
ENSSSCG00000015873	1.80554	0.00721697	Up	ACVR1C
ENSSSCG00000016626	1.81041	0.0194535	Up	CFTR
ENSSSCG00000006413	1.81518	1.54135e-07	Up	FCER1A
ENSSSCG00000038184	1.81567	0.000997792	Up	ACBD7
ENSSSCG00000026536	1.81944	4.01104e-07	Up	DCUN1D2
ENSSSCG00000011178	1.82001	0.00131219	Up	CPNE4
ENSSSCG00000022029	1.82538	0.0181158	Up	RAP1GAP
ENSSSCG00000007470	1.82827	0.0016234	Up	RIPOR3
ENSSSCG00000010086	1.82845	0.000881383	Up
ENSSSCG00000039779	1.83271	0.000378527	Up	CHGB
ENSSSCG00000038719	1.85296	0.0293796	Up
ENSSSCG00000011543	1.86016	0.00292374	Up	LHFPL4
ENSSSCG00000038622	1.86518	0.0104262	Up	HS3ST3A1
ENSSSCG00000013767	1.87226	0.0245806	Up	PALM3
ENSSSCG00000035417	1.87705	0.00524786	Up	TMEM238
ENSSSCG00000003690	1.87721	0.00520794	Up	DLGAP1
ENSSSCG00000034262	1.88322	0.000449031	Up	FIGN
ENSSSCG00000057525	1.89229	0.00913885	Up
ENSSSCG00000058407	1.90212	0.0349174	Up
ENSSSCG00000039333	1.90886	0.00235042	Up	RFX6
ENSSSCG00000037156	1.90978	0.00192798	Up	RBPJL
ENSSSCG00000032133	1.91417	0.00501426	Up	TRIM6
ENSSSCG00000012049	1.91431	0.0179638	Up	KCNE1
ENSSSCG00000037572	1.91655	0.00845752	Up	EPSTI1
ENSSSCG00000014076	1.92088	7.14311e-08	Up	FAM169A
ENSSSCG00000061264	1.92157	0.000293707	Up
ENSSSCG00000001939	1.93618	0.0205073	Up	TTC6
ENSSSCG00000040779	1.93783	0.00988008	Up	CBS
ENSSSCG00000003781	1.93829	0.0265785	Up
ENSSSCG00000022568	1.94795	0.0349581	Up	TMPRSS3
ENSSSCG00000014079	1.94874	0.0113997	Up	ANKRD31
ENSSSCG00000023749	1.95121	0.012651	Up	MIOX
ENSSSCG00000056088	1.95613	0.0265992	Up	CTXND1
ENSSSCG00000038792	1.95994	0.0305941	Up	FAM221A
ENSSSCG00000024305	1.9641	0.00510397	Up	MT3
ENSSSCG00000000642	1.96873	0.0272932	Up	KLRD1
ENSSSCG00000009644	1.96911	0.00452213	Up	ADAM28
ENSSSCG00000034943	1.97243	0.0172014	Up	GDF6
ENSSSCG00000027019	1.97578	0.0262219	Up	CACNA2D3
ENSSSCG00000008101	1.98491	2.99985e-06	Up	FBLN7
ENSSSCG00000011851	1.9891	0.0150158	Up
ENSSSCG00000036541	2.00393	0.0262038	Up	RGS11
ENSSSCG00000010948	2.00535	5.57188e-06	Up	CTSL
ENSSSCG00000052834	2.01249	0.0147752	Up
ENSSSCG00000039921	2.01665	0.0105724	Up
ENSSSCG00000021534	2.01831	0.0104698	Up	SLC30A3
ENSSSCG00000047165	2.02567	9.89468e-06	Up
ENSSSCG00000021767	2.03192	0.000242824	Up
ENSSSCG00000032664	2.03528	0.0100608	Up	HPCA
ENSSSCG00000062581	2.0468	0.0463408	Up
ENSSSCG00000010148	2.06059	6.6054e-06	Up	ERO1B
ENSSSCG00000003794	2.06523	0.0267687	Up	RPE65
ENSSSCG00000002811	2.06662	0.00949668	Up
ENSSSCG00000006729	2.07218	6.92503e-06	Up	TENT5C
ENSSSCG00000015965	2.07697	5.85759e-05	Up	GPR155
ENSSSCG00000022200	2.08244	0.000586943	Up	SYT17
ENSSSCG00000028922	2.08684	0.0454936	Up	GABRA2
ENSSSCG00000003081	2.08774	0.00245096	Up	CEACAM16
ENSSSCG00000033574	2.09297	0.000310348	Up	CFAP54
ENSSSCG00000038562	2.09877	0.0120304	Up	RND1
ENSSSCG00000012835	2.10661	0.0485534	Up
ENSSSCG00000009100	2.11996	0.00052102	Up	TNIP3
ENSSSCG00000028218	2.1215	0.0012271	Up	CEACAM20
ENSSSCG00000012485	2.12447	0.0430918	Up	NOX1
ENSSSCG00000033815	2.12672	0.0281433	Up	SST
ENSSSCG00000009182	2.12965	0.0176667	Up
ENSSSCG00000061568	2.1304	0.0086893	Up
ENSSSCG00000016728	2.13051	0.0474355	Up	IGFBP1
ENSSSCG00000009805	2.13304	0.0378185	Up	HPD
ENSSSCG00000005485	2.16432	6.65105e-05	Up	AMBP
ENSSSCG00000015019	2.16684	0.00454153	Up	POU2AF3
ENSSSCG00000003788	2.17041	0.000211534	Up	PTGER3
ENSSSCG00000031746	2.17326	0.000262203	Up	KCNQ2
ENSSSCG00000035988	2.17392	0.0286338	Up	FEV
ENSSSCG00000000492	2.17418	0.0140999	Up	LYZ
ENSSSCG00000035379	2.17508	0.0127429	Up	JCHAIN
ENSSSCG00000016726	2.17733	0.00377465	Up	ADCY1
ENSSSCG00000007560	2.17919	0.0018356	Up	TMEM184A
ENSSSCG00000036792	2.18217	0.00447053	Up
ENSSSCG00000006478	2.19867	0.0351157	Up	HAPLN2
ENSSSCG00000054715	2.20239	0.0335002	Up
ENSSSCG00000015507	2.20544	0.0426237	Up	TNN
ENSSSCG00000005710	2.21083	0.0108496	Up	LAMC3
ENSSSCG00000011186	2.21566	0.000224008	Up	COL6A5
ENSSSCG00000036158	2.22599	0.0295379	Up	TRAM1L1
ENSSSCG00000001101	2.23395	0.00299086	Up	SCGN
ENSSSCG00000013113	2.23497	1.02358e-06	Up	TMEM132A
ENSSSCG00000015515	2.23613	0.0171285	Up	BRINP2
ENSSSCG00000015285	2.23673	7.13528e-06	Up	LRRN2
ENSSSCG00000004966	2.23698	9.03931e-06	Up	NOX5
ENSSSCG00000002761	2.25596	0.0417359	Up	TMED6
ENSSSCG00000049786	2.25926	0.00578509	Up
ENSSSCG00000029503	2.26973	0.00310231	Up	F7
ENSSSCG00000002309	2.2795	0.0277953	Up	PLEKHD1
ENSSSCG00000002456	2.2835	0.00194911	Up	CHGA
ENSSSCG00000004644	2.28874	2.0396e-09	Up	HDC
ENSSSCG00000032145	2.28884	0.010526	Up	IRX5
ENSSSCG00000029752	2.29446	4.97735e-06	Up
ENSSSCG00000035825	2.3086	0.0374618	Up	UBE2QL1
ENSSSCG00000011361	2.34516	3.75091e-05	Up	SLC26A6
ENSSSCG00000027954	2.34816	0.00256698	Up	NMU
ENSSSCG00000056711	2.36648	0.000661015	Up
ENSSSCG00000056711	2.36648	0.000661015	Up
ENSSSCG00000036233	2.37789	0.00567741	Up
ENSSSCG00000010506	2.39909	0.0372721	Up	OPALIN
ENSSSCG00000006040	2.39944	3.51123e-05	Up	DPYS
ENSSSCG00000004732	2.40004	0.00791169	Up	PLA2G4F
ENSSSCG00000030518	2.40046	0.00351102	Up	PRSS33
ENSSSCG00000004573	2.40074	0.00397928	Up
ENSSSCG00000045348	2.40494	0.00384028	Up	TMEM213
ENSSSCG00000006465	2.40959	0.00132149	Up	INSRR
ENSSSCG00000038489	2.41054	0.0109764	Up	BHLHA15
ENSSSCG00000007642	2.41174	6.56356e-06	Up
ENSSSCG00000005287	2.41271	5.55476e-05	Up	PSAT1
ENSSSCG00000013296	2.41457	1.86163e-05	Up	SLC1A2
ENSSSCG00000016328	2.42362	0.0181861	Up	RAB17
ENSSSCG00000011761	2.43839	0.0174887	Up	KCNMB2
ENSSSCG00000015841	2.44113	0.00541933	Up
ENSSSCG00000039102	2.44783	0.0208993	Up
ENSSSCG00000035269	2.45617	0.00989039	Up	NXNL2
ENSSSCG00000045982	2.47174	0.00659729	Up
ENSSSCG00000061081	2.47949	0.038871	Up	MT1A
ENSSSCG00000002915	2.48376	0.0261942	Up	KIRREL2
ENSSSCG00000009194	2.52086	3.36764e-08	Up	HPGDS
ENSSSCG00000003498	2.54679	0.0370242	Up	UBXN10
ENSSSCG00000022009	2.54944	0.00230498	Up	DDC
ENSSSCG00000033558	2.55053	0.0111045	Up	GABRB2
ENSSSCG00000061113	2.56635	0.0240864	Up
ENSSSCG00000056562	2.56681	0.0140885	Up	GJB2
ENSSSCG00000015086	2.57293	0.00119425	Up	TMPRSS4
ENSSSCG00000035443	2.57463	0.00160106	Up
ENSSSCG00000033691	2.58293	5.65047e-06	Up	RAB26
ENSSSCG00000029536	2.58503	1.82775e-05	Up	SCTR
ENSSSCG00000043146	2.58919	8.48776e-07	Up
ENSSSCG00000022987	2.59437	0.00659729	Up	TMEM132E
ENSSSCG00000028896	2.5964	0.00239628	Up	DIO1
ENSSSCG00000038515	2.59897	0.00117057	Up	SERPINA1
ENSSSCG00000032419	2.60264	0.00113868	Up
ENSSSCG00000008001	2.60663	0.0146625	Up
ENSSSCG00000016861	2.60993	0.00285505	Up	C6
ENSSSCG00000038204	2.62715	0.00716559	Up
ENSSSCG00000038979	2.63303	0.000216247	Up	ARHGDIG
ENSSSCG00000035102	2.63319	0.00702065	Up	LYPD1
ENSSSCG00000014987	2.64866	0.010526	Up	MMP12
ENSSSCG00000026512	2.65382	0.00991412	Up
ENSSSCG00000009469	2.66114	0.0296576	Up	ACOD1
ENSSSCG00000041880	2.66185	0.000594259	Up
ENSSSCG00000011360	2.66459	1.54938e-05	Up	CELSR3
ENSSSCG00000061661	2.6823	0.00855118	Up	CCKAR
ENSSSCG00000033193	2.68334	0.00646816	Up	TPO
ENSSSCG00000006013	2.68536	0.00447923	Up	AARD
ENSSSCG00000055507	2.70131	0.00638389	Up	TRH
ENSSSCG00000025759	2.73147	0.0019421	Up
ENSSSCG00000026067	2.73319	2.5863e-06	Up	TMPRSS6
ENSSSCG00000034756	2.73784	0.0137668	Up	PLB1
ENSSSCG00000027091	2.74618	0.0276302	Up	OAZ3
ENSSSCG00000013880	2.75005	5.83632e-07	Up
ENSSSCG00000000610	2.79794	0.0486467	Up	SMCO3
ENSSSCG00000016294	2.81325	0.0232789	Up	SNORC
ENSSSCG00000046640	2.81609	0.00046276	Up	OAS1
ENSSSCG00000045385	2.85613	0.000505841	Up
ENSSSCG00000013236	2.87184	0.00273771	Up	MYBPC3
ENSSSCG00000042673	2.90843	0.000179153	Up
ENSSSCG00000060149	2.91076	0.000290622	Up
ENSSSCG00000023706	2.91442	0.0330294	Up	CHIA
ENSSSCG00000004503	2.93495	0.00141816	Up	LOXHD1
ENSSSCG00000031750	2.947	0.00319439	Up
ENSSSCG00000049233	2.96102	0.000550392	Up
ENSSSCG00000007915	2.96777	0.037976	Up	TMEM114
ENSSSCG00000023472	2.99054	0.0453123	Up	FMO3
ENSSSCG00000008314	3.01625	0.0449394	Up	ATP6V1B1
ENSSSCG00000013060	3.03144	0.0261708	Up	SCGB1A1
ENSSSCG00000013714	3.03896	0.0217151	Up
ENSSSCG00000039212	3.06101	6.65105e-05	Up	MYT1
ENSSSCG00000034740	3.0631	9.17805e-05	Up
ENSSSCG00000058302	3.11096	9.9131e-05	Up
ENSSSCG00000057743	3.12175	0.0476041	Up	SMIM45
ENSSSCG00000021265	3.14629	0.0368605	Up	ACR
ENSSSCG00000007497	3.15319	9.47081e-08	Up	GCNT7
ENSSSCG00000004180	3.1822	0.0149004	Up
ENSSSCG00000057861	3.18642	0.000624208	Up
ENSSSCG00000025869	3.18678	0.000525547	Up	CABP7
ENSSSCG00000061932	3.20236	0.00694397	Up
ENSSSCG00000037358	3.21627	0.00508388	Up
ENSSSCG00000017249	3.23558	0.000218885	Up	SSTR2
ENSSSCG00000033114	3.23626	0.0290248	Up
ENSSSCG00000049079	3.27217	0.000677892	Up	CCDC179
ENSSSCG00000053139	3.31603	0.034057	Up
ENSSSCG00000033578	3.37715	0.007285	Up
ENSSSCG00000010044	3.40603	0.0116146	Up
ENSSSCG00000056262	3.4074	1.24452e-05	Up
ENSSSCG00000001906	3.42964	0.00144731	Up	CYP1A1
ENSSSCG00000016256	3.44592	9.2093e-06	Up	SPHKAP
ENSSSCG00000051841	3.44727	0.000520947	Up
ENSSSCG00000008603	3.46986	1.62541e-07	Up	MATN3
ENSSSCG00000000212	3.47916	0.0171529	Up	AQP6
ENSSSCG00000007904	3.49124	0.016414	Up	TEKT5
ENSSSCG00000041422	3.51998	3.51744e-07	Up
ENSSSCG00000060872	3.52714	0.0262219	Up
ENSSSCG00000012590	3.56133	1.26531e-11	Up	LHFPL1
ENSSSCG00000062454	3.57696	0.000881383	Up
ENSSSCG00000052552	3.59619	0.045431	Up
ENSSSCG00000025913	3.62684	0.0403692	Up
ENSSSCG00000052947	3.67819	0.00208828	Up	GSTA1
ENSSSCG00000007065	3.80083	0.0412468	Up
ENSSSCG00000056841	3.86288	0.00265795	Up
ENSSSCG00000004179	3.91391	6.36954e-10	Up
ENSSSCG00000010617	3.99381	0.00281237	Up	SORCS3
ENSSSCG00000016215	4.00771	3.42189e-07	Up
ENSSSCG00000015715	4.0698	0.00538434	Up	EN1
ENSSSCG00000039940	4.11389	0.00409354	Up	NELL1
ENSSSCG00000042144	4.2418	0.0022425	Up
ENSSSCG00000025414	4.24794	3.68075e-07	Up
ENSSSCG00000043631	4.27254	0.011137	Up
ENSSSCG00000001458	4.32326	3.93617e-05	Up
ENSSSCG00000003823	4.34127	0.0127824	Up	C1orf87
ENSSSCG00000051195	4.36749	0.0355164	Up
ENSSSCG00000054117	4.44442	0.00586306	Up	GLT6D1
ENSSSCG00000061405	4.49736	0.000760358	Up
ENSSSCG00000058221	4.79015	1.48982e-06	Up
ENSSSCG00000004046	4.85903	2.91824e-11	Up	PNLDC1
ENSSSCG00000010884	4.9433	0.00411731	Up
ENSSSCG00000040910	5.2073	0.0282224	Up	APOH
ENSSSCG00000032337	5.42113	0.000141333	Up
ENSSSCG00000021222	6.98527	7.92854e-34	Up
ENSSSCG00000059601	21.3127	0.0015003	Up

## Sheet: Table S9
Table S9: Differentially expressed genes in the jejunum of Tibetan pigs compared to Black pigs
Ensembl Gene Id	Log2FoldChange	Padj	up- or down-regulation	Gene_Name
ENSSSCG00000051733	-42.5862	4.66573e-259	Down
ENSSSCG00000034741	-42.2287	4.6014e-289	Down	HOXD11
ENSSSCG00000062559	-41.2089	2.85127e-160	Down	HOXA13
ENSSSCG00000034282	-39.2689	5.1285e-181	Down	ABCA12
ENSSSCG00000041971	-32.9132	8.88093e-113	Down
ENSSSCG00000016698	-25.0474	2.50388e-92	Down	HOXA11
ENSSSCG00000008830	-23.3537	4.25065e-89	Down	CWH43
ENSSSCG00000009952	-17.3136	1.14529e-22	Down	LHFPL7
ENSSSCG00000036808	-13.4427	4.88416e-11	Down	HMGCS2
ENSSSCG00000040770	-12.1022	7.33685e-15	Down	CA1
ENSSSCG00000035033	-9.5626	1.48589e-08	Down
ENSSSCG00000017541	-8.69399	6.56956e-06	Down	HOXB13
ENSSSCG00000029080	-8.62661	1.37941e-11	Down	SPTSSB
ENSSSCG00000047897	-8.38437	1.12685e-07	Down
ENSSSCG00000003047	-7.92019	5.08265e-12	Down
ENSSSCG00000039341	-7.48349	2.01657e-15	Down	SULT1E1
ENSSSCG00000058639	-7.44987	0.00172555	Down
ENSSSCG00000007695	-7.03309	0.000888651	Down
ENSSSCG00000028997	-7.01556	4.19728e-11	Down	HOXA9
ENSSSCG00000003894	-6.70076	6.03436e-07	Down	CYP4B1
ENSSSCG00000051805	-6.59034	0.00383682	Down
ENSSSCG00000063392	-6.57666	2.2252e-07	Down	GAL3ST2
ENSSSCG00000041782	-6.53053	1.55225e-06	Down
ENSSSCG00000004890	-6.51302	3.12761e-05	Down	SERPINB2
ENSSSCG00000040377	-6.45719	2.81916e-05	Down
ENSSSCG00000008118	-6.42283	0.000258704	Down	PROM2
ENSSSCG00000007861	-6.38663	8.04331e-05	Down	GP2
ENSSSCG00000039007	-6.34783	0.00264093	Down	CLEC4G
ENSSSCG00000028674	-6.28379	2.07673e-06	Down
ENSSSCG00000060340	-6.23196	0.00301774	Down	MDFIC2
ENSSSCG00000060315	-6.19761	0.000341765	Down
ENSSSCG00000058776	-6.04925	0.000114454	Down
ENSSSCG00000007691	-5.99185	0.00285678	Down	ZP3
ENSSSCG00000004699	-5.91784	1.69479e-06	Down	ELL3
ENSSSCG00000022258	-5.66895	6.52019e-09	Down
ENSSSCG00000011034	-5.6483	0.0086706	Down	ST8SIA6
ENSSSCG00000058214	-5.6024	0.0162253	Down
ENSSSCG00000004910	-5.57371	0.0187913	Down	RAX
ENSSSCG00000012030	-5.55392	0.00044671	Down	CLDN8
ENSSSCG00000037112	-5.5192	0.0134178	Down
ENSSSCG00000028871	-5.42398	6.48345e-05	Down
ENSSSCG00000007807	-5.41697	1.58897e-05	Down	CD19
ENSSSCG00000040687	-5.34968	6.16026e-05	Down	CDH8
ENSSSCG00000037106	-5.31144	6.2389e-07	Down	ECRG4
ENSSSCG00000011030	-5.28895	1.60633e-07	Down	CUBN
ENSSSCG00000029990	-5.26012	6.41171e-08	Down	DEFB1
ENSSSCG00000004615	-5.2488	1.97354e-10	Down	WDR72
ENSSSCG00000061856	-5.21732	6.71986e-11	Down	HOXB9
ENSSSCG00000043920	-5.05198	0.0477385	Down
ENSSSCG00000063177	-5.01722	0.0198835	Down
ENSSSCG00000015258	-4.95519	0.000208439	Down	GLB1L2
ENSSSCG00000016337	-4.88598	0.011465	Down	ERFE
ENSSSCG00000013344	-4.82289	0.00254152	Down	ANO5
ENSSSCG00000000103	-4.80152	0.00376192	Down	DMC1
ENSSSCG00000012530	-4.72546	0.000153848	Down
ENSSSCG00000021812	-4.7223	0.000373034	Down	MS4A1
ENSSSCG00000005360	-4.70328	0.000150942	Down	IGFBPL1
ENSSSCG00000056240	-4.66138	0.0322458	Down
ENSSSCG00000026079	-4.6293	3.93459e-13	Down	TKTL2
ENSSSCG00000060338	-4.57052	0.0224991	Down
ENSSSCG00000053320	-4.56232	0.0362421	Down
ENSSSCG00000057745	-4.55393	0.00143187	Down
ENSSSCG00000057971	-4.5472	1.28896e-14	Down
ENSSSCG00000031075	-4.53795	0.00151047	Down
ENSSSCG00000020694	-4.47819	0.00285678	Down	DSG1
ENSSSCG00000028076	-4.44905	3.41172e-06	Down	ZBTB7C
ENSSSCG00000052950	-4.35166	0.00413722	Down	IFNA1
ENSSSCG00000007072	-4.32464	6.99511e-08	Down	SPTLC3
ENSSSCG00000036059	-4.312	0.0412627	Down	HSPB3
ENSSSCG00000039758	-4.30218	2.88712e-06	Down
ENSSSCG00000027849	-4.28426	0.00141085	Down	CNR2
ENSSSCG00000031220	-4.26986	2.24502e-05	Down	TEX35
ENSSSCG00000006348	-4.26332	0.0104014	Down	FCRLB
ENSSSCG00000027641	-4.25349	0.00321352	Down	LDLRAD1
ENSSSCG00000008615	-4.24776	0.000794679	Down	VSNL1
ENSSSCG00000060817	-4.19253	0.0115927	Down
ENSSSCG00000006396	-4.1793	1.61867e-05	Down	IGSF9
ENSSSCG00000015981	-4.17513	7.44067e-05	Down	HOXD10
ENSSSCG00000034356	-4.16213	4.83018e-17	Down
ENSSSCG00000015294	-4.09907	4.86074e-05	Down
ENSSSCG00000001672	-4.07683	0.00594217	Down	CRIP3
ENSSSCG00000036504	-4.03011	0.00142305	Down	PLA2G2F
ENSSSCG00000032525	-4.01165	0.00216582	Down
ENSSSCG00000014834	-3.9842	0.000351265	Down	UCP3
ENSSSCG00000025485	-3.97927	0.003625	Down
ENSSSCG00000030246	-3.9396	0.000418127	Down	FCRLA
ENSSSCG00000042154	-3.90083	2.42525e-06	Down
ENSSSCG00000040300	-3.8007	4.2544e-05	Down	RGS13
ENSSSCG00000015098	-3.77551	0.001242	Down	CXCR5
ENSSSCG00000027872	-3.77378	0.000100524	Down	MYBL1
ENSSSCG00000040042	-3.76566	0.000664567	Down	PAEP
ENSSSCG00000057082	-3.75817	0.000103128	Down
ENSSSCG00000017980	-3.73641	0.036424	Down	ALOX12B
ENSSSCG00000004094	-3.73514	6.71126e-06	Down	PPP1R14C
ENSSSCG00000036734	-3.69733	0.0133338	Down
ENSSSCG00000016701	-3.69585	7.76773e-08	Down	HOXA7
ENSSSCG00000017283	-3.63651	0.00725102	Down	CD79B
ENSSSCG00000053258	-3.60904	3.05133e-05	Down
ENSSSCG00000009526	-3.60675	3.65208e-06	Down	ITGBL1
ENSSSCG00000057890	-3.59696	0.0175641	Down	HOXD13
ENSSSCG00000036990	-3.5955	0.0416468	Down	DIO3
ENSSSCG00000006478	-3.59527	0.0176024	Down	HAPLN2
ENSSSCG00000014117	-3.51128	0.000223245	Down	THBS4
ENSSSCG00000062467	-3.49712	0.00390416	Down
ENSSSCG00000009950	-3.47044	1.08146e-05	Down	PIWIL3
ENSSSCG00000056548	-3.46482	0.0427039	Down
ENSSSCG00000024668	-3.43214	0.0217709	Down	KLK1
ENSSSCG00000009564	-3.43203	0.0187913	Down	TMEM255B
ENSSSCG00000015700	-3.38257	0.025686	Down	TMEM163
ENSSSCG00000009610	-3.38119	8.04331e-05	Down	NPM2
ENSSSCG00000035987	-3.38031	0.000946757	Down	EHD3
ENSSSCG00000039961	-3.36669	0.0215643	Down
ENSSSCG00000036445	-3.34919	0.00324688	Down
ENSSSCG00000052916	-3.27478	0.000188513	Down
ENSSSCG00000056654	-3.24748	0.00227356	Down
ENSSSCG00000001698	-3.2471	0.00973439	Down	CAPN11
ENSSSCG00000047038	-3.24684	0.000103128	Down
ENSSSCG00000003777	-3.20892	0.0287568	Down	SLC44A5
ENSSSCG00000006791	-3.19803	8.10343e-05	Down	OVGP1
ENSSSCG00000011160	-3.13646	3.86338e-06	Down	ADARB2
ENSSSCG00000035222	-3.13338	0.0232989	Down	CHST8
ENSSSCG00000007084	-3.09867	0.0414781	Down	BFSP1
ENSSSCG00000013777	-3.04708	0.035493	Down	CLEC17A
ENSSSCG00000011837	-3.01811	0.0456614	Down	MELTF
ENSSSCG00000027249	-3.01077	3.18184e-08	Down
ENSSSCG00000011002	-3.00732	0.00151047	Down	TMEM215
ENSSSCG00000055372	-2.98888	0.00285678	Down
ENSSSCG00000057205	-2.98888	0.00285678	Down
ENSSSCG00000058383	-2.98888	0.00285678	Down
ENSSSCG00000059901	-2.98888	0.00285678	Down
ENSSSCG00000030821	-2.97494	0.0105954	Down
ENSSSCG00000038677	-2.95892	0.00765853	Down	GJB3
ENSSSCG00000057415	-2.93786	0.0112423	Down	DSC3
ENSSSCG00000036118	-2.92968	0.0198822	Down
ENSSSCG00000008141	-2.91953	1.65643e-09	Down	ST6GAL2
ENSSSCG00000006458	-2.8993	0.0117525	Down	FCRL4
ENSSSCG00000030351	-2.89668	0.00204921	Down	MEF2B
ENSSSCG00000033015	-2.89433	0.0286059	Down	B3GNT7
ENSSSCG00000026478	-2.8845	0.00254152	Down	PADI2
ENSSSCG00000012754	-2.87932	0.0437126	Down	GABRE
ENSSSCG00000000184	-2.8724	0.0309472	Down	DDN
ENSSSCG00000054190	-2.86742	0.0197675	Down	ATP1A4
ENSSSCG00000029043	-2.85739	0.0169469	Down
ENSSSCG00000001407	-2.85439	0.025686	Down
ENSSSCG00000009004	-2.83067	0.00143187	Down	SFRP2
ENSSSCG00000015810	-2.80796	0.00110276	Down
ENSSSCG00000062469	-2.78436	0.0211024	Down
ENSSSCG00000010076	-2.7777	0.00117667	Down	VPREB3
ENSSSCG00000031716	-2.75771	0.0344242	Down	PTPRQ
ENSSSCG00000000983	-2.75715	0.00797357	Down
ENSSSCG00000009668	-2.73722	8.43331e-07	Down	CLU
ENSSSCG00000039074	-2.73683	0.0176121	Down	TNFRSF13C
ENSSSCG00000022064	-2.69606	0.0127933	Down	MLNR
ENSSSCG00000059578	-2.6937	0.00250728	Down	C16orf74
ENSSSCG00000031771	-2.66904	0.0245934	Down	TSHR
ENSSSCG00000030113	-2.66153	0.000114454	Down	SHISA2
ENSSSCG00000003146	-2.64057	1.3714e-14	Down	NTN5
ENSSSCG00000001040	-2.61907	0.0344242	Down	C6orf52
ENSSSCG00000054590	-2.61797	0.00445249	Down	MAP1LC3C
ENSSSCG00000027568	-2.61184	0.0255491	Down	BLK
ENSSSCG00000003908	-2.60635	0.0242561	Down	TSPAN1
ENSSSCG00000007678	-2.5914	0.0127933	Down
ENSSSCG00000010065	-2.59095	0.0266136	Down	GSTT4
ENSSSCG00000009496	-2.57414	0.0427477	Down
ENSSSCG00000032123	-2.56667	4.12103e-05	Down	SPX
ENSSSCG00000031524	-2.56329	0.0378847	Down	DPPA2
ENSSSCG00000017539	-2.55994	3.03386e-05	Down	HOXB6
ENSSSCG00000030706	-2.54651	0.0408654	Down	FAM43B
ENSSSCG00000005130	-2.53602	0.00118024	Down	ELAVL2
ENSSSCG00000058352	-2.53358	0.0299453	Down
ENSSSCG00000017862	-2.52477	1.6413e-05	Down	TRPV3
ENSSSCG00000062952	-2.51161	0.000290361	Down
ENSSSCG00000008572	-2.50313	0.00594217	Down	GAREM2
ENSSSCG00000006890	-2.49933	0.00311433	Down	ABCA4
ENSSSCG00000011599	-2.49108	0.00579287	Down	GRIP2
ENSSSCG00000034880	-2.48655	1.72272e-05	Down	FOXD2
ENSSSCG00000017638	-2.48362	0.000972819	Down	TSPOAP1
ENSSSCG00000053951	-2.45865	0.0135498	Down
ENSSSCG00000013102	-2.43924	0.0175505	Down	MS4A7
ENSSSCG00000062362	-2.42585	0.0109717	Down
ENSSSCG00000034962	-2.42533	0.0127933	Down
ENSSSCG00000035000	-2.42477	0.000117147	Down
ENSSSCG00000028952	-2.42091	0.012058	Down	SLC10A6
ENSSSCG00000022290	-2.41406	0.00194812	Down	UMODL1
ENSSSCG00000022305	-2.38504	0.00149018	Down	DNAI4
ENSSSCG00000038434	-2.37402	0.000794679	Down
ENSSSCG00000016703	-2.37045	8.37921e-06	Down	HOXA5
ENSSSCG00000028804	-2.33658	0.0137996	Down	CCDC181
ENSSSCG00000006456	-2.29948	0.0362421	Down	FCRL1
ENSSSCG00000006390	-2.29328	0.0340158	Down	CASQ1
ENSSSCG00000024568	-2.28161	0.00198269	Down
ENSSSCG00000012730	-2.27132	0.0309472	Down	AFF2
ENSSSCG00000006164	-2.26723	0.00040286	Down	WNT8B
ENSSSCG00000043551	-2.25918	0.00118189	Down
ENSSSCG00000041481	-2.25626	0.0397815	Down	DMKN
ENSSSCG00000033636	-2.24967	4.59785e-06	Down	AFMID
ENSSSCG00000021557	-2.24764	0.000450529	Down	SULT1A3
ENSSSCG00000031503	-2.24086	0.00158626	Down	PRRX1
ENSSSCG00000004869	-2.21436	4.12103e-05	Down	CNDP1
ENSSSCG00000010370	-2.20532	0.00564038	Down
ENSSSCG00000009659	-2.20405	0.00529561	Down	PNMA2
ENSSSCG00000002373	-2.20099	0.0242749	Down	PROX2
ENSSSCG00000024325	-2.19258	0.0450596	Down	SGK2
ENSSSCG00000009580	-2.18015	0.00388345	Down	S1PR3
ENSSSCG00000011579	-2.17404	0.0186092	Down	PPARG
ENSSSCG00000034107	-2.14935	0.00247718	Down	RNF223
ENSSSCG00000013584	-2.14084	0.00768781	Down
[truncated: 288 more rows]

## Sheet: Table S10
Table S10: Differentially expressed genes in the cecum of Tibetan pigs compared to Black pigs
[truncated: 401 more rows]

[truncated: 15 more sheets: Table S11, Table S12, Table S13, Table S14, Table S15, Table S16, Table S17, Table S18, Table S19, Table S20, Table S21, Table S22, Table S23, Table S24, Table S25]
